# Supplementary material for: Contribution of trans regulatory eQTL to cryptic genetic variation in C. elegans
Source: BMC Genomics. 2017 Jun 29;18:500. doi: 10.1186/s12864-017-3899-8 (PMC5492678; doi:10.1186/s12864-017-3899-8)
Supplement: Supplementary file 5 — Table of treatment comparison results. A table with the spots that are significantly different between treatments. The spot number, the comparison in which the spot was different, and the characteristics of the difference (significance and effect) are given. Also information about the gene represented by the spot is shown (WormBase identifier, sequence name, public name, and the location on the genome). The last column indicates to which group the spot belongs (e.g. specific for heat-stress treatment, or significantly different between all three treatments). (XLSX 2485 kb) [file 12864_2017_3899_MOESM5_ESM.xlsx]

## Sheet: Sheet 1
Spot	Comparison	Significance	Effect	WormBase_ID	Sequence_name	Public_name	Chromosome	Position	group
AGIWUR16	ct_hs	13.28	-1.0713	WBGene00015704	C11D9.1	cgef-2	I	4422033	heatstress_specific
AGIWUR17	ct_hs	17.99	1.69866	WBGene00001891	K06C4.5	his-17	V	8897503	all_sig
AGIWUR23	ct_hs	24.95	1.2176	WBGene00044191	F43D2.6	F43D2.6	V	14629784	all_sig
AGIWUR26	ct_hs	4.44	-0.4286	WBGene00015099	B0280.1	ggtb-1	III	7133727	heatstress_specific
AGIWUR30	ct_hs	3.82	0.6165	WBGene00011994	T24F1.2	T24F1.2	II	11302825	control_specific
AGIWUR31	ct_hs	12.55	-1.02186	WBGene00017240	F08B6.3	F08B6.3	I	6758169	heatstress_specific
AGIWUR33	ct_hs	3.6	-0.44288	WBGene00011796	T16G1.2	T16G1.2	V	12929471	heatstress_specific
AGIWUR38	ct_hs	3.56	0.41596	WBGene00020389	T10B5.3	T10B5.3	V	1864180	ct_hs
AGIWUR46	ct_hs	14.04	1.37028	WBGene00020421	T10E10.4	T10E10.4	X	6314493	control_specific
AGIWUR47	ct_hs	11.58	1.12542	WBGene00023425	B0286.6	try-9	II	4368494	heatstress_specific
AGIWUR51	ct_hs	3.04	0.50882	WBGene00003234	Y56A3A.3	mif-1	III	11847802	ct_hs
AGIWUR52	ct_hs	12.75	1.11916	WBGene00017726	F22H10.2	F22H10.2	X	16678415	heatstress_specific
AGIWUR60	ct_hs	2.93	-0.36314	WBGene00016148	C26F1.3	C26F1.3	V	7777278	control_specific
AGIWUR74	ct_hs	5.26	0.73702	WBGene00044536	F14F9.8	F14F9.8	V	5130303	heatstress_specific
AGIWUR96	ct_hs	3.81	-0.51676	WBGene00020101	R148.2	R148.2	III	3183668	heatstress_specific
AGIWUR97	ct_hs	8.51	0.862	WBGene00010579	K05C4.2	K05C4.2	I	14720576	control_specific
AGIWUR100	ct_hs	7.01	-0.74642	WBGene00004007	F22E10.2	pgp-13	X	12738926	control_specific
AGIWUR118	ct_hs	8.83	1.30522	WBGene00002980	C32D5.9	lgg-1	II	6346925	control_specific
AGIWUR121	ct_hs	19.54	-2.2814	WBGene00013980	ZK507.4	dos-1	III	9103904	heatstress_specific
AGIWUR129	ct_hs	4.27	-0.69384	WBGene00014235	ZK1225.1	ZK1225.1	I	13205653	ct_hs
AGIWUR131	ct_hs	12.17	-1.11494	WBGene00004134	F59B10.1	pqn-47	II	10496882	all_sig
AGIWUR137	ct_hs	2.88	-0.54364	WBGene00011032	R05D11.4	R05D11.4	I	8598650	ct_hs
AGIWUR142	ct_hs	3.56	0.59864	WBGene00000672	ZK1010.7	col-97	III	12992301	heatstress_specific
AGIWUR158	ct_hs	3.42	0.52522	WBGene00022697	ZK353.1	cyy-1	III	8405802	ct_hs
AGIWUR181	ct_hs	11.57	1.1242	WBGene00020678	T22B11.4	T22B11.4	IV	4679010	control_specific
AGIWUR187	ct_hs	4.08	-0.813	WBGene00021358	Y37E11AL.2	Y37E11AL.2	IV	3698508	control_specific
AGIWUR191	ct_hs	3.72	0.63926	WBGene00009559	F39B2.11	mtx-1	I	14755140	ct_hs
AGIWUR196	ct_hs	3.6	-0.27264	WBGene00007351	C05G5.5	C05G5.5	X	14756006	heatstress_specific
AGIWUR197	ct_hs	11.03	0.95782	WBGene00020866	T27F7.1	T27F7.1	II	4994027	control_specific
AGIWUR200	ct_hs	8.83	-0.63742	WBGene00007698	C24F3.4	qns-1	IV	10214962	control_specific
AGIWUR202	ct_hs	3.8	-0.63988	WBGene00077520	C37A5.11	C37A5.11	I	14171852	heatstress_specific
AGIWUR208	ct_hs	11.99	1.09264	WBGene00014002	ZK593.2	ZK593.2	IV	10913340	control_specific
AGIWUR209	ct_hs	5.43	-0.57918	WBGene00021088	W08E12.7	W08E12.7	IV	3295132	ct_hs
AGIWUR216	ct_hs	8.16	-0.62396	WBGene00018903	F55G1.7	F55G1.7	IV	7466690	heatstress_specific
AGIWUR217	ct_hs	8.96	-0.9475						heatstress_specific
AGIWUR225	ct_hs	4.49	0.57244	WBGene00017303	F09F7.6	F09F7.6	III	5551181	ct_hs
AGIWUR231	ct_hs	2.92	-0.3301	WBGene00013223	Y55D9A.1	efa-6	IV	12605673	ct_hs
AGIWUR233	ct_hs	3.01	-0.46028	WBGene00017283	F09E5.3	F09E5.3	II	5373978	control_specific
AGIWUR234	ct_hs	11.59	1.6105	WBGene00012113	T28B8.1	T28B8.1	I	8133886	heatstress_specific
AGIWUR246	ct_hs	10.26	-1.02178	WBGene00020559	T19C3.1	T19C3.1	III	607042	heatstress_specific
AGIWUR265	ct_hs	3.34	0.46118	WBGene00004680	C29H12.1	rars-2	II	6125530	control_specific
AGIWUR271	ct_hs	5.87	-0.4176	WBGene00010624	K07A12.7	K07A12.7	I	8691036	ct_hs
AGIWUR273	ct_hs	3.8	0.54254	WBGene00003879	F57H12.3	ora-1	IV	7977824	heatstress_specific
AGIWUR280	ct_hs	3.61	-0.53548	WBGene00014208	ZK1067.2	ZK1067.2	II	9213792	ct_hs
AGIWUR285	ct_hs	5.59	0.46504	WBGene00016379	C33H5.13	C33H5.13	IV	7791641	control_specific
AGIWUR290	ct_hs	34.13	2.71248	WBGene00017834	F26F12.3	F26F12.3	V	5838940	heatstress_specific
AGIWUR294	ct_hs	5.31	-0.65368	WBGene00017241	F08C6.2	F08C6.2	X	7572063	control_specific
AGIWUR295	ct_hs	4.74	-0.4426	WBGene00020530	T15B12.1	T15B12.1	III	5288141	heatstress_specific
AGIWUR297	ct_hs	6.19	0.96194	WBGene00044180	C47E8.11	C47E8.11	V	14688622	ct_hs
AGIWUR299	ct_hs	6.7	-1.03218	WBGene00044446	C06G4.6	C06G4.6	III	8004332	ct_hs
AGIWUR306	ct_hs	5.23	-0.7271	WBGene00194696	EEED8.18	EEED8.18	II	5411520	heatstress_specific
AGIWUR312	ct_hs	5.43	0.50124	WBGene00020150	T01D1.5	T01D1.5	II	187371	heatstress_specific
AGIWUR314	ct_hs	16.62	1.3357	WBGene00012755	Y41C4A.8	Y41C4A.8	III	11706866	all_sig
AGIWUR316	ct_hs	2.97	0.79806	WBGene00014964	Y105E8B.10	Y105E8B.10	I	14678985	ct_hs
AGIWUR319	ct_hs	3.57	0.8623	WBGene00004430	Y45F10D.12	rpl-18	IV	13777784	ct_hs
AGIWUR321	ct_hs	4.91	0.9208						ct_hs
AGIWUR329	ct_hs	3.36	0.49374	WBGene00008553	F07C6.2	F07C6.2	IV	12791147	ct_hs
AGIWUR330	ct_hs	5.68	0.68154	WBGene00004278	Y62E10A.9	rab-19	IV	13382037	control_specific
AGIWUR350	ct_hs	20.76	-1.15678	WBGene00010369	H06O01.2	H06O01.2	I	7007337	heatstress_specific
AGIWUR351	ct_hs	4.33	0.51368	WBGene00016378	C33H5.11	imp-3	IV	7785962	control_specific
AGIWUR352	ct_hs	4.25	0.50856	WBGene00017920	F29B9.2	F29B9.2	IV	4660983	ct_hs
AGIWUR355	ct_hs	3.93	0.29312	WBGene00022035	Y65B4BL.3	Y65B4BL.3	I	496208	control_specific
AGIWUR363	ct_hs	3.79	0.63334	WBGene00000534	R01B10.1	cpi-2	V	6044043	heatstress_specific
AGIWUR376	ct_hs	11.99	-0.93306	WBGene00003699	T12C9.5	nhr-109	II	4433403	heatstress_specific
AGIWUR378	ct_hs	3.44	-0.86692	WBGene00015516	C06A8.6	C06A8.6	II	7772515	control_specific
AGIWUR386	ct_hs	3.26	0.45512	WBGene00016097	C25E10.8	C25E10.8	V	9053295	control_specific
AGIWUR387	ct_hs	9.32	1.04588	WBGene00001454	K02G10.4	flp-11	X	4677315	control_specific
AGIWUR390	ct_hs	4.57	-0.66916	WBGene00018219	F40A3.4	F40A3.4	V	7875737	heatstress_specific
AGIWUR391	ct_hs	8.55	-0.81856	WBGene00003681	Y15E3A.1	nhr-91	X	15309305	heatstress_specific
AGIWUR392	ct_hs	3.91	-0.4114	WBGene00009981	F53F1.3	F53F1.3	V	13408229	ct_hs
AGIWUR395	ct_hs	5.05	0.56342	WBGene00006662	F22B7.7	twk-7	III	8633987	control_specific
AGIWUR397	ct_hs	4.22	0.63874	WBGene00011360	T01H10.7	lgc-18	X	12125540	heatstress_specific
AGIWUR406	ct_hs	4.82	-0.58608	WBGene00045435	Y34B4A.11	Y34B4A.11	X	5280040	ct_hs
AGIWUR409	ct_hs	3.14	0.37946	WBGene00016260	C30F12.1	C30F12.1	I	6954410	ct_hs
AGIWUR411	ct_hs	3.55	0.47602	WBGene00044011	T06E4.12	T06E4.12	V	9628001	heatstress_specific
AGIWUR414	ct_hs	5.61	-0.67748	WBGene00004265	Y45F10B.10	qui-1	IV	13561849	ct_hs
AGIWUR440	ct_hs	16.38	-1.2677	WBGene00016355	C33F10.7	lact-5	II	4818567	all_sig
AGIWUR447	ct_hs	14.48	-1.45936	WBGene00011180	R09H10.2	R09H10.2	IV	10605256	heatstress_specific
AGIWUR457	ct_hs	8.51	-0.93756						heatstress_specific
AGIWUR458	ct_hs	5.32	0.6088	WBGene00008028	C39E9.4	scl-6	IV	13068744	control_specific
AGIWUR460	ct_hs	11.97	0.78864	WBGene00018208	F39G3.3	F39G3.3	V	4731769	heatstress_specific
AGIWUR462	ct_hs	6.87	0.79186	WBGene00011706	T11B7.1	T11B7.1	IV	8840712	ct_hs
AGIWUR474	ct_hs	15.74	1.07054	WBGene00044070	T22A3.4	set-18	I	10590709	all_sig
AGIWUR476	ct_hs	7.32	0.68946	WBGene00009052	F22D6.6	ekl-1	I	7095483	heatstress_specific
AGIWUR477	ct_hs	9.6	0.79758	WBGene00009164	F26E4.11	hrdl-1	I	9793747	heatstress_specific
AGIWUR483	ct_hs	6.14	-0.45318	WBGene00001602	C45B2.5	gln-1	X	6058219	heatstress_specific
AGIWUR491	ct_hs	4.17	0.81166	WBGene00004705	C18D11.4	rsp-8	III	11826115	control_specific
AGIWUR494	ct_hs	5.28	1.0007	WBGene00010100	F55C9.3	F55C9.3	V	19286980	control_specific
AGIWUR519	ct_hs	6.1	0.4613	WBGene00002136	F07A5.1	inx-14	I	7349974	heatstress_specific
AGIWUR521	ct_hs	5.29	0.38984	WBGene00044431	W03G9.8	W03G9.8	I	4957776	ct_hs
AGIWUR522	ct_hs	26.84	1.69282	WBGene00003970	F46C3.1	pek-1	X	11410117	heatstress_specific
AGIWUR524	ct_hs	5.16	-0.70044	WBGene00003102	C08C3.3	mab-5	III	7776842	heatstress_specific
AGIWUR525	ct_hs	7.28	-0.56354	WBGene00019627	K10D2.1	K10D2.1	III	5191092	heatstress_specific
AGIWUR527	ct_hs	4.31	-0.49742	WBGene00002979	C46H11.4	lfe-2	I	5023889	heatstress_specific
AGIWUR531	ct_hs	6.95	-0.67418	WBGene00006839	F09B9.2	unc-115	X	10146833	control_specific
AGIWUR534	ct_hs	4.38	0.95416	WBGene00000472	F33A8.3	cey-1	II	11039352	ct_hs
AGIWUR536	ct_hs	10.75	-1.10574	WBGene00014300	D2023.1	D2023.1	V	11789531	heatstress_specific
AGIWUR540	ct_hs	8.27	0.68424	WBGene00008545	F07A11.1	F07A11.1	II	11588398	heatstress_specific
AGIWUR541	ct_hs	14.19	1.11256						heatstress_specific
AGIWUR544	ct_hs	3.99	-1.16644	WBGene00009682	F44D12.5	msd-2	IV	10029035	ct_hs
AGIWUR547	ct_hs	7.05	0.99548	WBGene00001107	F58B3.8	dsl-5	IV	11619453	heatstress_specific
AGIWUR555	ct_hs	4.11	0.49082	WBGene00011949	T23F6.1	T23F6.1	IV	12719937	heatstress_specific
AGIWUR558	ct_hs	8.4	-0.96298	WBGene00020606	T20C7.2	nhr-284	V	3907778	heatstress_specific
AGIWUR562	ct_hs	3.18	-0.72948	WBGene00016605	C43E11.5	C43E11.5	I	4237035	control_specific
AGIWUR563	ct_hs	3.61	-0.53538	WBGene00007866	C32H11.3	C32H11.3	IV	12918587	control_specific
AGIWUR566	ct_hs	40.76	-3.4285	WBGene00001430	C50F2.6	fkb-5	I	3898049	all_sig
AGIWUR567	ct_hs	4.23	0.6134	WBGene00001444	F23B2.5	flp-1	IV	9144678	ct_hs
AGIWUR568	ct_hs	4.09	0.62702	WBGene00044141	H03G16.6	H03G16.6	X	15051618	ct_hs
AGIWUR572	ct_hs	3.75	-0.45948	WBGene00021524	Y41D4B.24	Y41D4B.24	IV	1676719	ct_hs
AGIWUR577	ct_hs	8.22	-1.0811	WBGene00013820	Y116F11B.2	Y116F11B.2	V	19797968	control_specific
AGIWUR586	ct_hs	7.34	0.69376	WBGene00010844	M03C11.7	M03C11.7	III	10424012	heatstress_specific
AGIWUR605	ct_hs	5.38	-0.5144	WBGene00017301	F09F7.4	F09F7.4	III	5555364	control_specific
AGIWUR607	ct_hs	3.47	-0.40554	WBGene00021546	Y43H11AL.2	Y43H11AL.2	II	232839	ct_hs
AGIWUR608	ct_hs	28.62	-1.54124	WBGene00007220	C01B9.1	C01B9.1	II	13771506	all_sig
AGIWUR611	ct_hs	7.31	-0.48358	WBGene00012553	Y37D8A.14	cco-2	III	12905388	control_specific
AGIWUR612	ct_hs	7.41	0.79406	WBGene00008032	C39E9.8	C39E9.8	IV	13079456	heatstress_specific
AGIWUR617	ct_hs	6.7	-0.7777	WBGene00004226	K07A3.2	ptr-12	I	2587543	heatstress_specific
AGIWUR619	ct_hs	37.35	-3.07344	WBGene00020128	R193.2	R193.2	X	1132996	all_sig
AGIWUR622	ct_hs	7.41	0.66792	WBGene00044907	K08E7.10	K08E7.10	IV	12561346	heatstress_specific
AGIWUR625	ct_hs	4.63	-0.57646	WBGene00009978	F53E4.1	F53E4.1	V	15652415	heatstress_specific
AGIWUR631	ct_hs	3.77	-0.35832	WBGene00016325	C32E8.9	C32E8.9	I	3794556	control_specific
AGIWUR633	ct_hs	9.22	1.74026	WBGene00010658	K08D8.4	K08D8.4	IV	12907445	heatstress_specific
AGIWUR634	ct_hs	10.07	-1.30596	WBGene00044775	ZK1290.15	ZK1290.15	II	7523534	control_specific
AGIWUR636	ct_hs	13.07	-1.23744	WBGene00000232	B0207.12	avr-14	I	5967253	heatstress_specific
AGIWUR637	ct_hs	3.16	-0.4273	WBGene00019211	H18N23.2	H18N23.2	X	17622636	heatstress_specific
AGIWUR641	ct_hs	15.75	-1.10296	WBGene00001330	Y57G11C.24	eps-8	IV	14879458	heatstress_specific
AGIWUR644	ct_hs	8.76	0.69648	WBGene00005686	F36G9.6	sru-23	V	15970413	control_specific
AGIWUR647	ct_hs	19.1	-1.13304	WBGene00016282	C31B8.7	C31B8.7	V	2900446	heatstress_specific
AGIWUR649	ct_hs	3.47	0.55716	WBGene00022286	Y75B7AL.4	rga-4	V	1373589	ct_hs
AGIWUR652	ct_hs	8.36	1.20124	WBGene00000235	B0464.7	baf-1	III	9467373	control_specific
AGIWUR655	ct_hs	11.51	-0.65746	WBGene00015887	C17C3.1	C17C3.1	II	5570620	control_specific
AGIWUR656	ct_hs	3.49	-0.30322	WBGene00015775	C14E2.6	C14E2.6	X	1827732	ct_hs
AGIWUR657	ct_hs	2.91	-0.41348	WBGene00019510	K07H8.10	K07H8.10	IV	8286573	ct_hs
AGIWUR663	ct_hs	4.13	0.47722	WBGene00002031	Y34B4A.3	hst-6	X	5275535	heatstress_specific
AGIWUR667	ct_hs	10.64	-0.96836	WBGene00003863	ZK938.5	old-2	II	9847424	heatstress_specific
AGIWUR670	ct_hs	14.38	1.52978	WBGene00002269	Y55B1AR.1	lec-6	III	599506	control_specific
AGIWUR694	ct_hs	4.23	-0.62944	WBGene00015312	C01G8.1	C01G8.1	I	5272849	ct_hs
AGIWUR695	ct_hs	4.28	0.37214	WBGene00015308	C01G5.6	C01G5.6	IV	6522863	control_specific
AGIWUR697	ct_hs	4.79	0.42348	WBGene00021076	W07E6.5	W07E6.5	II	476555	ct_hs
AGIWUR700	ct_hs	5.34	0.59858	WBGene00001719	C26F1.5	grl-10	V	7774497	ct_hs
AGIWUR702	ct_hs	3.51	-0.41478	WBGene00001366	C33D9.1	exc-5	IV	8799076	all_sig
AGIWUR703	ct_hs	3.42	-0.48706	WBGene00019480	K07C11.8	K07C11.8	V	8215543	all_sig
AGIWUR704	ct_hs	12.82	-1.00902	WBGene00013946	ZK228.3	ZK228.3	V	18458208	all_sig
AGIWUR705	ct_hs	30.51	4.77578	WBGene00002015	T27E4.8	hsp-16.1	V	9087271	all_sig
AGIWUR706	ct_hs	3.53	-0.4963	WBGene00015581	C07H6.4	C07H6.4	III	7499643	ct_hs
AGIWUR711	ct_hs	16.8	1.15184	WBGene00001510	ZK1307.6	fzr-1	II	9640936	heatstress_specific
AGIWUR720	ct_hs	7.57	-1.4837	WBGene00009787	F46F2.3	F46F2.3	X	15259514	control_specific
AGIWUR723	ct_hs	6.87	-0.5254						heatstress_specific
AGIWUR725	ct_hs	9.12	0.66778	WBGene00004276	K09A9.2	rab-14	X	15604697	heatstress_specific
AGIWUR726	ct_hs	6.97	-1.28936	WBGene00009841	F47H4.11	fbxa-134	V	17350362	heatstress_specific
AGIWUR737	ct_hs	7.07	1.00246	WBGene00019772	M04G7.1	M04G7.1	IV	455726	control_specific
AGIWUR741	ct_hs	5.23	-0.50848	WBGene00000900	C05D2.1	daf-4	III	5624972	ct_hs
AGIWUR743	ct_hs	4.03	0.5097	WBGene00000793	Y41C4A.4	crh-1	III	11657638	heatstress_specific
AGIWUR749	ct_hs	18.09	1.44074	WBGene00003989	Y18D10A.20	pfn-1	I	12921991	control_specific
AGIWUR753	ct_hs	5.16	-0.64368	WBGene00008707	F11E6.3	F11E6.3	IV	17470473	ct_hs
AGIWUR754	ct_hs	4.29	-0.55538	WBGene00010832	M02G9.3	M02G9.3	II	10318235	heatstress_specific
AGIWUR759	ct_hs	25.03	1.63276	WBGene00021486	Y40B10A.1	lbp-9	V	2068448	all_sig
AGIWUR782	ct_hs	9.26	0.80068	WBGene00001189	F01D4.4	egl-21	IV	10478422	control_specific
AGIWUR788	ct_hs	4.82	-0.60268	WBGene00003508	B0379.3	mut-16	I	10080141	ct_hs
AGIWUR789	ct_hs	4.49	-0.49878	WBGene00015818	C16A11.5	C16A11.5	II	4223317	control_specific
AGIWUR790	ct_hs	30.59	-3.39996	WBGene00045276	F18E3.13	F18E3.13	V	7416097	all_sig
AGIWUR791	ct_hs	4.33	0.46778	WBGene00017582	F18G5.6	F18G5.6	X	9262000	ct_hs
AGIWUR800	ct_hs	4.59	0.56086	WBGene00044406	F02A9.7	F02A9.7	III	9074878	heatstress_specific
AGIWUR802	ct_hs	6.16	-0.48878	WBGene00009482	F36G3.1	F36G3.1	X	9780311	all_sig
AGIWUR803	ct_hs	21.92	1.63936	WBGene00002024	C14F11.5	hsp-43	X	6233113	all_sig
AGIWUR810	ct_hs	3.28	-1.02036	WBGene00003466	T13F2.10	msp-79	IV	9766725	control_specific
AGIWUR816	ct_hs	5.38	-0.36136	WBGene00016092	C25E10.2	cyp-33B1	V	9041308	ct_hs
AGIWUR817	ct_hs	12.83	-1.21696	WBGene00019250	H28G03.2	H28G03.2	X	5205740	all_sig
AGIWUR818	ct_hs	8.51	1.03142	WBGene00001910	C50F4.6	C50F4.6	V	9546353	control_specific
AGIWUR819	ct_hs	3.35	-0.40336	WBGene00001805	K09E4.5	gur-4	II	14104698	control_specific
AGIWUR829	ct_hs	3.58	0.8096	WBGene00003994	C18G1.4	pgl-3	V	4755971	ct_hs
AGIWUR837	ct_hs	6.29	-0.55494	WBGene00045056	F13H10.9	F13H10.9	IV	11002098	heatstress_specific
AGIWUR838	ct_hs	10.25	-0.69774	WBGene00015963	C18B10.6	C18B10.6	V	7479259	heatstress_specific
AGIWUR839	ct_hs	6.11	-0.61242	WBGene00011273	R53.4	R53.4	II	9967211	control_specific
AGIWUR843	ct_hs	10.81	1.12072	WBGene00009892	F49E11.6	scl-11	IV	13051353	control_specific
AGIWUR844	ct_hs	3.46	0.84936	WBGene00009259	F29G6.3	F29G6.3	X	11511490	ct_hs
AGIWUR861	ct_hs	12.37	0.94212	WBGene00001805	K09E4.5	gur-4	II	14104698	all_sig
AGIWUR864	ct_hs	5.7	0.51862	WBGene00015011	B0041.8	B0041.8	I	4647310	control_specific
AGIWUR871	ct_hs	3.32	-0.6708	WBGene00045403	K10H10.12	K10H10.12	II	14504941	heatstress_specific
AGIWUR884	ct_hs	3.6	-0.46732	WBGene00017968	F32A5.2	F32A5.2	II	7245874	heatstress_specific
AGIWUR885	ct_hs	5.43	-0.65	WBGene00009889	F49E11.2	F49E11.2	IV	13035931	control_specific
AGIWUR886	ct_hs	4.74	1.0593	WBGene00008505	F01G4.6	F01G4.6	IV	11146919	control_specific
AGIWUR889	ct_hs	2.97	0.50042	WBGene00017687	F22A3.1	ets-4	X	6519070	heatstress_specific
AGIWUR895	ct_hs	15.04	-1.46704	WBGene00012163	VZK822L.2	VZK822L.2	IV	11911628	heatstress_specific
AGIWUR896	ct_hs	22.76	2.15906	WBGene00004131	F55A12.9	pqn-44	I	5372854	heatstress_specific
AGIWUR897	ct_hs	6.02	-0.54372	WBGene00017300	F09F7.3	F09F7.3	III	5557304	ct_hs
AGIWUR905	ct_hs	4.97	0.7025	WBGene00021847	Y54F10AL.1	Y54F10AL.1	III	2487757	heatstress_specific
AGIWUR908	ct_hs	12.17	-0.99858	WBGene00003615	T12C9.6	nhr-16	II	4438867	heatstress_specific
AGIWUR914	ct_hs	19.72	-1.38676	WBGene00019516	K08B4.4	ugt-20	IV	6080884	heatstress_specific
AGIWUR920	ct_hs	4.67	0.51536	WBGene00012457	Y17G7B.1	acbp-6	II	11972248	heatstress_specific
AGIWUR925	ct_hs	15.53	2.02766	WBGene00011878	T21B4.4	T21B4.4	II	12497146	heatstress_specific
AGIWUR927	ct_hs	5.24	0.74786	WBGene00016530	C39D10.2	C39D10.2	X	7888666	heatstress_specific
AGIWUR942	ct_hs	7.76	-0.58068	WBGene00019627	K10D2.1	K10D2.1	III	5191092	heatstress_specific
AGIWUR946	ct_hs	11.15	3.38044	WBGene00044374	C17F4.12	C17F4.12	II	3243677	control_specific
AGIWUR947	ct_hs	12.75	-1.15088	WBGene00010148	F56D5.3	F56D5.3	IV	9399681	control_specific
AGIWUR957	ct_hs	2.98	0.58534	WBGene00000620	ZC513.8	col-43	V	8049724	heatstress_specific
AGIWUR972	ct_hs	5.72	0.70758	WBGene00015002	B0034.1	B0034.1	II	5970080	heatstress_specific
AGIWUR995	ct_hs	19.07	1.01484	WBGene00000121	F23B2.6	aly-2	IV	9147452	heatstress_specific
AGIWUR996	ct_hs	6.31	-0.76194	WBGene00015268	BE0003N10.3	BE0003N10.3	III	1046238	heatstress_specific
AGIWUR1001	ct_hs	6.34	-0.82266	WBGene00011956	T23F11.4	T23F11.4	III	4663147	heatstress_specific
AGIWUR1011	ct_hs	4.48	0.60296	WBGene00015448	C04F5.6	srab-3	V	5105749	ct_hs
AGIWUR1013	ct_hs	4.79	-0.6294	WBGene00007789	C28A5.2	C28A5.2	III	4434722	heatstress_specific
AGIWUR1027	ct_hs	12.81	-1.09462	WBGene00015887	C17C3.1	C17C3.1	II	5570620	control_specific
AGIWUR1036	ct_hs	4.29	0.3479	WBGene00016289	C31H1.6	lntl-1	IV	5800335	heatstress_specific
AGIWUR1040	ct_hs	4.08	0.54052	WBGene00001704	Y87G2A.15	grd-15	I	13564556	heatstress_specific
AGIWUR1041	ct_hs	8.21	-0.7068	WBGene00002065	F54C9.1	iff-2	II	8559342	control_specific
AGIWUR1044	ct_hs	5.08	0.51784						control_specific
AGIWUR1046	ct_hs	3.04	0.34086	WBGene00011255	R12H7.4	R12H7.4	X	13217032	ct_hs
AGIWUR1048	ct_hs	3.33	0.89682	WBGene00003522	K06A4.1	nas-3	V	9478140	control_specific
AGIWUR1051	ct_hs	15.2	-1.04858	WBGene00004831	F08B12.3	slo-2	X	11394541	heatstress_specific
AGIWUR1053	ct_hs	5.01	-0.59536	WBGene00016900	C53C11.2	C53C11.2	X	17337166	ct_hs
AGIWUR1057	ct_hs	9.41	0.79228	WBGene00044421	D1007.18	D1007.18	I	4578693	control_specific
AGIWUR1059	ct_hs	5.11	0.7209	WBGene00009239	F28H7.6	F28H7.6	V	10754403	heatstress_specific
AGIWUR1060	ct_hs	13.67	0.91014	WBGene00006840	R05D3.7	unc-116	III	8351177	all_sig
AGIWUR1070	ct_hs	6.02	-0.59342	WBGene00004326	T20G5.11	rde-4	III	10216685	control_specific
AGIWUR1074	ct_hs	15.2	-1.49096	WBGene00006212	Y9C9A.6	str-168	IV	4939307	control_specific
AGIWUR1075	ct_hs	5.36	0.82818	WBGene00015602	C08E3.10	fbxa-158	II	1619804	control_specific
AGIWUR1084	ct_hs	3.74	0.612	WBGene00003369	C36E6.3	mlc-1	X	17459086	control_specific
AGIWUR1086	ct_hs	3.8	-0.76454	WBGene00010928	M162.2	clec-258	V	19788650	control_specific
AGIWUR1087	ct_hs	12.26	-1.12048	WBGene00006750	T10A3.1	unc-10	X	7272279	heatstress_specific
AGIWUR1088	ct_hs	26.26	1.88918	WBGene00001915	C50F4.5	his-41	V	9545498	all_sig
AGIWUR1096	ct_hs	7.38	-0.9417	WBGene00009888	F49E2.5	F49E2.5	X	9543613	ct_hs
AGIWUR1099	ct_hs	3.04	0.2022						ct_hs
AGIWUR1100	ct_hs	3	-0.44026	WBGene00006055	C14A11.7	ssr-2	X	2823282	ct_hs
AGIWUR1112	ct_hs	3.59	0.65664	WBGene00002095	C17C3.19	ins-12	II	5554600	ct_hs
AGIWUR1113	ct_hs	3.28	-0.40298	WBGene00002245	K08B4.1	lag-1	IV	6095400	heatstress_specific
AGIWUR1114	ct_hs	5.5	0.13408	WBGene00077492	F09C6.15	F09C6.15	V	16893717	ct_hs
AGIWUR1118	ct_hs	3.13	0.40744						ct_hs
AGIWUR1123	ct_hs	5.51	-0.50952	WBGene00001759	R11G1.3	gst-11	X	3632542	heatstress_specific
AGIWUR1141	ct_hs	5.75	0.81608	WBGene00077437	Y59H11AR.6	Y59H11AR.6	IV	8597749	control_specific
AGIWUR1145	ct_hs	4.6	0.6153	WBGene00008169	C48B4.6	C48B4.6	III	9557365	heatstress_specific
AGIWUR1146	ct_hs	26.98	2.02072	WBGene00020672	T22B7.3	T22B7.3	X	5647346	all_sig
AGIWUR1147	ct_hs	4.73	0.44358	WBGene00017757	F23H11.1	bra-2	III	911250	ct_hs
AGIWUR1158	ct_hs	7.34	0.75718	WBGene00077761	F17C11.17	F17C11.17	V	10942426	control_specific
AGIWUR1159	ct_hs	16.53	1.81762	WBGene00010700	K09A9.1	nipi-3	X	15607901	heatstress_specific
AGIWUR1162	ct_hs	13.69	-1.24926						heatstress_specific
AGIWUR1166	ct_hs	3.21	0.22712	WBGene00044348	Y71G12B.31	Y71G12B.31	I	1686218	ct_hs
AGIWUR1171	ct_hs	3.7	-0.5529	WBGene00001994	F20B6.8	hpk-1	X	4210551	ct_hs
AGIWUR1176	ct_hs	5.41	0.49162	WBGene00009243	F29C6.1	F29C6.1	I	10579400	heatstress_specific
AGIWUR1179	ct_hs	8.57	-0.85096	WBGene00013860	ZC247.2	ZC247.2	I	10255623	heatstress_specific
AGIWUR1181	ct_hs	12.53	-0.60272						all_sig
AGIWUR1200	ct_hs	45.71	3.26356	WBGene00011737	T12G3.1	T12G3.1	IV	12034230	all_sig
AGIWUR1204	ct_hs	16.78	1.00344	WBGene00001955	F58A4.7	hlh-11	III	9622060	control_specific
AGIWUR1205	ct_hs	16.27	1.18996						all_sig
AGIWUR1207	ct_hs	2.91	0.29796	WBGene00018666	F52C6.9	bath-6	II	1918324	ct_hs
AGIWUR1211	ct_hs	3.75	0.74784	WBGene00006530	F44F4.11	tba-4	II	10918646	ct_hs
AGIWUR1213	ct_hs	9.55	0.67072	WBGene00009223	F28F8.5	F28F8.5	V	15574090	control_specific
AGIWUR1219	ct_hs	5.67	1.15784	WBGene00002078	ZK742.1	xpo-1	V	7805045	control_specific
AGIWUR1221	ct_hs	5.45	0.70912	WBGene00010019	F54B8.4	F54B8.4	V	15816493	all_sig
AGIWUR1222	ct_hs	4.37	-0.32394	WBGene00006537	C36E8.5	tbb-2	III	4015748	heatstress_specific
AGIWUR1224	ct_hs	6.31	-0.53398	WBGene00000114	F13D12.4	alh-8	II	11728886	control_specific
AGIWUR1225	ct_hs	9.18	-0.6258	WBGene00005141	Y22D7AR.8	srd-64	III	1692072	heatstress_specific
AGIWUR1226	ct_hs	3.25	0.47822	WBGene00007476	C09E9.1	C09E9.1	IV	1275865	heatstress_specific
AGIWUR1228	ct_hs	30	3.12756	WBGene00016788	C49G7.10	C49G7.10	V	4040394	all_sig
AGIWUR1230	ct_hs	18.74	2.16142	WBGene00006627	C02F5.8	tsp-1	III	8237924	control_specific
AGIWUR1236	ct_hs	8.3	0.57674	WBGene00007187	B0464.8	tag-342	III	9468072	control_specific
AGIWUR1238	ct_hs	4.6	-0.34288	WBGene00021964	Y57E12B.4	Y57E12B.4	V	6945693	ct_hs
AGIWUR1241	ct_hs	22.46	1.38206	WBGene00022982	F09E10.10	F09E10.10	X	1505185	all_sig
AGIWUR1242	ct_hs	3.24	-1.05762	WBGene00003429	R05F9.13	msp-31	II	4916131	control_specific
AGIWUR1253	ct_hs	5.01	-0.55182	WBGene00013803	Y116A8C.26	Y116A8C.26	IV	17079714	heatstress_specific
AGIWUR1255	ct_hs	5.8	-0.88306	WBGene00017560	F18C5.5	F18C5.5	II	6565445	control_specific
AGIWUR1258	ct_hs	4.06	0.1882	WBGene00006542	T20B12.2	tbp-1	III	7383952	ct_hs
AGIWUR1259	ct_hs	7.84	-0.2056	WBGene00017154	F01E11.1	ugt-57	X	6991714	heatstress_specific
AGIWUR1261	ct_hs	17.54	-1.57928	WBGene00006464	T07H3.1	bath-47	II	1601796	all_sig
AGIWUR1263	ct_hs	3.13	0.2658	WBGene00044199	F57B1.8	F57B1.8	V	13188011	ct_hs
AGIWUR1271	ct_hs	4.8	0.74542						heatstress_specific
AGIWUR1283	ct_hs	3.27	0.43796	WBGene00004466	B0205.3	rpn-10	I	10730718	ct_hs
AGIWUR1286	ct_hs	36.47	2.34686	WBGene00017970	F32A5.4	F32A5.4	II	7228743	all_sig
AGIWUR1287	ct_hs	12.46	1.0349	WBGene00010940	M163.8	M163.8	X	14485057	control_specific
AGIWUR1288	ct_hs	5.73	0.72684	WBGene00015547	C06G1.4	ain-1	X	16613376	control_specific
AGIWUR1300	ct_hs	4.63	-0.3666	WBGene00003107	R166.1	mab-10	II	10530349	ct_hs
AGIWUR1303	ct_hs	4.27	0.7111	WBGene00003075	T04H1.6	lrx-1	V	12252628	heatstress_specific
AGIWUR1306	ct_hs	18.36	-1.65834	WBGene00009649	F43C1.5	F43C1.5	III	4229151	heatstress_specific
AGIWUR1311	ct_hs	10.59	-1.0462	WBGene00020216	T04G9.5	trap-2	X	767029	heatstress_specific
AGIWUR1316	ct_hs	7.12	0.75008	WBGene00003593	F42A10.2	nfm-1	III	6159790	ct_hs
AGIWUR1319	ct_hs	11.36	1.0234	WBGene00001858	C01B10.5	hil-7	IV	6646023	heatstress_specific
AGIWUR1321	ct_hs	14.54	1.3868	WBGene00044350	Y73B6BL.44	Y73B6BL.44	IV	6493588	heatstress_specific
AGIWUR1327	ct_hs	18.2	1.17042	WBGene00002123	C16E9.4	inx-1	X	6943699	heatstress_specific
AGIWUR1340	ct_hs	14.96	2.01364	WBGene00022951	C30E1.9	C30E1.9	X	16929841	heatstress_specific
AGIWUR1343	ct_hs	3.16	-0.36692	WBGene00013682	Y105E8A.25	Y105E8A.25	I	14591931	control_specific
AGIWUR1350	ct_hs	3.01	-0.41016	WBGene00015185	B0432.3	mrpl-41	II	288937	control_specific
AGIWUR1353	ct_hs	2.93	0.44972	WBGene00018409	F44B9.8	F44B9.8	III	8028068	ct_hs
AGIWUR1355	ct_hs	7.77	-0.6613	WBGene00017686	F21H12.6	F21H12.6	II	6092730	heatstress_specific
AGIWUR1375	ct_hs	11.35	0.8543	WBGene00015136	B0304.4	B0304.4	II	4522459	all_sig
AGIWUR1380	ct_hs	3.25	-0.61068	WBGene00003539	T11F9.3	nas-20	V	11470782	ct_hs
AGIWUR1383	ct_hs	3.79	0.49964	WBGene00018595	F48C1.2	fbxa-145	I	5319734	heatstress_specific
AGIWUR1386	ct_hs	13.81	1.04654	WBGene00012622	Y38H6C.9	Y38H6C.9	V	20520223	all_sig
AGIWUR1387	ct_hs	6	-0.71718	WBGene00008924	F17E5.2	F17E5.2	X	12394197	heatstress_specific
AGIWUR1389	ct_hs	11.23	-1.37646	WBGene00008089	C44C10.9	C44C10.9	X	11713174	heatstress_specific
AGIWUR1390	ct_hs	23.45	-1.29836	WBGene00001516	ZK899.8	gap-2	X	9472410	heatstress_specific
AGIWUR1393	ct_hs	14.94	1.4006	WBGene00009951	F53A2.3	F53A2.3	III	13336800	control_specific
AGIWUR1395	ct_hs	10.07	0.738	WBGene00010479	K01G5.8	K01G5.8	III	10740181	heatstress_specific
AGIWUR1398	ct_hs	4.08	0.3355	WBGene00007223	C01F6.9	C01F6.9	IV	9095739	ct_hs
AGIWUR1400	ct_hs	23.49	2.46786	WBGene00022951	C30E1.9	C30E1.9	X	16929841	heatstress_specific
AGIWUR1407	ct_hs	7.5	0.62508	WBGene00003177	T01E8.4	mec-15	II	10236876	control_specific
AGIWUR1411	ct_hs	5.52	0.71452	WBGene00004476	ZC434.2	rps-7	I	10330863	control_specific
AGIWUR1415	ct_hs	3.37	-0.71488	WBGene00019540	K08D12.6	K08D12.6	IV	1720789	ct_hs
AGIWUR1419	ct_hs	4.24	-0.5886	WBGene00010044	F54C9.9	F54C9.9	II	8577998	heatstress_specific
AGIWUR1431	ct_hs	4.87	0.414	WBGene00018014	F33G12.2	F33G12.2	II	5029934	control_specific
AGIWUR1432	ct_hs	13.66	1.73376	WBGene00000556	R09B5.3	cnc-2	V	1449667	control_specific
AGIWUR1434	ct_hs	22.2	1.28424	WBGene00022982	F09E10.10	F09E10.10	X	1505185	all_sig
AGIWUR1453	ct_hs	19.82	-1.64946	WBGene00011285	R90.3	ttr-28	V	12904294	heatstress_specific
AGIWUR1456	ct_hs	24.59	2.0469	WBGene00011185	R10D12.1	R10D12.1	V	13932567	heatstress_specific
AGIWUR1460	ct_hs	29.49	1.55556	WBGene00019881	R05D3.8	R05D3.8	III	8356813	all_sig
AGIWUR1469	ct_hs	9.21	-0.77562	WBGene00009027	F21G4.6	F21G4.6	X	9908740	heatstress_specific
AGIWUR1477	ct_hs	6.1	0.71478	WBGene00012920	Y46G5A.35	Y46G5A.35	II	12786251	control_specific
AGIWUR1481	ct_hs	3.6	0.5808	WBGene00009388	F35B12.9	F35B12.9	V	11601101	ct_hs
AGIWUR1492	ct_hs	5.71	-0.68286	WBGene00020833	T26C12.3	T26C12.3	IV	3269374	heatstress_specific
AGIWUR1493	ct_hs	7.67	0.82112	WBGene00014975	Y116A8A.10	Y116A8A.10	IV	16845992	control_specific
AGIWUR1497	ct_hs	8.9	0.84304	WBGene00003593	F42A10.2	nfm-1	III	6159790	control_specific
AGIWUR1499	ct_hs	3.44	0.54374	WBGene00021371	Y37E11AR.4	nape-1	IV	3739519	ct_hs
AGIWUR1501	ct_hs	3.65	0.43106	WBGene00008419	D2030.9	wdr-23	I	7596501	ct_hs
AGIWUR1503	ct_hs	4.04	0.79902	WBGene00012885	Y45F10D.4	Y45F10D.4	IV	13783935	ct_hs
AGIWUR1512	ct_hs	9.64	-0.60908	WBGene00018479	F45F2.6	otpl-6	V	8525887	heatstress_specific
AGIWUR1513	ct_hs	9.09	-0.61702	WBGene00011140	R08B4.4	R08B4.4	X	11107310	heatstress_specific
AGIWUR1515	ct_hs	16.77	-1.71264	WBGene00019213	H20E11.1	H20E11.1	IV	6830216	all_sig
AGIWUR1519	ct_hs	18.01	-1.65804	WBGene00022680	ZK180.6	ZK180.6	IV	4520174	all_sig
AGIWUR1538	ct_hs	5.93	-0.5236	WBGene00011589	T07F10.3	T07F10.3	V	12863794	all_sig
AGIWUR1546	ct_hs	24.24	1.84682	WBGene00044788	F35G8.2	ttr-38	X	9312535	all_sig
AGIWUR1548	ct_hs	9.05	0.84548	WBGene00021150	Y1B5A.1	Y1B5A.1	X	7085323	heatstress_specific
AGIWUR1551	ct_hs	22.02	-1.66444	WBGene00003978	Y119D3B.17	pes-4	III	1215968	all_sig
AGIWUR1552	ct_hs	3.49	-0.30744	WBGene00017775	F25B5.3	F25B5.3	III	5948843	control_specific
AGIWUR1555	ct_hs	6.95	-0.50964	WBGene00009855	F49A5.3	clec-22	V	16858407	heatstress_specific
AGIWUR1556	ct_hs	18.37	2.02382	WBGene00011501	T05G5.7	rmd-1	III	9758822	heatstress_specific
AGIWUR1558	ct_hs	4.55	0.72998	WBGene00000498	Y39H10A.7	chk-1	V	3756767	heatstress_specific
AGIWUR1560	ct_hs	10.86	0.83918	WBGene00013301	Y57G11C.3	Y57G11C.3	IV	14768123	control_specific
AGIWUR1561	ct_hs	3.69	-0.4351	WBGene00007524	C11G6.3	C11G6.3	X	16340641	heatstress_specific
AGIWUR1562	ct_hs	8.18	0.54962	WBGene00020473	T13B5.6	lips-12	II	1112192	control_specific
AGIWUR1564	ct_hs	5.71	-0.52272						heatstress_specific
AGIWUR1566	ct_hs	13.67	-1.02318	WBGene00022727	ZK381.5	prkl-1	IV	6978764	heatstress_specific
AGIWUR1567	ct_hs	19.01	1.5307	WBGene00007632	C16C10.13	C16C10.13	III	4176652	control_specific
AGIWUR1568	ct_hs	6.95	-0.78496	WBGene00044527	Y39H10B.2	Y39H10B.2	V	3668766	control_specific
AGIWUR1574	ct_hs	3.84	0.55162	WBGene00044433	W10C8.6	W10C8.6	I	2858517	ct_hs
AGIWUR1580	ct_hs	4.92	0.51734	WBGene00023421	B0564.11	B0564.11	IV	13105299	heatstress_specific
AGIWUR1581	ct_hs	16.77	-1.29958	WBGene00019550	K09C4.5	K09C4.5	X	3282599	control_specific
AGIWUR1582	ct_hs	5.26	0.77306	WBGene00022181	Y71H2AM.16	pho-9	III	2757160	ct_hs
AGIWUR1587	ct_hs	5.66	-0.46146	WBGene00017153	E_BE45912.2	E_BE45912.2	III	1028792	ct_hs
AGIWUR1591	ct_hs	10.15	-1.09192	WBGene00011235	R11A5.7	R11A5.7	I	7871579	control_specific
AGIWUR1592	ct_hs	14.86	1.11358						all_sig
AGIWUR1593	ct_hs	8.39	3.24306	WBGene00045412	C25F9.12	C25F9.12	V	19402159	heatstress_specific
AGIWUR1594	ct_hs	5.81	-0.57384	WBGene00021395	Y38C1AA.3	pnc-1	IV	184650	control_specific
AGIWUR1598	ct_hs	9.97	0.99418	WBGene00016014	C23G10.7	C23G10.7	III	6195933	heatstress_specific
AGIWUR1600	ct_hs	6.34	-0.48744	WBGene00016583	C42C1.5	tag-335	IV	12276064	all_sig
AGIWUR1601	ct_hs	4.86	0.71646	WBGene00004109	C34G6.7	stam-1	I	5902098	control_specific
AGIWUR1602	ct_hs	4.87	1.11622	WBGene00008505	F01G4.6	F01G4.6	IV	11146919	control_specific
AGIWUR1604	ct_hs	11.84	1.23128						heatstress_specific
AGIWUR1605	ct_hs	2.88	-0.4259	WBGene00002994	T09A5.10	lin-5	II	7860541	ct_hs
AGIWUR1611	ct_hs	6.79	-0.80654	WBGene00009888	F49E2.5	F49E2.5	X	9543613	ct_hs
AGIWUR1619	ct_hs	4.78	0.67924	WBGene00010019	F54B8.4	F54B8.4	V	15816493	all_sig
AGIWUR1620	ct_hs	4.59	0.65928	WBGene00044607	K02A11.4	K02A11.4	I	9748285	ct_hs
AGIWUR1621	ct_hs	4.31	-0.38612	WBGene00001166	ZK328.2	eftu-2	III	6009513	heatstress_specific
AGIWUR1622	ct_hs	4.87	0.72558	WBGene00044536	F14F9.8	F14F9.8	V	5130303	ct_hs
AGIWUR1623	ct_hs	12.16	0.84654	WBGene00022717	ZK370.3	hipr-1	III	8720120	control_specific
AGIWUR1624	ct_hs	21.05	-2.22034	WBGene00003837	T01B11.7	oat-1	IV	8464755	heatstress_specific
AGIWUR1631	ct_hs	4.22	-0.90006	WBGene00044272	H12D21.13	nspa-4	V	14884603	ct_hs
AGIWUR1633	ct_hs	9.4	0.59844	WBGene00022268	Y73E7A.1	Y73E7A.1	I	1629005	all_sig
AGIWUR1644	ct_hs	3.95	-0.4178	WBGene00006762	Y37D8A.23	unc-25	III	12942546	control_specific
AGIWUR1646	ct_hs	10.37	-0.74452	WBGene00000238	C54D1.6	bar-1	X	7165960	heatstress_specific
AGIWUR1648	ct_hs	11.89	0.83582	WBGene00003635	F16H11.5	nhr-45	X	4656439	all_sig
AGIWUR1650	ct_hs	3.35	-0.37872	WBGene00008019	C38H2.2	C38H2.2	III	10381679	control_specific
AGIWUR1653	ct_hs	11.39	-0.8519	WBGene00000043	K11G12.7	acr-3	X	6709499	heatstress_specific
AGIWUR1656	ct_hs	9.88	-1.08424	WBGene00007755	C27A7.3	C27A7.3	V	12140857	heatstress_specific
AGIWUR1661	ct_hs	4.55	-0.67022	WBGene00013379	Y62E10A.13	Y62E10A.13	IV	13389133	heatstress_specific
AGIWUR1665	ct_hs	13.09	-0.99598	WBGene00007810	C29F7.1	C29F7.1	X	13412507	heatstress_specific
AGIWUR1666	ct_hs	3.38	-0.47396	WBGene00004130	F54E2.3	ketn-1	V	2781481	control_specific
AGIWUR1669	ct_hs	7.5	1.01514	WBGene00006810	C04F6.4	unc-78	X	3408650	control_specific
AGIWUR1672	ct_hs	4.28	0.6868	WBGene00004109	C34G6.7	stam-1	I	5902098	ct_hs
AGIWUR1673	ct_hs	5.45	-0.46426	WBGene00004301	T24C2.1	ram-5	X	14550068	ct_hs
AGIWUR1674	ct_hs	37.9	2.44044	WBGene00019233	H23N18.2	ugt-14	V	4906269	all_sig
AGIWUR1676	ct_hs	19.35	1.17644	WBGene00015176	B0414.8	vps-51	I	5803962	heatstress_specific
AGIWUR1678	ct_hs	19.88	1.52198	WBGene00001942	T23D8.6	his-68	I	9989091	heatstress_specific
AGIWUR1679	ct_hs	2.87	-0.1568	WBGene00005839	F32A7.1	srw-92	I	14826547	heatstress_specific
AGIWUR1686	ct_hs	6.06	0.47102	WBGene00014884	Y39E4B.14	Y39E4B.14	III	13162374	heatstress_specific
AGIWUR1689	ct_hs	3.72	-0.43352	WBGene00006604	Y47D3A.6	tra-1	III	11171993	ct_hs
AGIWUR1692	ct_hs	6.55	0.81972	WBGene00015393	C03G6.5	C03G6.5	V	7365225	control_specific
AGIWUR1696	ct_hs	7.22	0.939	WBGene00018750	F53C3.6	F53C3.6	II	3898137	heatstress_specific
AGIWUR1697	ct_hs	2.91	0.3216	WBGene00012675	Y39B6A.13	Y39B6A.13	V	19118482	ct_hs
AGIWUR1704	ct_hs	6.95	-0.55056	WBGene00019957	R08E3.1	R08E3.1	X	4824973	control_specific
AGIWUR1705	ct_hs	4.88	-0.47782	WBGene00012717	Y39E4B.6	Y39E4B.6	III	13070659	heatstress_specific
AGIWUR1707	ct_hs	30.99	1.861	WBGene00010348	H01G02.1	H01G02.1	IV	11803250	all_sig
AGIWUR1711	ct_hs	9.13	0.83996	WBGene00003753	CC4.2	nlp-15	I	12988220	control_specific
AGIWUR1713	ct_hs	4.01	0.58394	WBGene00022101	Y69A2AR.32	Y69A2AR.32	IV	2610420	ct_hs
AGIWUR1715	ct_hs	4.71	-0.50794	WBGene00020509	T14F9.3	hex-1	X	2223468	ct_hs
AGIWUR1718	ct_hs	7.08	0.51206	WBGene00004378	F18C12.2	rme-8	I	8083576	control_specific
AGIWUR1720	ct_hs	3.29	-0.3229	WBGene00004782	C26E6.9	set-2	III	4922391	ct_hs
AGIWUR1722	ct_hs	3.07	-0.59136	WBGene00014239	ZK1225.5	ZK1225.5	I	13216594	control_specific
AGIWUR1728	ct_hs	29.31	-2.2725	WBGene00015965	C18C4.3	ugt-48	V	5545687	all_sig
AGIWUR1734	ct_hs	4.49	0.68042	WBGene00023458	M02E1.3	M02E1.3	X	322523	heatstress_specific
AGIWUR1736	ct_hs	6.28	-0.49578	WBGene00012157	VW02B12L.4	adbp-1	II	11444096	ct_hs
AGIWUR1737	ct_hs	5.52	0.61564	WBGene00022369	Y92H12BR.3	Y92H12BR.3	I	1416593	ct_hs
AGIWUR1740	ct_hs	4.49	0.58978	WBGene00011611	T08D2.6	T08D2.6	X	180080	control_specific
AGIWUR1745	ct_hs	6.47	-0.52516	WBGene00018885	F55E10.6	F55E10.6	X	8344648	control_specific
AGIWUR1751	ct_hs	5.96	0.63934						ct_hs
AGIWUR1752	ct_hs	7.37	-0.82036	WBGene00015464	C05C8.7	C05C8.7	V	7242889	ct_hs
AGIWUR1758	ct_hs	3.04	-0.31634	WBGene00018355	F42G2.6	F42G2.6	II	2426377	ct_hs
AGIWUR1759	ct_hs	5.94	-0.7655	WBGene00022179	Y71H2AM.14	Y71H2AM.14	III	2743766	heatstress_specific
AGIWUR1773	ct_hs	8.64	0.54506	WBGene00016763	C49A9.9	C49A9.9	IV	6217361	control_specific
AGIWUR1777	ct_hs	7.61	0.6957	WBGene00006595	M01E5.5	top-1	I	13292503	heatstress_specific
AGIWUR1796	ct_hs	6.36	1.16622	WBGene00005663	C47E12.1	sars-1	IV	10003705	control_specific
AGIWUR1797	ct_hs	10.55	0.50826	WBGene00044189	F36D3.14	F36D3.14	V	16502926	heatstress_specific
AGIWUR1799	ct_hs	4.29	-0.44318	WBGene00012187	W01G7.3	rpb-11	II	14059763	ct_hs
AGIWUR1810	ct_hs	4.71	-0.32966						ct_hs
AGIWUR1811	ct_hs	3.09	-0.72782	WBGene00002173	F33D4.2	itr-1	IV	7675163	ct_hs
AGIWUR1819	ct_hs	7.06	-0.90372	WBGene00009816	F47B10.5	F47B10.5	X	10889016	heatstress_specific
AGIWUR1820	ct_hs	3.67	-0.438	WBGene00022539	ZC190.5	ZC190.5	V	8671345	ct_hs
AGIWUR1821	ct_hs	16.89	0.97468	WBGene00010232	F58B3.6	F58B3.6	IV	11636623	all_sig
AGIWUR1823	ct_hs	4.67	0.72174	WBGene00003766	B0213.3	nlp-28	V	3987885	control_specific
AGIWUR1825	ct_hs	5.04	-0.54614	WBGene00018480	F45F2.7	otpl-7	V	8521482	heatstress_specific
AGIWUR1827	ct_hs	3.62	-0.68166	WBGene00017816	F26B1.2	F26B1.2	I	6317703	ct_hs
AGIWUR1828	ct_hs	4.58	0.53706	WBGene00002202	C03C10.1	kin-19	III	4083978	ct_hs
AGIWUR1829	ct_hs	6.79	0.95712	WBGene00001448	C03G5.7	flp-5	X	8528197	ct_hs
AGIWUR1830	ct_hs	21.81	1.7966	WBGene00020587	T19H12.1	ugt-9	V	4896034	all_sig
AGIWUR1832	ct_hs	6.25	0.82662	WBGene00010794	LLC1.3	LLC1.3	IV	14464488	ct_hs
AGIWUR1839	ct_hs	20.3	1.21776	WBGene00013181	Y53H1B.2	Y53H1B.2	I	11292653	control_specific
AGIWUR1840	ct_hs	3.31	-0.35056	WBGene00013959	ZK265.7	ZK265.7	I	8262033	ct_hs
AGIWUR1841	ct_hs	3.02	-0.35432	WBGene00001571	K01C8.5	gei-14	II	8273419	ct_hs
AGIWUR1856	ct_hs	10.41	-0.95034	WBGene00004190	T27F6.5	pars-2	I	12486729	control_specific
AGIWUR1858	ct_hs	3.07	0.2545	WBGene00019254	H31G24.3	H31G24.3	I	4116853	ct_hs
AGIWUR1862	ct_hs	7.49	-0.71024	WBGene00004015	T24H7.1	phb-2	II	6251373	control_specific
AGIWUR1874	ct_hs	4.37	0.63584	WBGene00001236	Y82E9BR.15	elc-1	III	1415538	ct_hs
AGIWUR1876	ct_hs	5.66	-0.57826	WBGene00015754	C14B9.8	C14B9.8	III	8139545	heatstress_specific
AGIWUR1878	ct_hs	3.13	-0.73932	WBGene00020347	T08B2.7	T08B2.7	I	6206956	ct_hs
AGIWUR1880	ct_hs	4.75	-0.62838	WBGene00018161	F38A5.2	F38A5.2	IV	6582676	ct_hs
AGIWUR1885	ct_hs	7.17	0.59432	WBGene00006889	T06G6.9	pfd-3	I	12728162	heatstress_specific
AGIWUR1890	ct_hs	20.18	1.9812	WBGene00007365	C06B3.6	C06B3.6	V	13908114	heatstress_specific
AGIWUR1896	ct_hs	3.77	-0.7571	WBGene00022003	Y59E9AR.8	Y59E9AR.8	IV	5246226	ct_hs
AGIWUR1899	ct_hs	7.44	-0.68444	WBGene00044544	F26F12.8	F26F12.8	V	5854835	heatstress_specific
AGIWUR1902	ct_hs	3.72	0.46792	WBGene00023482	C05B5.9	C05B5.9	III	10003304	control_specific
AGIWUR1906	ct_hs	10.08	-0.7427	WBGene00016018	C23H3.2	C23H3.2	II	61302	heatstress_specific
AGIWUR1909	ct_hs	3.72	-0.62842	WBGene00044701	AH9.6	AH9.6	X	2263168	ct_hs
AGIWUR1912	ct_hs	6.93	1.1135	WBGene00044687	B0563.9	B0563.9	X	9168482	control_specific
AGIWUR1914	ct_hs	14.47	-1.2617	WBGene00017503	F16B4.1	nhr-177	V	1610335	heatstress_specific
AGIWUR1915	ct_hs	2.91	-0.4272	WBGene00016024	C23H5.2	glb-7	IV	2122797	ct_hs
AGIWUR1918	ct_hs	5.48	-0.55844	WBGene00020809	T25G12.1	T25G12.1	X	17249003	ct_hs
AGIWUR1919	ct_hs	7.41	-0.52426	WBGene00020556	T19B4.1	T19B4.1	I	5702159	heatstress_specific
AGIWUR1920	ct_hs	3.34	-0.37896	WBGene00019669	K12B6.4	K12B6.4	V	6280315	heatstress_specific
AGIWUR1921	ct_hs	3.19	-0.39906	WBGene00020717	T23B12.2	T23B12.2	V	8465663	control_specific
AGIWUR1926	ct_hs	3.05	-0.3444	WBGene00000388	ZK637.11	cdc-25.3	III	8916339	ct_hs
AGIWUR1929	ct_hs	4.36	0.47356	WBGene00004273	T23H2.5	rab-10	I	6457063	control_specific
AGIWUR1937	ct_hs	3.76	-0.7715	WBGene00045211	C18D11.9	C18D11.9	III	11809018	ct_hs
AGIWUR1938	ct_hs	7.29	0.62472	WBGene00006984	F54D7.4	zig-7	I	4790412	control_specific
AGIWUR1945	ct_hs	16.8	-1.48484	WBGene00011095	R07B7.11	gana-1	V	12087215	heatstress_specific
AGIWUR1948	ct_hs	6.66	1.34458	WBGene00018874	F55C12.7	tag-234	II	5864173	control_specific
AGIWUR1949	ct_hs	3.59	-0.38724	WBGene00018144	F37C4.4	F37C4.4	IV	3867227	control_specific
AGIWUR1951	ct_hs	5.96	0.65646	WBGene00003759	Y47D3B.2	nlp-21	III	11388530	control_specific
AGIWUR1953	ct_hs	5.62	-0.6268	WBGene00014065	ZK673.11	ZK673.11	II	10459519	heatstress_specific
AGIWUR1962	ct_hs	4.13	0.56116	WBGene00001025	C55B6.2	dnj-7	X	7194521	control_specific
AGIWUR1963	ct_hs	9.07	0.86606	WBGene00012554	Y37D8A.16	Y37D8A.16	III	12915064	control_specific
AGIWUR1966	ct_hs	3.85	-0.73438	WBGene00022494	Y119D3B.18	fbxa-91	III	1253376	all_sig
AGIWUR1967	ct_hs	11.34	1.05752	WBGene00009535	F38C2.1	F38C2.1	IV	16248922	heatstress_specific
AGIWUR1971	ct_hs	10.01	0.6582	WBGene00011115	R07E5.7	R07E5.7	III	4418315	control_specific
AGIWUR1976	ct_hs	3.76	0.6744	WBGene00000378	T21B10.7	cct-2	II	8927675	heatstress_specific
AGIWUR1977	ct_hs	21.94	-2.25828	WBGene00010351	H02I12.1	cbd-1	IV	11372967	all_sig
AGIWUR1981	ct_hs	5.06	0.72234	WBGene00016244	C30B5.2	C30B5.2	II	6197151	control_specific
AGIWUR1985	ct_hs	19.17	-1.25904	WBGene00000983	F35B12.2	dhs-20	V	11602277	heatstress_specific
AGIWUR1987	ct_hs	7.92	-0.5616	WBGene00019627	K10D2.1	K10D2.1	III	5191092	heatstress_specific
AGIWUR1991	ct_hs	4.87	-0.5488	WBGene00011155	R09B3.2	R09B3.2	I	11909347	all_sig
AGIWUR2001	ct_hs	3.45	-0.35002	WBGene00004055	B0218.3	pmk-1	IV	8148780	heatstress_specific
AGIWUR2007	ct_hs	11.09	0.92066	WBGene00022027	Y65B4A.3	vps-20	I	636850	control_specific
AGIWUR2011	ct_hs	17.81	-1.76874	WBGene00044792	F59C6.14	F59C6.14	I	10526591	heatstress_specific
AGIWUR2012	ct_hs	17.44	1.13836	WBGene00019305	K02D10.5	snap-29	III	8776172	heatstress_specific
AGIWUR2016	ct_hs	5.26	0.65026	WBGene00009668	F43G9.5	cfim-1	I	8615380	control_specific
AGIWUR2019	ct_hs	4.78	0.7138	WBGene00000282	R01E6.3	cah-4	X	13542502	heatstress_specific
AGIWUR2021	ct_hs	4.43	0.55324	WBGene00018362	F42G9.1	F42G9.1	III	783708	ct_hs
AGIWUR2022	ct_hs	10.97	-0.83156	WBGene00008641	F10B5.5	pch-2	II	8158297	control_specific
AGIWUR2025	ct_hs	4.41	0.49542	WBGene00001184	F58A3.2	egl-15	X	11016344	ct_hs
AGIWUR2036	ct_hs	7.48	-0.80796	WBGene00009430	F35E12.6	F35E12.6	V	13734105	control_specific
AGIWUR2044	ct_hs	5.9	0.82946	WBGene00006739	C41C4.6	ulp-4	II	8129908	control_specific
AGIWUR2046	ct_hs	8.58	-0.57926	WBGene00021882	Y54G2A.17	Y54G2A.17	IV	2872222	control_specific
AGIWUR2048	ct_hs	7.93	-0.57872	WBGene00011433	T04D3.3	pde-1	I	13310885	heatstress_specific
AGIWUR2051	ct_hs	4.1	-0.50808	WBGene00015497	C05G6.1	nhr-76	IV	627537	heatstress_specific
AGIWUR2053	ct_hs	11.71	-1.07408	WBGene00003544	F46C5.3	nas-25	II	8826010	heatstress_specific
AGIWUR2054	ct_hs	30.19	-1.92462	WBGene00007330	C05C10.3	C05C10.3	II	9934345	control_specific
AGIWUR2056	ct_hs	13.57	-0.95188	WBGene00003772	F20B10.1	nlr-1	IV	12170812	heatstress_specific
AGIWUR2061	ct_hs	3.67	-0.37416	WBGene00006562	K01C8.3	tdc-1	II	8270517	ct_hs
AGIWUR2068	ct_hs	4.59	0.29424						control_specific
AGIWUR2070	ct_hs	7.8	-0.91416	WBGene00019117	F59E11.12	nhr-144	V	8975514	heatstress_specific
AGIWUR2073	ct_hs	4.5	-0.34072	WBGene00019199	H14E04.2	H14E04.2	III	2376185	ct_hs
AGIWUR2075	ct_hs	2.88	-0.36632	WBGene00001593	ZC317.3	glc-3	V	5449271	heatstress_specific
AGIWUR2083	ct_hs	16.68	1.74296	WBGene00044514	R09E12.9	R09E12.9	V	777572	all_sig
AGIWUR2085	ct_hs	8.45	0.75418	WBGene00007786	C27H6.4	rmd-2	V	9983895	control_specific
AGIWUR2089	ct_hs	4.06	-0.63826	WBGene00008911	F17C8.6	F17C8.6	III	4744835	heatstress_specific
AGIWUR2092	ct_hs	7.68	1.13534	WBGene00018670	F52C6.13	F52C6.13	II	1930195	control_specific
AGIWUR2094	ct_hs	4.86	0.50706	WBGene00050946	M162.12	M162.12	V	19768481	ct_hs
AGIWUR2095	ct_hs	15.6	-1.35674	WBGene00000441	ZC64.3	ceh-18	X	3843354	heatstress_specific
AGIWUR2097	ct_hs	3.4	-0.44022	WBGene00020199	T03G11.6	T03G11.6	X	5177456	heatstress_specific
AGIWUR2105	ct_hs	3.52	-0.6083	WBGene00009997	F53F4.15	F53F4.15	V	13621055	control_specific
AGIWUR2106	ct_hs	9.3	0.59154	WBGene00007400	C07A9.2	C07A9.2	III	9694584	control_specific
AGIWUR2108	ct_hs	6.29	-0.56204	WBGene00009200	F28C1.1	F28C1.1	V	12450788	heatstress_specific
AGIWUR2117	ct_hs	3.11	0.46226	WBGene00001574	W10D5.3	gei-17	I	9100212	ct_hs
AGIWUR2119	ct_hs	3.6	-0.3688	WBGene00008262	C53A5.1	ril-1	V	14523315	ct_hs
AGIWUR2139	ct_hs	4.33	-0.43438	WBGene00020847	T27A10.7	cgr-1	X	3597260	control_specific
AGIWUR2145	ct_hs	10.25	-0.57294	WBGene00001167	F25H5.4	eef-2	I	9163524	ct_hs
AGIWUR2148	ct_hs	8.66	-0.59922	WBGene00021524	Y41D4B.24	Y41D4B.24	IV	1676719	heatstress_specific
AGIWUR2149	ct_hs	5.06	0.58742	WBGene00015238	B0511.13	B0511.13	I	10633179	ct_hs
AGIWUR2152	ct_hs	4.07	0.4482	WBGene00022874	ZK1248.1	ZK1248.1	II	5842222	control_specific
AGIWUR2159	ct_hs	3.75	0.61322	WBGene00018781	F54A3.2	F54A3.2	II	2243656	ct_hs
AGIWUR2161	ct_hs	7.26	-1.43526	WBGene00018400	F43H9.4	F43H9.4	V	8026671	heatstress_specific
AGIWUR2166	ct_hs	27.43	1.70428	WBGene00004169	Y73B6BR.1	pqn-89	IV	6506715	all_sig
AGIWUR2167	ct_hs	9.47	-0.63168	WBGene00003843	ZK455.8	oct-2	X	11346391	heatstress_specific
AGIWUR2174	ct_hs	3.66	0.42808	WBGene00004459	C23G10.4	rpn-2	III	6198850	ct_hs
AGIWUR2177	ct_hs	4.12	0.55546	WBGene00044433	W10C8.6	W10C8.6	I	2858517	ct_hs
AGIWUR2185	ct_hs	11.36	-1.33978	WBGene00010963	MTCE.25	MTCE.25	MtDNA	6506	heatstress_specific
AGIWUR2188	ct_hs	6.33	-0.73546	WBGene00010636	K07F5.8	K07F5.8	IV	9848463	control_specific
AGIWUR2189	ct_hs	5.04	0.53124	WBGene00015322	C02B8.3	C02B8.3	X	8139473	ct_hs
AGIWUR2194	ct_hs	25.35	1.90246						all_sig
AGIWUR2196	ct_hs	13.2	-1.06862	WBGene00011932	T22G5.5	sptl-3	V	13893352	all_sig
AGIWUR2197	ct_hs	3.53	-1.0484	WBGene00017112	E03H12.5	E03H12.5	IV	4977193	control_specific
AGIWUR2201	ct_hs	6.13	-0.58582	WBGene00008798	F14D7.11	F14D7.11	V	14310480	heatstress_specific
AGIWUR2202	ct_hs	8.98	-0.84988	WBGene00000634	F26B1.4	col-58	I	6311253	heatstress_specific
AGIWUR2218	ct_hs	14.91	1.14152	WBGene00007846	C31E10.5	C31E10.5	X	13991388	all_sig
AGIWUR2223	ct_hs	4.18	-0.7998	WBGene00021608	Y46H3D.1	Y46H3D.1	V	1642511	control_specific
AGIWUR2226	ct_hs	20.69	3.00468	WBGene00044472	F56D6.10	dct-8	IV	3895163	all_sig
AGIWUR2228	ct_hs	7.77	1.00952	WBGene00000235	B0464.7	baf-1	III	9467373	control_specific
AGIWUR2229	ct_hs	7.03	-0.85086	WBGene00013530	Y73F8A.25	Y73F8A.25	IV	15455105	control_specific
AGIWUR2237	ct_hs	3.61	0.3446	WBGene00021136	W10G11.3	W10G11.3	II	3560732	ct_hs
AGIWUR2238	ct_hs	4.96	0.36928	WBGene00021841	Y54E10BR.2	Y54E10BR.2	I	3032969	control_specific
AGIWUR2242	ct_hs	7.23	0.72784	WBGene00077761	F17C11.17	F17C11.17	V	10942426	control_specific
AGIWUR2247	ct_hs	16.12	1.32202	WBGene00016677	C45G9.6	C45G9.6	III	5036635	all_sig
AGIWUR2249	ct_hs	10.63	0.90796	WBGene00044358	Y71G12B.33	Y71G12B.33	I	1657632	heatstress_specific
AGIWUR2250	ct_hs	3.05	0.31034	WBGene00020026	R12C12.6	R12C12.6	II	6046260	ct_hs
AGIWUR2253	ct_hs	3.23	0.41528	WBGene00019630	K10D2.4	apc-16	III	5173398	ct_hs
AGIWUR2256	ct_hs	3.15	0.42854	WBGene00016345	C33E10.1	C33E10.1	X	17305273	ct_hs
AGIWUR2257	ct_hs	18.41	1.28672	WBGene00019006	F57B10.9	F57B10.9	I	6550534	all_sig
AGIWUR2259	ct_hs	5.69	-0.62442	WBGene00017998	F33D4.6	F33D4.6	IV	7714153	control_specific
AGIWUR2260	ct_hs	8.56	0.48104	WBGene00044581	Y81B9A.4	Y81B9A.4	X	9180005	heatstress_specific
AGIWUR2261	ct_hs	8.06	-0.54822	WBGene00003160	C50F4.11	mdf-1	V	9541758	heatstress_specific
AGIWUR2264	ct_hs	5.68	0.77342	WBGene00018764	F53F10.2	F53F10.2	I	3830942	ct_hs
AGIWUR2266	ct_hs	9.7	0.87512	WBGene00002069	C04F12.3	ikb-1	I	9685473	heatstress_specific
AGIWUR2273	ct_hs	5.91	-0.53454	WBGene00011273	R53.4	R53.4	II	9967211	control_specific
AGIWUR2276	ct_hs	17.64	-0.81602	WBGene00015887	C17C3.1	C17C3.1	II	5570620	control_specific
AGIWUR2278	ct_hs	5.5	-0.63898	WBGene00006626	F10G7.2	tsn-1	II	4706810	ct_hs
AGIWUR2286	ct_hs	3.62	-0.3274	WBGene00016055	C24D10.4	C24D10.4	IV	5160515	ct_hs
AGIWUR2287	ct_hs	10.52	-0.98112	WBGene00013904	ZC455.4	ugt-6	V	12795464	heatstress_specific
AGIWUR2289	ct_hs	7.79	0.99848	WBGene00017060	D2063.1	D2063.1	V	4327116	heatstress_specific
AGIWUR2302	ct_hs	7.79	0.6487	WBGene00006741	K03E6.5	unc-1	X	1057548	ct_hs
AGIWUR2303	ct_hs	15.45	1.42358	WBGene00013838	ZC47.5	fbxa-31	III	1269571	control_specific
AGIWUR2304	ct_hs	4.44	-0.45972	WBGene00008330	C55A6.1	C55A6.1	V	11503807	heatstress_specific
AGIWUR2306	ct_hs	3.41	0.54286	WBGene00044341	M01G5.6	ave-1	III	1495431	ct_hs
AGIWUR2308	ct_hs	3.1	0.37258	WBGene00044053	C01G12.12	C01G12.12	II	14562383	control_specific
AGIWUR2314	ct_hs	14.07	1.34532	WBGene00006980	C14F5.2	zig-3	X	7930690	all_sig
AGIWUR2317	ct_hs	3.21	-0.4524	WBGene00020948	W02F12.3	W02F12.3	V	6703040	ct_hs
AGIWUR2321	ct_hs	5.77	-0.45058	WBGene00017173	F02C9.2	F02C9.2	V	3133703	control_specific
AGIWUR2324	ct_hs	17.83	-1.50858	WBGene00012168	W01A8.6	W01A8.6	I	7070648	heatstress_specific
AGIWUR2332	ct_hs	3	-0.45636	WBGene00021474	Y39G10AR.18	Y39G10AR.18	I	2382954	ct_hs
AGIWUR2335	ct_hs	2.94	-0.4039	WBGene00021852	Y54F10AM.8	Y54F10AM.8	III	2503438	ct_hs
AGIWUR2341	ct_hs	6.22	0.58302	WBGene00006889	T06G6.9	pfd-3	I	12728162	ct_hs
AGIWUR2342	ct_hs	12.88	1.48308	WBGene00010480	K01G5.9	K01G5.9	III	10759251	heatstress_specific
AGIWUR2349	ct_hs	3.82	-0.4904	WBGene00009543	F38E11.6	F38E11.6	IV	9463513	ct_hs
AGIWUR2353	ct_hs	9.14	0.75254	WBGene00014140	ZK899.1	ZK899.1	X	9446605	control_specific
AGIWUR2354	ct_hs	3.93	-0.52194	WBGene00011155	R09B3.2	R09B3.2	I	11909347	all_sig
AGIWUR2356	ct_hs	8.25	-0.8571	WBGene00004190	T27F6.5	pars-2	I	12486729	control_specific
AGIWUR2361	ct_hs	23.03	2.34456	WBGene00023483	Y75B8A.39	Y75B8A.39	III	12313186	all_sig
AGIWUR2376	ct_hs	6.06	-0.70108	WBGene00011932	T22G5.5	sptl-3	V	13893352	ct_hs
AGIWUR2383	ct_hs	16.1	-1.01438						all_sig
AGIWUR2384	ct_hs	6.96	-0.85554	WBGene00008549	F07A11.6	din-1	II	11614572	heatstress_specific
AGIWUR2388	ct_hs	5.66	0.7795	WBGene00000371	F26E4.9	cco-1	I	9788740	heatstress_specific
AGIWUR2399	ct_hs	5.82	-0.6926	WBGene00010636	K07F5.8	K07F5.8	IV	9848463	control_specific
AGIWUR2400	ct_hs	37.88	-3.476	WBGene00009493	F36H1.5	hrg-4	IV	11030139	all_sig
AGIWUR2401	ct_hs	4.34	0.38888	WBGene00019888	R05F9.1	R05F9.1	II	4905006	ct_hs
AGIWUR2404	ct_hs	9.86	1.51584						heatstress_specific
AGIWUR2411	ct_hs	10.1	-1.11732	WBGene00007149	B0334.13	B0334.13	II	11488223	all_sig
AGIWUR2414	ct_hs	2.93	0.40412	WBGene00001855	C18G1.5	hil-4	V	4754299	ct_hs
AGIWUR2416	ct_hs	12.04	1.31818	WBGene00004249	Y39A3CL.6	pvf-1	III	1821141	control_specific
AGIWUR2419	ct_hs	3.57	0.57498	WBGene00002143	Y47G6A.1	inx-21	I	3611912	ct_hs
AGIWUR2420	ct_hs	3.7	-0.76192	WBGene00001158	F01G10.3	ech-9	IV	10233298	heatstress_specific
AGIWUR2422	ct_hs	2.87	0.4739						ct_hs
AGIWUR2426	ct_hs	10.33	0.7578	WBGene00018523	F46H5.8	lact-1	X	7258115	heatstress_specific
AGIWUR2427	ct_hs	11.4	-0.84734	WBGene00003527	C34D4.9	nas-8	IV	7114936	heatstress_specific
AGIWUR2428	ct_hs	10.11	-0.78508	WBGene00011441	T04F8.2	T04F8.2	X	11653493	heatstress_specific
AGIWUR2433	ct_hs	3.34	0.46912	WBGene00012441	Y15E3A.2	glb-28	X	15314915	heatstress_specific
AGIWUR2434	ct_hs	3.77	-0.94896	WBGene00006484	F08A8.6	tag-138	I	12934756	ct_hs
AGIWUR2438	ct_hs	9.99	-0.73626	WBGene00019188	H11E01.3	H11E01.3	X	1604901	control_specific
AGIWUR2445	ct_hs	7.35	0.6173	WBGene00001462	M79.4	flp-19	X	10604748	ct_hs
AGIWUR2446	ct_hs	3.07	-0.36504	WBGene00004282	Y45F3A.2	rab-30	III	10562925	heatstress_specific
AGIWUR2452	ct_hs	5.91	-0.63592	WBGene00012018	T25C12.3	T25C12.3	X	11491030	control_specific
AGIWUR2453	ct_hs	7.78	-0.70262	WBGene00000140	ZK973.6	anc-1	I	4321096	control_specific
AGIWUR2458	ct_hs	27.37	2.17254	WBGene00007303	C04F12.9	rnh-1.3	I	9710079	all_sig
AGIWUR2460	ct_hs	4.81	-1.47902	WBGene00017541	F17E9.4	F17E9.4	IV	8348360	heatstress_specific
AGIWUR2462	ct_hs	4.89	0.8421	WBGene00012398	Y6E2A.4	Y6E2A.4	V	15712187	ct_hs
AGIWUR2471	ct_hs	5.54	-0.33418	WBGene00022336	Y82E9BR.3	Y82E9BR.3	III	1419181	control_specific
AGIWUR2477	ct_hs	15.9	-0.92752	WBGene00012234	W04A4.5	W04A4.5	I	13663473	heatstress_specific
AGIWUR2479	ct_hs	19.88	2.934	WBGene00007660	C17H1.7	C17H1.7	I	13136384	all_sig
AGIWUR2483	ct_hs	4.91	-0.35942	WBGene00013018	Y48G10A.1	Y48G10A.1	I	13489549	ct_hs
AGIWUR2485	ct_hs	11.29	-1.11008	WBGene00003652	Y67A6A.2	nhr-62	I	9839589	heatstress_specific
AGIWUR2487	ct_hs	16.04	1.55298	WBGene00003844	K11C4.4	odc-1	V	6898523	all_sig
AGIWUR2496	ct_hs	5.04	-0.45274	WBGene00022593	ZC328.3	ZC328.3	I	6409062	heatstress_specific
AGIWUR2500	ct_hs	4.28	0.32042	WBGene00004231	Y18D10A.7	ptr-17	I	12834655	ct_hs
AGIWUR2510	ct_hs	24.47	-1.5438	WBGene00010214	F57G8.5	F57G8.5	V	16339004	heatstress_specific
AGIWUR2517	ct_hs	3.69	-0.5813	WBGene00021334	Y34D9A.10	vps-4	I	1053924	control_specific
AGIWUR2518	ct_hs	18.38	-1.0912	WBGene00018860	F55A4.8	F55A4.8	X	1038511	heatstress_specific
AGIWUR2522	ct_hs	3.61	0.35562	WBGene00014714	C54C8.8	C54C8.8	I	12458018	ct_hs
AGIWUR2523	ct_hs	2.93	0.38616	WBGene00017796	F25G6.1	F25G6.1	V	8576062	heatstress_specific
AGIWUR2525	ct_hs	2.98	0.47546	WBGene00018249	F40H3.1	F40H3.1	II	6179926	ct_hs
AGIWUR2529	ct_hs	28.25	-1.89378	WBGene00007455	C08F11.8	ugt-22	IV	13639242	all_sig
AGIWUR2530	ct_hs	8.18	-0.99322	WBGene00001709	W02B3.2	grk-2	III	676117	heatstress_specific
AGIWUR2537	ct_hs	10.89	-0.954	WBGene00010621	K07A12.2	K07A12.2	I	8676657	heatstress_specific
AGIWUR2542	ct_hs	4.83	-0.52614	WBGene00045407	T07D4.5	T07D4.5	II	8883704	heatstress_specific
AGIWUR2543	ct_hs	9.01	-0.71974	WBGene00003986	K05B2.5	pes-22	X	4921221	heatstress_specific
AGIWUR2544	ct_hs	8.94	-0.70068	WBGene00007402	C07A9.6	ugt-60	III	9676245	ct_hs
AGIWUR2553	ct_hs	6.43	-0.68958	WBGene00017033	D1044.8	nekl-4	III	5512887	heatstress_specific
AGIWUR2556	ct_hs	28.93	-2.29118	WBGene00015096	B0261.8	B0261.8	I	5271280	all_sig
AGIWUR2560	ct_hs	3.96	0.55072	WBGene00012037	T26E3.4	T26E3.4	I	12665057	ct_hs
AGIWUR2562	ct_hs	4.03	0.32034	WBGene00017813	F26A10.1	F26A10.1	X	7627601	control_specific
AGIWUR2565	ct_hs	6.23	-0.68334	WBGene00021058	W06B4.3	vps-18	II	4461131	heatstress_specific
AGIWUR2567	ct_hs	4.76	0.6572	WBGene00004930	C15F1.7	sod-1	II	6972670	ct_hs
AGIWUR2569	ct_hs	17.2	1.7249	WBGene00005551	F33H12.2	sri-39	II	2587509	all_sig
AGIWUR2571	ct_hs	13.71	1.00128	WBGene00013577	Y76A2B.5	Y76A2B.5	III	13546786	all_sig
AGIWUR2574	ct_hs	6.71	1.03096	WBGene00004467	K07D4.3	rpn-11	II	4043064	control_specific
AGIWUR2577	ct_hs	4.89	-0.41586	WBGene00016057	C24D10.6	C24D10.6	IV	5159418	control_specific
AGIWUR2585	ct_hs	6.74	0.81386	WBGene00000146	F46F3.4	ape-1	V	11675924	ct_hs
AGIWUR2588	ct_hs	16.86	-1.17552	WBGene00007959	C35C5.10	C35C5.10	X	11554729	all_sig
AGIWUR2589	ct_hs	7.36	-0.63364	WBGene00016746	C48B6.10	C48B6.10	I	6923075	heatstress_specific
AGIWUR2590	ct_hs	8.55	-0.85244	WBGene00000552	T21H3.3	cmd-1	V	1156270	control_specific
AGIWUR2593	ct_hs	7.91	0.49682	WBGene00016379	C33H5.13	C33H5.13	IV	7791641	control_specific
AGIWUR2596	ct_hs	15.47	1.83592	WBGene00013483	Y69H2.8	nhr-241	V	18699423	heatstress_specific
AGIWUR2597	ct_hs	4.69	0.47252	WBGene00006575	F13B10.1	tir-1	III	3869573	ct_hs
AGIWUR2600	ct_hs	5.47	0.79806	WBGene00000029	C03A7.7	abu-6	V	5160587	control_specific
AGIWUR2602	ct_hs	6.65	0.6619	WBGene00004462	F57B9.10	rpn-6.1	III	6959054	ct_hs
AGIWUR2604	ct_hs	4.53	0.3949	WBGene00004321	F54E7.7	rcn-1	III	5682301	ct_hs
AGIWUR2610	ct_hs	4.18	-0.56882	WBGene00023241	C23H5.5	C23H5.5	IV	2092136	control_specific
AGIWUR2615	ct_hs	7.92	-0.97168	WBGene00008892	F16H6.2	clec-246	V	18189532	control_specific
AGIWUR2618	ct_hs	7.64	0.76022	WBGene00015346	C02F5.3	C02F5.3	III	8245818	ct_hs
AGIWUR2621	ct_hs	9.3	1.17074	WBGene00013387	Y62F5A.9	Y62F5A.9	II	11535101	control_specific
AGIWUR2622	ct_hs	3.42	-0.40046	WBGene00016790	C49H3.3	C49H3.3	IV	7924338	heatstress_specific
AGIWUR2624	ct_hs	4.15	0.55624	WBGene00004458	T22D1.9	rpn-1	IV	6906404	ct_hs
AGIWUR2630	ct_hs	5.32	0.64888	WBGene00007630	C16C10.11	har-1	III	4152026	heatstress_specific
AGIWUR2634	ct_hs	2.95	-1.01868	WBGene00003429	R05F9.13	msp-31	II	4916131	control_specific
AGIWUR2644	ct_hs	4.86	-0.7723	WBGene00009888	F49E2.5	F49E2.5	X	9543613	ct_hs
AGIWUR2651	ct_hs	5.07	0.67658	WBGene00016995	D1005.1	D1005.1	X	1479535	ct_hs
AGIWUR2659	ct_hs	13.62	-1.37354	WBGene00044774	F16B3.3	F16B3.3	V	1315645	heatstress_specific
AGIWUR2663	ct_hs	20.03	-1.19202	WBGene00023500	C11H1.9	C11H1.9	X	14318063	all_sig
AGIWUR2665	ct_hs	3.66	-0.35902	WBGene00021323	Y34B4A.7	Y34B4A.7	X	5244305	ct_hs
AGIWUR2666	ct_hs	5.61	-1.02894	WBGene00020468	T13A10.1	T13A10.1	IV	6276383	control_specific
AGIWUR2667	ct_hs	9.57	0.9692	WBGene00007132	B0284.2	B0284.2	III	4381711	control_specific
AGIWUR2668	ct_hs	16.05	1.2735	WBGene00020761	T24C4.5	T24C4.5	III	877431	heatstress_specific
AGIWUR2679	ct_hs	7.61	-0.7811	WBGene00010368	H06A10.1	H06A10.1	X	13507496	heatstress_specific
AGIWUR2686	ct_hs	4.05	-0.44886	WBGene00013216	Y54G11A.7	Y54G11A.7	II	14297221	ct_hs
AGIWUR2689	ct_hs	3.43	0.55506	WBGene00011671	T10B9.1	cyp-13A4	II	9795789	heatstress_specific
AGIWUR2691	ct_hs	7.2	0.50674	WBGene00012942	Y47D3B.6	Y47D3B.6	III	11427035	heatstress_specific
AGIWUR2708	ct_hs	4.55	0.37634	WBGene00017582	F18G5.6	F18G5.6	X	9262000	heatstress_specific
AGIWUR2709	ct_hs	4.39	-0.44644	WBGene00009394	F35C5.6	clec-63	II	12895567	ct_hs
AGIWUR2712	ct_hs	14.36	1.01292	WBGene00022401	Y97E10AR.6	Y97E10AR.6	V	8012377	all_sig
AGIWUR2714	ct_hs	18.21	1.67532	WBGene00000780	F49D11.8	cpn-4	I	10924231	all_sig
AGIWUR2718	ct_hs	8.7	-0.76244	WBGene00016391	C34B2.6	C34B2.6	I	10676910	heatstress_specific
AGIWUR2719	ct_hs	8.32	0.6673	WBGene00010846	M04B2.2	M04B2.2	IV	11528034	control_specific
AGIWUR2725	ct_hs	3.83	-0.33676	WBGene00007848	C31E10.7	C31E10.7	X	14001833	control_specific
AGIWUR2730	ct_hs	7.38	-0.61108	WBGene00003547	F58A6.4	nas-29	II	5138512	heatstress_specific
AGIWUR2734	ct_hs	10.43	0.69556	WBGene00011267	R17.1	fbxb-85	III	10847492	control_specific
AGIWUR2736	ct_hs	2.94	-0.19846	WBGene00010144	F56C4.1	F56C4.1	IV	10637040	heatstress_specific
AGIWUR2738	ct_hs	14.59	1.21308	WBGene00001921	B0035.7	his-47	IV	11323863	heatstress_specific
AGIWUR2740	ct_hs	5.66	-0.54264	WBGene00015257	B0554.4	B0554.4	V	430613	control_specific
AGIWUR2741	ct_hs	4.97	-0.43318	WBGene00010063	F54F3.4	F54F3.4	V	12922590	all_sig
AGIWUR2742	ct_hs	3.16	0.60932	WBGene00000063	T04C12.6	act-1	V	11079149	control_specific
AGIWUR2747	ct_hs	5.71	0.62298	WBGene00012128	T28F3.1	nra-1	IV	17281418	heatstress_specific
AGIWUR2748	ct_hs	7.85	-0.50026	WBGene00006445	F37D6.6	tag-68	I	10501574	heatstress_specific
AGIWUR2752	ct_hs	10.64	0.54278	WBGene00006415	F38H4.7	tag-30	IV	11850905	all_sig
AGIWUR2753	ct_hs	5.3	0.2005	WBGene00009537	F38C2.5	ccch-2	IV	16278181	ct_hs
AGIWUR2757	ct_hs	22.06	1.67948	WBGene00002024	C14F11.5	hsp-43	X	6233113	all_sig
AGIWUR2759	ct_hs	7.38	0.7957	WBGene00017742	F23F1.1	nfyc-1	II	43880	control_specific
AGIWUR2761	ct_hs	10.73	0.81726	WBGene00008339	C55A6.10	C55A6.10	V	11505336	all_sig
AGIWUR2764	ct_hs	11.07	1.29794	WBGene00000377	T05C12.7	cct-1	II	8185384	all_sig
AGIWUR2774	ct_hs	5.58	0.4025	WBGene00044431	W03G9.8	W03G9.8	I	4957776	ct_hs
AGIWUR2775	ct_hs	10.97	-0.7349	WBGene00009738	F45H7.6	F45H7.6	III	3377400	heatstress_specific
AGIWUR2788	ct_hs	3.01	0.40106	WBGene00022441	Y110A2AL.4	Y110A2AL.4	II	2839309	ct_hs
AGIWUR2789	ct_hs	27.38	2.3194	WBGene00021977	Y58A7A.3	Y58A7A.3	V	5077834	control_specific
AGIWUR2790	ct_hs	5.47	0.83176	WBGene00012543	Y37A1C.1	nkcc-1	IV	14107706	heatstress_specific
AGIWUR2792	ct_hs	17.15	1.31804						all_sig
AGIWUR2796	ct_hs	29.28	-2.53434	WBGene00008566	F08A8.3	F08A8.3	I	12946936	all_sig
AGIWUR2806	ct_hs	14.1	-0.8026	WBGene00003402	C04G6.1	mpk-2	II	5104109	heatstress_specific
AGIWUR2813	ct_hs	9.34	-0.6599	WBGene00010478	K01G5.5	K01G5.5	III	10748328	heatstress_specific
AGIWUR2822	ct_hs	6.94	-0.73136	WBGene00006687	F31D4.7	twk-35	V	20862938	heatstress_specific
AGIWUR2823	ct_hs	9.18	-0.59384	WBGene00018827	F54E7.1	pst-2	III	5680453	heatstress_specific
AGIWUR2824	ct_hs	4.01	-0.36628	WBGene00014249	ZK1307.8	ZK1307.8	II	9624531	control_specific
AGIWUR2825	ct_hs	4.64	-0.59018	WBGene00016902	C53D5.1	C53D5.1	I	291216	ct_hs
AGIWUR2827	ct_hs	2.88	0.2769	WBGene00004499	C26F1.4	rps-30	V	7776557	control_specific
AGIWUR2832	ct_hs	11.85	1.78864	WBGene00004987	T08A9.12	spp-2	X	7315949	all_sig
AGIWUR2834	ct_hs	3.29	0.32282	WBGene00004311	F17C8.4	ras-2	III	4737554	ct_hs
AGIWUR2836	ct_hs	3.94	0.34942	WBGene00020742	T23H2.3	T23H2.3	I	6441635	ct_hs
AGIWUR2840	ct_hs	21.89	-1.38022	WBGene00009783	F46C5.8	rer-1	II	8811297	heatstress_specific
AGIWUR2842	ct_hs	18.11	-1.4138	WBGene00001429	ZC455.10	fkb-4	V	12785136	all_sig
AGIWUR2843	ct_hs	3.76	-0.49122	WBGene00011647	T09E8.1	T09E8.1	V	13155285	ct_hs
AGIWUR2848	ct_hs	8.91	1.10562	WBGene00000745	F38B6.5	col-172	X	6672792	heatstress_specific
AGIWUR2851	ct_hs	3.22	1.08182	WBGene00012819	Y43F8B.9	Y43F8B.9	V	19479174	ct_hs
AGIWUR2852	ct_hs	4.52	-1.13822	WBGene00020715	T23B7.1	nspd-4	II	4842560	ct_hs
AGIWUR2874	ct_hs	8.76	-0.65458	WBGene00003499	K04F10.6	mut-2	I	6356619	control_specific
AGIWUR2875	ct_hs	4.29	-0.4444	WBGene00002062	C05D9.5	ife-4	X	1104209	heatstress_specific
AGIWUR2877	ct_hs	4.31	-0.34924	WBGene00015735	C13B9.4	pdfr-1	III	6632788	ct_hs
AGIWUR2879	ct_hs	12.11	-1.51634	WBGene00022389	Y95B8A.10	pde-6	I	873484	control_specific
AGIWUR2881	ct_hs	5.63	1.02848	WBGene00018519	F46H5.3	F46H5.3	X	7230287	ct_hs
AGIWUR2888	ct_hs	9.37	0.8696	WBGene00018700	F52E1.13	F52E1.13	V	8415639	heatstress_specific
AGIWUR2893	ct_hs	18.32	0.95692	WBGene00012005	T24H10.7	jun-1	II	9113157	control_specific
AGIWUR2894	ct_hs	3.32	-0.50562	WBGene00005617	F07G11.5	srj-32	V	7296282	ct_hs
AGIWUR2896	ct_hs	18.23	1.19222	WBGene00016574	C41H7.4	C41H7.4	II	3003985	control_specific
AGIWUR2898	ct_hs	3.08	-0.26524						ct_hs
AGIWUR2900	ct_hs	6.46	0.73628	WBGene00003752	D1009.4	nlp-14	X	8917383	control_specific
AGIWUR2905	ct_hs	3.45	-0.42576	WBGene00009240	F28H7.7	F28H7.7	V	10751037	heatstress_specific
AGIWUR2910	ct_hs	5.75	0.79788	WBGene00004914	Y116A8C.42	snr-1	IV	17088021	ct_hs
AGIWUR2912	ct_hs	3.44	-0.59522	WBGene00011512	T05H10.8	T05H10.8	II	8059017	heatstress_specific
AGIWUR2917	ct_hs	5.43	0.6						heatstress_specific
AGIWUR2920	ct_hs	15.77	-1.77676	WBGene00010630	K07C5.7	ttll-15	V	10358528	heatstress_specific
AGIWUR2922	ct_hs	8.37	1.40776	WBGene00044900	R09B5.13	cnc-11	V	1442588	heatstress_specific
AGIWUR2927	ct_hs	22.98	1.54302	WBGene00020031	R12E2.2	R12E2.2	I	4178812	all_sig
AGIWUR2929	ct_hs	3.97	0.4785	WBGene00000872	F11H8.4	cyk-1	III	7023585	ct_hs
AGIWUR2930	ct_hs	4.07	0.39826	WBGene00020760	T24C4.4	T24C4.4	III	872611	control_specific
AGIWUR2931	ct_hs	7.06	-0.75494	WBGene00019672	K12B6.8	K12B6.8	V	6308794	control_specific
AGIWUR2933	ct_hs	3.8	0.6323	WBGene00008539	F02H6.6	F02H6.6	IV	14229249	ct_hs
AGIWUR2937	ct_hs	31.72	1.7849	WBGene00003970	F46C3.1	pek-1	X	11410117	heatstress_specific
AGIWUR2938	ct_hs	6.3	0.49844	WBGene00000886	B0252.4	cyn-10	II	6912498	control_specific
AGIWUR2942	ct_hs	8.39	0.77258	WBGene00012452	Y17D7B.4	Y17D7B.4	V	18776171	ct_hs
AGIWUR2945	ct_hs	5.75	0.79414	WBGene00004914	Y116A8C.42	snr-1	IV	17088021	ct_hs
AGIWUR2947	ct_hs	6.74	0.77466	WBGene00008363	D1046.2	D1046.2	IV	8924147	control_specific
AGIWUR2948	ct_hs	10.89	0.84594	WBGene00044421	D1007.18	D1007.18	I	4578693	control_specific
AGIWUR2956	ct_hs	4.65	0.70082	WBGene00023458	M02E1.3	M02E1.3	X	322523	heatstress_specific
AGIWUR2961	ct_hs	11.26	1.03508	WBGene00007911	C34B7.1	C34B7.1	I	8330545	control_specific
AGIWUR2964	ct_hs	16.04	0.9575	WBGene00003589	T07C4.9	nex-2	III	10325542	control_specific
AGIWUR2965	ct_hs	5.03	0.39558	WBGene00021960	Y57E12AM.1	Y57E12AM.1	V	7063154	heatstress_specific
AGIWUR2967	ct_hs	3.32	-1.08808	WBGene00003437	F26G1.8	msp-42	II	4787154	control_specific
AGIWUR2986	ct_hs	4.79	0.61536	WBGene00002162	F42G8.12	isp-1	IV	8133775	ct_hs
AGIWUR2989	ct_hs	7.93	-0.78064	WBGene00008484	E04D5.5	E04D5.5	II	10411229	heatstress_specific
AGIWUR2991	ct_hs	3.82	-0.27428	WBGene00009073	F23B2.3	F23B2.3	IV	9132534	ct_hs
AGIWUR2992	ct_hs	8.18	-0.76692	WBGene00001101	C34F11.9	dsh-1	II	5214430	heatstress_specific
AGIWUR2993	ct_hs	14.57	-1.2535						heatstress_specific
AGIWUR2996	ct_hs	17.92	1.13674	WBGene00017841	F26G1.5	F26G1.5	II	4770534	control_specific
AGIWUR2997	ct_hs	4.57	0.44006	WBGene00021758	Y50D7A.10	Y50D7A.10	III	315457	heatstress_specific
AGIWUR2998	ct_hs	3.66	0.4042	WBGene00004723	C08B11.5	sap-49	II	8034293	ct_hs
AGIWUR3001	ct_hs	4.79	0.85364	WBGene00006375	F26D2.2	syp-1	V	16405743	ct_hs
AGIWUR3005	ct_hs	3.77	-0.5989	WBGene00004969	F47G6.4	spe-15	I	1446668	ct_hs
AGIWUR3006	ct_hs	12.59	-0.70808	WBGene00017894	F28B12.1	F28B12.1	II	5940911	heatstress_specific
AGIWUR3011	ct_hs	4.12	-0.61466	WBGene00009236	F28H7.2	F28H7.2	V	10747924	control_specific
AGIWUR3014	ct_hs	6.49	0.6504	WBGene00019518	K08B5.1	K08B5.1	X	16558371	control_specific
AGIWUR3016	ct_hs	5.86	0.8211	WBGene00000894	M110.5	dab-1	II	8225923	ct_hs
AGIWUR3019	ct_hs	3.38	0.30208	WBGene00021785	Y51H7C.7	Y51H7C.7	II	1402576	control_specific
AGIWUR3025	ct_hs	4.5	0.45204	WBGene00000301	T13F2.8	cav-1	IV	9772490	control_specific
AGIWUR3030	ct_hs	6.02	0.52138	WBGene00017289	F09E5.11	F09E5.11	II	5357295	ct_hs
AGIWUR3034	ct_hs	4.47	0.72716	WBGene00003766	B0213.3	nlp-28	V	3987885	control_specific
AGIWUR3039	ct_hs	5.74	1.078	WBGene00004409	Y37E3.7	rla-1	I	2069044	ct_hs
AGIWUR3043	ct_hs	4.39	0.5346	WBGene00009770	F46B6.5	F46B6.5	V	9779526	heatstress_specific
AGIWUR3045	ct_hs	31.97	3.04392	WBGene00010470	K01D12.11	cdr-4	V	12407345	all_sig
AGIWUR3050	ct_hs	3.66	0.47434	WBGene00007722	C25D7.15	C25D7.15	V	15060289	control_specific
AGIWUR3058	ct_hs	3.39	-0.4772	WBGene00013646	Y105C5B.3	Y105C5B.3	IV	15884190	heatstress_specific
AGIWUR3059	ct_hs	6.42	-0.65968	WBGene00004876	K11G12.4	smf-1	X	6719630	heatstress_specific
AGIWUR3065	ct_hs	4.02	0.1653	WBGene00000102	C12D8.10	akt-1	V	10248880	ct_hs
AGIWUR3067	ct_hs	3.97	-0.69714	WBGene00000527	C36B1.1	cle-1	I	8705681	ct_hs
AGIWUR3073	ct_hs	9.13	0.62008	WBGene00012512	Y26E6A.1	ekl-5	X	13914734	control_specific
AGIWUR3078	ct_hs	3.26	-0.31826	WBGene00002879	C29E4.8	let-754	III	7949606	control_specific
AGIWUR3079	ct_hs	4.48	0.67832	WBGene00003766	B0213.3	nlp-28	V	3987885	control_specific
AGIWUR3080	ct_hs	3.3	0.34162	WBGene00018223	F40B1.1	bath-13	II	2520970	heatstress_specific
AGIWUR3082	ct_hs	19.41	-1.20804	WBGene00077559	R05D7.7	R05D7.7	I	12189512	heatstress_specific
AGIWUR3084	ct_hs	5.23	0.52302	WBGene00006575	F13B10.1	tir-1	III	3869573	ct_hs
AGIWUR3086	ct_hs	8.13	0.46274	WBGene00004465	T06D8.8	rpn-9	II	11237381	control_specific
AGIWUR3088	ct_hs	3.7	-0.6036	WBGene00001403	F56H11.1	fbl-1	IV	9540789	control_specific
AGIWUR3091	ct_hs	7.41	-0.77256	WBGene00006626	F10G7.2	tsn-1	II	4706810	ct_hs
AGIWUR3093	ct_hs	17.07	0.935	WBGene00014193	ZK1037.5	nhr-247	V	15323836	control_specific
AGIWUR3094	ct_hs	13.53	-1.02132	WBGene00006949	F38E11.7	wrt-3	IV	9475803	heatstress_specific
AGIWUR3095	ct_hs	8.66	-0.79546	WBGene00007836	C31C9.2	C31C9.2	II	13636913	control_specific
AGIWUR3099	ct_hs	10.88	0.62596	WBGene00021294	Y25C1A.7	Y25C1A.7	II	3062543	all_sig
AGIWUR3102	ct_hs	7.85	0.84934	WBGene00014492	R166.6	R166.6	II	10542365	heatstress_specific
AGIWUR3108	ct_hs	3.18	-0.78544	WBGene00001758	Y45G12C.2	gst-10	V	2561689	ct_hs
AGIWUR3124	ct_hs	26.32	-1.83704	WBGene00010918	M117.1	M117.1	IV	11814222	heatstress_specific
AGIWUR3126	ct_hs	9.61	-1.44512	WBGene00000465	C07G2.1	cpg-1	III	4489326	heatstress_specific
AGIWUR3129	ct_hs	16.65	1.18206						all_sig
AGIWUR3133	ct_hs	14.32	-1.58998	WBGene00007509	C10C5.5	C10C5.5	IV	9381404	heatstress_specific
AGIWUR3136	ct_hs	8.09	0.87396	WBGene00021055	W06A11.4	W06A11.4	II	4055942	heatstress_specific
AGIWUR3137	ct_hs	7.54	0.7905	WBGene00021624	Y47D7A.12	Y47D7A.12	V	4428986	control_specific
AGIWUR3146	ct_hs	14.88	1.54664	WBGene00016803	C50C3.8	bath-42	III	8161383	control_specific
AGIWUR3147	ct_hs	11.07	-0.94108	WBGene00044459	Y55F3C.9	Y55F3C.9	IV	719816	heatstress_specific
AGIWUR3152	ct_hs	23.05	-2.23994	WBGene00009902	F49E12.9	F49E12.9	II	8388074	heatstress_specific
AGIWUR3155	ct_hs	39.91	4.94352	WBGene00002026	C12C8.1	hsp-70	I	9320353	heatstress_specific
AGIWUR3159	ct_hs	7	-0.84846	WBGene00022538	ZC190.4	ZC190.4	V	8666043	heatstress_specific
AGIWUR3169	ct_hs	5.16	-0.47704	WBGene00009657	F43G6.4	F43G6.4	II	11790696	all_sig
AGIWUR3170	ct_hs	5.6	-0.93296	WBGene00009296	F31E9.3	F31E9.3	V	17322590	heatstress_specific
AGIWUR3177	ct_hs	10.68	-0.65236	WBGene00003576	W01B6.9	ndc-80	IV	10086114	heatstress_specific
AGIWUR3186	ct_hs	6.27	-1.03874	WBGene00007071	AC3.5	AC3.5	V	10388447	control_specific
AGIWUR3189	ct_hs	5.63	-0.5331	WBGene00009347	F32H5.1	F32H5.1	V	13356074	control_specific
AGIWUR3191	ct_hs	5.26	-0.3872	WBGene00017309	F09F9.4	F09F9.4	X	4122394	heatstress_specific
AGIWUR3193	ct_hs	12.1	0.57528	WBGene00044495	Y54G2A.40	Y54G2A.40	IV	2846474	heatstress_specific
AGIWUR3200	ct_hs	8.98	-0.92092	WBGene00045456	C10A4.9	C10A4.9	X	7420855	heatstress_specific
AGIWUR3201	ct_hs	19.42	1.47094	WBGene00018465	F45E1.4	F45E1.4	X	7985934	heatstress_specific
AGIWUR3202	ct_hs	3.2	-0.9767	WBGene00022816	ZK783.1	fbn-1	III	7625311	ct_hs
AGIWUR3203	ct_hs	11.1	-0.92296	WBGene00003007	C16B8.1	lin-18	X	3958477	heatstress_specific
AGIWUR3205	ct_hs	10.73	-0.8628	WBGene00016415	C34F11.3	C34F11.3	II	5203303	heatstress_specific
AGIWUR3210	ct_hs	3.6	0.76408	WBGene00015354	C02F12.3	C02F12.3	X	3668087	ct_hs
AGIWUR3211	ct_hs	20.08	1.2008	WBGene00004164	Y39E4B.3	pqn-83	III	13087379	all_sig
AGIWUR3224	ct_hs	7.94	-0.95776	WBGene00002097	F41G3.16	ins-14	II	6745392	heatstress_specific
AGIWUR3227	ct_hs	7.04	0.8632	WBGene00045386	C02B4.4	C02B4.4	X	12662403	heatstress_specific
AGIWUR3228	ct_hs	3.54	0.37426	WBGene00004877	K11G12.3	smf-2	X	6716319	ct_hs
AGIWUR3231	ct_hs	15.17	-1.56914	WBGene00019394	K04F10.1	K04F10.1	I	6364920	heatstress_specific
AGIWUR3235	ct_hs	15.82	2.2381	WBGene00009180	F26H11.2	nurf-1	II	14390325	heatstress_specific
AGIWUR3238	ct_hs	5.38	1.69776	WBGene00044113	C54F6.15	C54F6.15	V	7522013	control_specific
AGIWUR3239	ct_hs	24.66	1.49884	WBGene00016596	C42D4.3	C42D4.3	IV	7179227	control_specific
AGIWUR3244	ct_hs	3.14	0.279	WBGene00003830	T03D8.1	num-1	V	20829780	ct_hs
AGIWUR3250	ct_hs	6.59	1.01904	WBGene00004766	W02D7.7	sel-9	V	8301459	control_specific
AGIWUR3259	ct_hs	5.04	0.37452	WBGene00021000	W03F9.2	W03F9.2	V	127001	heatstress_specific
AGIWUR3262	ct_hs	3.26	0.33978	WBGene00022883	ZK1248.15	ZK1248.15	II	5836756	heatstress_specific
AGIWUR3265	ct_hs	17.05	0.86772	WBGene00006575	F13B10.1	tir-1	III	3869573	control_specific
AGIWUR3268	ct_hs	4.97	0.58528	WBGene00016678	C45G9.7	C45G9.7	III	5046133	control_specific
AGIWUR3273	ct_hs	3.07	0.33822	WBGene00044513	Y58G8A.5	Y58G8A.5	V	272093	ct_hs
AGIWUR3277	ct_hs	20.92	2.01342	WBGene00017698	F22B7.9	F22B7.9	III	8652497	heatstress_specific
AGIWUR3279	ct_hs	3.71	-0.21978	WBGene00019621	K10C2.6	K10C2.6	X	6451326	ct_hs
AGIWUR3280	ct_hs	3.96	-1.33376	WBGene00006928	F59D8.2	vit-4	X	3558826	ct_hs
AGIWUR3284	ct_hs	3.55	-0.33564	WBGene00011580	T07D4.4	ddx-19	II	8884839	ct_hs
AGIWUR3295	ct_hs	7.1	0.57532	WBGene00019011	F57C9.4	F57C9.4	I	4830134	heatstress_specific
AGIWUR3303	ct_hs	3.12	0.39544	WBGene00002046	C01F6.8	icl-1	IV	9094532	ct_hs
AGIWUR3304	ct_hs	21.75	-1.9831	WBGene00010135	F55H12.4	F55H12.4	I	8893301	heatstress_specific
AGIWUR3307	ct_hs	9.69	-0.82132	WBGene00006428	AC7.1	tag-49	IV	5112921	heatstress_specific
AGIWUR3308	ct_hs	3.8	-0.53592	WBGene00015673	C10E2.2	C10E2.2	X	16745666	ct_hs
AGIWUR3309	ct_hs	3.38	0.35794	WBGene00010608	K07A1.1	K07A1.1	I	9582673	ct_hs
AGIWUR3312	ct_hs	7.75	-0.71576						control_specific
AGIWUR3315	ct_hs	4.03	-0.44538	WBGene00008510	F01G10.7	lipl-7	IV	10239256	control_specific
AGIWUR3316	ct_hs	19.67	-1.5076	WBGene00009260	F30A10.1	F30A10.1	I	9472634	heatstress_specific
AGIWUR3318	ct_hs	3.81	0.54384	WBGene00010632	K07C5.9	K07C5.9	V	10346639	control_specific
AGIWUR3319	ct_hs	3.91	0.48618	WBGene00012339	W07G4.5	W07G4.5	V	13047467	heatstress_specific
AGIWUR3325	ct_hs	12.36	1.23318	WBGene00010262	F58E10.7	F58E10.7	V	13992684	all_sig
AGIWUR3335	ct_hs	4.18	-0.8502	WBGene00009962	F53B6.7	F53B6.7	I	8948771	control_specific
AGIWUR3336	ct_hs	2.9	0.52152	WBGene00008371	D1054.3	D1054.3	V	10771429	ct_hs
AGIWUR3339	ct_hs	3.92	-0.65556	WBGene00021425	Y38F2AR.7	ppgn-1	IV	2333837	ct_hs
AGIWUR3341	ct_hs	3.05	0.80098	WBGene00009440	F35G12.2	F35G12.2	III	4567293	ct_hs
AGIWUR3346	ct_hs	14.46	0.81338	WBGene00002024	C14F11.5	hsp-43	X	6233113	all_sig
AGIWUR3348	ct_hs	11.52	-0.7512	WBGene00018900	F55G1.4	rod-1	IV	7478441	heatstress_specific
AGIWUR3352	ct_hs	4.1	-0.9965	WBGene00000251	C09G5.6	bli-1	II	10708901	ct_hs
AGIWUR3353	ct_hs	7.33	-0.85516	WBGene00009816	F47B10.5	F47B10.5	X	10889016	heatstress_specific
AGIWUR3355	ct_hs	3.08	0.4133	WBGene00044989	Y37A1B.17	Y37A1B.17	IV	13964336	control_specific
AGIWUR3359	ct_hs	2.9	0.4513	WBGene00002053	F10C1.2	ifb-1	II	5765598	ct_hs
AGIWUR3360	ct_hs	6.58	-0.8172	WBGene00009816	F47B10.5	F47B10.5	X	10889016	heatstress_specific
AGIWUR3362	ct_hs	7.25	-0.77858	WBGene00002081	F54G8.3	ina-1	III	9167962	heatstress_specific
AGIWUR3365	ct_hs	11	-1.7214	WBGene00019278	K01A2.3	K01A2.3	II	314399	control_specific
AGIWUR3367	ct_hs	4.61	-0.66614	WBGene00006826	F14D12.2	unc-97	X	5593098	ct_hs
AGIWUR3368	ct_hs	3.01	-0.55042	WBGene00011262	R13H4.3	pho-8	V	11833610	heatstress_specific
AGIWUR3369	ct_hs	5.13	0.50308	WBGene00019126	F59E12.11	F59E12.11	II	5647965	control_specific
AGIWUR3373	ct_hs	3.23	-0.30126	WBGene00009284	F31C3.2	F31C3.2	I	15036362	heatstress_specific
AGIWUR3374	ct_hs	9.57	0.97912	WBGene00019090	F59A7.2	F59A7.2	V	2015828	control_specific
AGIWUR3375	ct_hs	5.07	-0.54062	WBGene00010649	K08C7.7	K08C7.7	IV	10664401	heatstress_specific
AGIWUR3377	ct_hs	11.11	-0.8855	WBGene00016415	C34F11.3	C34F11.3	II	5203303	heatstress_specific
AGIWUR3378	ct_hs	3.1	0.37496	WBGene00017864	F27D9.5	pcca-1	X	7657467	ct_hs
AGIWUR3379	ct_hs	5.91	-0.5527	WBGene00013931	ZK39.6	clec-97	I	11152706	control_specific
AGIWUR3381	ct_hs	7.05	0.66108	WBGene00016400	C34D4.4	C34D4.4	IV	7149325	control_specific
AGIWUR3382	ct_hs	18.61	-1.02174	WBGene00009678	F44D12.1	F44D12.1	IV	10009945	heatstress_specific
AGIWUR3383	ct_hs	2.97	-0.76164	WBGene00009459	F36A2.12	F36A2.12	I	8826159	ct_hs
AGIWUR3385	ct_hs	4.72	-1.1655	WBGene00018497	F46F5.6	F46F5.6	II	814476	control_specific
AGIWUR3386	ct_hs	8.51	1.20214	WBGene00000235	B0464.7	baf-1	III	9467373	control_specific
AGIWUR3388	ct_hs	17.88	2.64388	WBGene00009692	F44E5.5	F44E5.5	II	11759618	all_sig
AGIWUR3389	ct_hs	12.81	-0.8266	WBGene00009798	F46G10.4	F46G10.4	X	13334008	all_sig
AGIWUR3398	ct_hs	3.04	-0.37928	WBGene00008483	E04D5.4	E04D5.4	II	10440226	ct_hs
AGIWUR3402	ct_hs	3.44	0.40854	WBGene00022015	Y61A9LA.3	Y61A9LA.3	V	4571129	heatstress_specific
AGIWUR3404	ct_hs	13.37	-1.1076	WBGene00009518	F38A1.5	clec-166	IV	1249018	control_specific
AGIWUR3406	ct_hs	7.11	-1.00712	WBGene00015300	C01F1.5	C01F1.5	II	4279791	control_specific
AGIWUR3408	ct_hs	3.4	0.6015	WBGene00003963	C07A12.4	pdi-2	X	4524159	control_specific
AGIWUR3414	ct_hs	3.29	-0.287	WBGene00019103	F59D6.1	F59D6.1	V	3051582	ct_hs
AGIWUR3415	ct_hs	24.53	-2.05576	WBGene00007507	C10C5.3	C10C5.3	IV	9374213	all_sig
AGIWUR3419	ct_hs	3.37	0.66644	WBGene00001433	Y18D10A.25	fkb-8	I	12916431	control_specific
AGIWUR3423	ct_hs	9.82	-0.9475	WBGene00001708	F19C6.1	grk-1	X	9991197	heatstress_specific
AGIWUR3425	ct_hs	2.97	-1.05122	WBGene00000657	F38A3.1	col-81	II	11012336	heatstress_specific
AGIWUR3429	ct_hs	3.96	-0.12492						ct_hs
AGIWUR3430	ct_hs	4.44	0.4558	WBGene00006808	C01G10.11	unc-76	V	15071507	ct_hs
AGIWUR3436	ct_hs	14.09	-0.84668	WBGene00011226	R11.1	R11.1	X	16189792	heatstress_specific
AGIWUR3440	ct_hs	8.57	1.2202	WBGene00016509	C37H5.6	C37H5.6	V	4814546	control_specific
AGIWUR3442	ct_hs	5.32	-0.41624	WBGene00003564	F10G8.5	ncs-2	I	10033269	ct_hs
AGIWUR3447	ct_hs	15.34	-1.28476	WBGene00003633	C29E6.5	nhr-43	IV	11899660	all_sig
AGIWUR3448	ct_hs	6.47	-0.96632	WBGene00021533	Y42G9A.3	Y42G9A.3	III	6146214	heatstress_specific
AGIWUR3454	ct_hs	15.39	1.32656	WBGene00007551	C13C4.7	C13C4.7	V	12118973	heatstress_specific
AGIWUR3459	ct_hs	6.54	0.61338	WBGene00022092	Y69A2AR.21	Y69A2AR.21	IV	2494516	heatstress_specific
AGIWUR3461	ct_hs	23.45	2.2526	WBGene00019719	M01H9.3	M01H9.3	IV	4468495	all_sig
AGIWUR3464	ct_hs	17.31	1.77288	WBGene00020260	T05E7.4	T05E7.4	I	6192289	all_sig
AGIWUR3465	ct_hs	3.16	0.37674	WBGene00017826	F26F4.4	tag-340	III	4899678	ct_hs
AGIWUR3481	ct_hs	3.08	0.43132	WBGene00001137	B0365.3	eat-6	V	13126392	ct_hs
AGIWUR3486	ct_hs	3.11	-0.68332	WBGene00019819	R02D3.1	R02D3.1	IV	245121	control_specific
AGIWUR3487	ct_hs	4.03	0.39928	WBGene00005557	K07E8.9	sri-45	II	660098	heatstress_specific
AGIWUR3503	ct_hs	14	-0.77926	WBGene00003912	C38D4.6	pal-1	III	4804673	all_sig
AGIWUR3506	ct_hs	8.73	0.84636	WBGene00018209	F39G3.4	F39G3.4	V	4724649	control_specific
AGIWUR3508	ct_hs	5.91	0.57106						heatstress_specific
AGIWUR3511	ct_hs	4.43	0.50054	WBGene00012119	T28C6.3	T28C6.3	IV	8820343	control_specific
AGIWUR3512	ct_hs	11.37	1.17956	WBGene00010359	H03G16.2	H03G16.2	X	15067406	heatstress_specific
AGIWUR3513	ct_hs	5.5	-0.41658	WBGene00020437	T12A2.2	T12A2.2	III	6248265	heatstress_specific
AGIWUR3526	ct_hs	3.05	0.41224	WBGene00004191	C11H1.4	prx-1	X	14313651	ct_hs
AGIWUR3528	ct_hs	7.05	0.67998	WBGene00044438	Y51F10.11	Y51F10.11	I	1961618	heatstress_specific
AGIWUR3529	ct_hs	13.76	1.19156	WBGene00002023	C09B8.6	hsp-25	X	6034057	control_specific
AGIWUR3530	ct_hs	5.41	1.2446	WBGene00018874	F55C12.7	tag-234	II	5864173	control_specific
AGIWUR3531	ct_hs	4.47	0.6023	WBGene00000500	T09B4.10	chn-1	I	6181316	control_specific
AGIWUR3532	ct_hs	7.3	-0.74316	WBGene00006626	F10G7.2	tsn-1	II	4706810	ct_hs
AGIWUR3536	ct_hs	12.35	1.5228	WBGene00020391	T10B5.5	cct-7	V	1872243	all_sig
AGIWUR3537	ct_hs	14.54	-1.20248	WBGene00007330	C05C10.3	C05C10.3	II	9934345	control_specific
AGIWUR3540	ct_hs	5.02	0.57616	WBGene00044533	F41F3.8	F41F3.8	V	4648818	ct_hs
AGIWUR3544	ct_hs	11.23	-0.68222	WBGene00009443	F35G12.7	F35G12.7	III	4586436	heatstress_specific
AGIWUR3547	ct_hs	3.54	0.52782	WBGene00001145	C16C2.2	eat-16	I	9722541	ct_hs
AGIWUR3550	ct_hs	9.99	1.01422	WBGene00015694	C10H11.5	ugt-27	I	4724066	all_sig
AGIWUR3552	ct_hs	5.23	0.82234	WBGene00012313	W06G6.11	W06G6.11	V	16648006	heatstress_specific
AGIWUR3561	ct_hs	5.66	-1.65162	WBGene00007308	C04G2.9	C04G2.9	IV	10112869	control_specific
AGIWUR3563	ct_hs	2.91	-0.83008	WBGene00010366	H05L14.1	H05L14.1	I	7972468	control_specific
AGIWUR3568	ct_hs	3.27	-0.47038	WBGene00012396	Y6D1A.2	Y6D1A.2	II	11818170	ct_hs
AGIWUR3569	ct_hs	8.24	0.61982	WBGene00016741	C48B6.3	C48B6.3	I	6915046	ct_hs
AGIWUR3573	ct_hs	4.39	-0.51232	WBGene00012796	Y43F4A.1	Y43F4A.1	III	13222971	ct_hs
AGIWUR3575	ct_hs	7.38	-0.78648	WBGene00000240	K08F8.4	pah-1	II	8762613	control_specific
AGIWUR3576	ct_hs	4.38	0.37834	WBGene00002217	F56E3.3	klp-4	X	3171409	control_specific
AGIWUR3579	ct_hs	40.89	2.11766	WBGene00006602	ZK54.2	tps-1	X	17467046	all_sig
AGIWUR3580	ct_hs	16	1.13928	WBGene00012624	Y38H6C.11	fbxa-150	V	20522590	control_specific
AGIWUR3581	ct_hs	13.2	0.95786	WBGene00017074	D2096.7	D2096.7	IV	8375720	heatstress_specific
AGIWUR3587	ct_hs	6.56	-0.91168	WBGene00020356	T08B6.9	T08B6.9	IV	4890836	control_specific
AGIWUR3589	ct_hs	38.71	3.37676	WBGene00012140	T28F4.5	T28F4.5	I	7492041	all_sig
AGIWUR3591	ct_hs	13.29	-0.92188	WBGene00017786	F25E5.5	F25E5.5	V	7447252	all_sig
AGIWUR3595	ct_hs	6.84	-0.79898	WBGene00007984	C36F7.1	irx-1	I	9536457	heatstress_specific
AGIWUR3599	ct_hs	32.68	1.6699	WBGene00004356	F46H6.1	rhi-1	X	4508480	all_sig
AGIWUR3600	ct_hs	8.21	-0.70618	WBGene00003677	Y41D4B.7	nhr-87	IV	1624047	heatstress_specific
AGIWUR3601	ct_hs	3.56	-0.25138	WBGene00005724	Y73B6BL.39	srv-13	IV	6405165	ct_hs
AGIWUR3603	ct_hs	4.03	0.54332	WBGene00013168	Y53F4B.22	arp-1	II	15120223	ct_hs
AGIWUR3604	ct_hs	6.57	0.62538	WBGene00013150	Y53F4B.3	Y53F4B.3	II	14968561	ct_hs
AGIWUR3606	ct_hs	14.05	0.97776	WBGene00017445	F14B8.2	F14B8.2	X	6904696	all_sig
AGIWUR3607	ct_hs	3.11	-0.4379	WBGene00003627	F58G6.5	nhr-34	IV	9664345	ct_hs
AGIWUR3610	ct_hs	5.85	0.76818	WBGene00010660	K08D8.6	K08D8.6	IV	12887036	control_specific
AGIWUR3615	ct_hs	9.61	-0.57916	WBGene00001167	F25H5.4	eef-2	I	9163524	ct_hs
AGIWUR3624	ct_hs	6.57	0.7658	WBGene00004703	C33H5.12	rsp-6	IV	7789833	control_specific
AGIWUR3628	ct_hs	14.23	1.1594						all_sig
AGIWUR3629	ct_hs	3.57	-0.50812	WBGene00019666	K12B6.1	sago-1	V	6303754	heatstress_specific
AGIWUR3630	ct_hs	2.9	0.27006						ct_hs
AGIWUR3632	ct_hs	3.25	0.3861	WBGene00000763	Y57G11C.11	coq-3	IV	14793086	heatstress_specific
AGIWUR3638	ct_hs	5.06	-0.53768	WBGene00011829	T19A6.4	T19A6.4	I	8399019	control_specific
AGIWUR3640	ct_hs	9.9	-0.90182	WBGene00015085	B0244.10	B0244.10	III	5733951	heatstress_specific
AGIWUR3641	ct_hs	8.46	-0.64538	WBGene00016631	C44B7.11	C44B7.11	II	6894114	control_specific
AGIWUR3642	ct_hs	3.77	-0.58782	WBGene00017900	F28E10.1	F28E10.1	IV	4572236	ct_hs
AGIWUR3654	ct_hs	21.63	-1.73336	WBGene00001518	F47D12.1	gar-2	III	6309326	heatstress_specific
AGIWUR3655	ct_hs	15.33	0.97184	WBGene00020901	T28F2.2	T28F2.2	I	3637356	all_sig
AGIWUR3656	ct_hs	6.12	-0.37482	WBGene00013167	Y53F4B.21	Y53F4B.21	II	15090104	heatstress_specific
AGIWUR3658	ct_hs	7.1	0.43022	WBGene00006708	Y54G2A.31	ubc-13	IV	2922593	heatstress_specific
AGIWUR3662	ct_hs	3.62	-0.58142	WBGene00007153	B0365.6	clec-41	V	13134926	heatstress_specific
AGIWUR3663	ct_hs	4.48	0.45136	WBGene00007206	B0564.6	B0564.6	IV	13129628	control_specific
AGIWUR3664	ct_hs	8.75	-0.88554	WBGene00017948	F31D5.5	F31D5.5	II	4194836	heatstress_specific
AGIWUR3666	ct_hs	4.59	0.5714	WBGene00009025	F21G4.4	F21G4.4	X	9897237	ct_hs
AGIWUR3668	ct_hs	5.45	0.52666	WBGene00017750	F23F1.10	F23F1.10	II	41470	heatstress_specific
AGIWUR3669	ct_hs	2.96	-0.45454	WBGene00015789	C15C7.1	syx-6	X	3164513	heatstress_specific
AGIWUR3670	ct_hs	16.74	-1.33748	WBGene00021146	W10G11.16	lgc-45	II	3566031	all_sig
AGIWUR3675	ct_hs	3.2	0.3892	WBGene00044011	T06E4.12	T06E4.12	V	9628001	ct_hs
AGIWUR3680	ct_hs	5.39	0.58502	WBGene00000366	R10E11.1	cbp-1	III	9766430	control_specific
AGIWUR3681	ct_hs	13.9	-1.279	WBGene00044452	Y102E9.5	Y102E9.5	III	6728100	heatstress_specific
AGIWUR3683	ct_hs	7.64	0.79092	WBGene00021663	Y48G1BL.4	Y48G1BL.4	I	217148	control_specific
AGIWUR3685	ct_hs	7.88	0.62142	WBGene00008882	F16B12.6	F16B12.6	X	14102290	heatstress_specific
AGIWUR3687	ct_hs	4.76	0.43812	WBGene00016621	C43H8.1	C43H8.1	I	10624451	ct_hs
AGIWUR3688	ct_hs	4.22	-0.6125	WBGene00002118	K02E2.4	ins-35	V	20375509	control_specific
AGIWUR3690	ct_hs	4.1	-0.7851	WBGene00012518	Y32B12A.3	Y32B12A.3	V	16493634	control_specific
AGIWUR3696	ct_hs	14.1	1.04734	WBGene00007630	C16C10.11	har-1	III	4152026	heatstress_specific
AGIWUR3698	ct_hs	3.09	-0.33818	WBGene00014244	ZK1307.1	ZK1307.1	II	9654284	control_specific
AGIWUR3701	ct_hs	16.89	1.17892	WBGene00004727	R11G1.4	sax-1	X	3645866	all_sig
AGIWUR3702	ct_hs	3.49	-0.7414	WBGene00045403	K10H10.12	K10H10.12	II	14504941	heatstress_specific
AGIWUR3704	ct_hs	10.88	0.37134	WBGene00014979	ZC47.11	ZC47.11	III	1276241	all_sig
AGIWUR3707	ct_hs	4.87	-0.64194	WBGene00013534	Y73F8A.30	acr-24	IV	15497535	heatstress_specific
AGIWUR3710	ct_hs	12.18	-0.92374	WBGene00012123	T28D6.3	T28D6.3	III	11366652	all_sig
AGIWUR3712	ct_hs	3.88	-0.3124	WBGene00004023	T16D1.2	pho-4	II	5236081	ct_hs
AGIWUR3719	ct_hs	3.5	-0.42198	WBGene00014166	ZK945.4	ZK945.4	II	10102912	heatstress_specific
AGIWUR3720	ct_hs	23.51	-2.06214	WBGene00020889	T28C12.2	T28C12.2	V	6329180	all_sig
AGIWUR3727	ct_hs	5.35	-0.4173	WBGene00002076	R06A4.4	imb-2	II	14365629	heatstress_specific
AGIWUR3735	ct_hs	6.38	-0.81932	WBGene00007041	T24F1.6	tag-180	II	11322985	heatstress_specific
AGIWUR3737	ct_hs	8.74	0.61524	WBGene00010269	F58G1.7	F58G1.7	II	12943779	control_specific
AGIWUR3743	ct_hs	2.91	-0.39406	WBGene00002179	T22C1.7	jph-1	I	7946175	ct_hs
AGIWUR3746	ct_hs	3.85	0.58108	WBGene00021799	Y53G8AL.1	Y53G8AL.1	III	3233093	control_specific
AGIWUR3749	ct_hs	4.03	-0.5454	WBGene00018206	F39G3.1	ugt-61	V	4742413	control_specific
AGIWUR3750	ct_hs	6.48	-0.73422	WBGene00021196	Y17G9A.3	Y17G9A.3	IV	4856883	control_specific
AGIWUR3751	ct_hs	3.92	-0.37374	WBGene00000100	C25A11.4	ajm-1	X	9092226	ct_hs
AGIWUR3754	ct_hs	3.12	0.30092	WBGene00020038	R12E2.13	R12E2.13	I	4177307	ct_hs
AGIWUR3756	ct_hs	7.62	0.64428	WBGene00011662	T09F3.2	T09F3.2	II	10391094	heatstress_specific
AGIWUR3757	ct_hs	3.44	0.54462	WBGene00018971	F56D6.2	clec-67	IV	3922159	heatstress_specific
AGIWUR3768	ct_hs	4.7	0.55468	WBGene00022198	Y71H2B.11	Y71H2B.11	III	2605221	heatstress_specific
AGIWUR3774	ct_hs	13.21	-1.02588	WBGene00000479	C07H6.5	cgh-1	III	7495202	heatstress_specific
AGIWUR3777	ct_hs	5.87	-0.83192	WBGene00001767	F37B1.8	gst-19	II	13625474	control_specific
AGIWUR3778	ct_hs	8.99	-0.77824	WBGene00012201	W02B12.1	W02B12.1	II	11448956	heatstress_specific
AGIWUR3786	ct_hs	5.69	-0.42394	WBGene00003584	C43E11.7	ndx-7	I	4239088	control_specific
AGIWUR3794	ct_hs	17.69	-1.22326	WBGene00003485	W10G6.3	mua-6	X	16262222	heatstress_specific
AGIWUR3798	ct_hs	4.65	-0.6918	WBGene00002244	Y71H2AM.19	laf-1	III	2770498	ct_hs
AGIWUR3804	ct_hs	38.42	3.52264	WBGene00012140	T28F4.5	T28F4.5	I	7492041	all_sig
AGIWUR3805	ct_hs	5.24	0.5017						heatstress_specific
AGIWUR3806	ct_hs	3.61	-0.37842	WBGene00000793	Y41C4A.4	crh-1	III	11657638	control_specific
AGIWUR3807	ct_hs	4.2	-0.64586	WBGene00000253	F56C11.1	bli-3	I	145968	ct_hs
AGIWUR3810	ct_hs	9.76	-1.11406	WBGene00045050	ZC15.10	ZC15.10	V	20310705	heatstress_specific
AGIWUR3819	ct_hs	2.99	-0.34602	WBGene00003541	T11F9.6	nas-22	V	11474681	ct_hs
AGIWUR3820	ct_hs	3.18	0.34622	WBGene00017275	F08F8.10	F08F8.10	III	7354127	ct_hs
AGIWUR3821	ct_hs	14.05	1.07806	WBGene00022710	ZK354.9	ZK354.9	IV	5306836	heatstress_specific
AGIWUR3823	ct_hs	4.86	1.10714	WBGene00008505	F01G4.6	F01G4.6	IV	11146919	control_specific
AGIWUR3827	ct_hs	4.05	0.67042	WBGene00019528	K08D10.1	K08D10.1	IV	4181295	ct_hs
AGIWUR3833	ct_hs	18.98	0.96308	WBGene00000380	C07G2.3	cct-5	III	4499160	all_sig
AGIWUR3835	ct_hs	7.88	0.76786	WBGene00017460	F14D2.12	bath-30	II	3345283	ct_hs
AGIWUR3836	ct_hs	12.18	-1.44952	WBGene00015453	C04G6.2	C04G6.2	II	5093228	control_specific
AGIWUR3837	ct_hs	6.28	0.53454	WBGene00017828	F26F4.6	F26F4.6	III	4891575	heatstress_specific
AGIWUR3838	ct_hs	4.6	-0.6034	WBGene00021950	Y55F3C.7	cutl-26	IV	698696	control_specific
AGIWUR3840	ct_hs	7.03	-0.58798	WBGene00009745	F45H11.5	F45H11.5	I	10381073	control_specific
AGIWUR3842	ct_hs	20.46	-1.66548	WBGene00002066	M110.4	ifg-1	II	8217181	all_sig
AGIWUR3844	ct_hs	34.75	-2.19698	WBGene00013716	Y106G6H.1	Y106G6H.1	I	10429663	all_sig
AGIWUR3852	ct_hs	8.68	0.7431	WBGene00020112	R151.9	pfd-5	III	7198090	control_specific
AGIWUR3856	ct_hs	9.01	1.00358	WBGene00015942	C18A3.4	C18A3.4	II	5707672	heatstress_specific
AGIWUR3858	ct_hs	9.42	1.1403	WBGene00018565	F47E1.1	F47E1.1	X	9073745	control_specific
AGIWUR3859	ct_hs	2.93	0.44344	WBGene00018249	F40H3.1	F40H3.1	II	6179926	control_specific
AGIWUR3860	ct_hs	5.33	0.5873	WBGene00007772	C27C12.2	egrh-1	X	14845868	heatstress_specific
AGIWUR3862	ct_hs	4.78	-0.65428	WBGene00018061	F35F10.12	arrd-19	V	3313345	heatstress_specific
AGIWUR3864	ct_hs	8.29	-0.72756	WBGene00011089	R07B7.5	R07B7.5	V	12068699	control_specific
AGIWUR3866	ct_hs	4.95	0.43802	WBGene00005757	ZC482.6	srw-10	III	12755247	ct_hs
AGIWUR3869	ct_hs	5.6	-1.20264	WBGene00016891	C53A3.1	C53A3.1	V	5758207	heatstress_specific
AGIWUR3870	ct_hs	9.1	-1.18666	WBGene00004001	T21E8.2	pgp-7	X	10864904	all_sig
AGIWUR3874	ct_hs	3.1	0.39476	WBGene00003767	B0213.4	nlp-29	V	3984398	all_sig
AGIWUR3878	ct_hs	10.45	0.62706	WBGene00017951	F31E3.4	F31E3.4	III	6963567	control_specific
AGIWUR3886	ct_hs	7.32	0.46574	WBGene00021040	W05G11.2	W05G11.2	III	57701	heatstress_specific
AGIWUR3888	ct_hs	4.13	-0.71514	WBGene00016356	C33F10.8	C33F10.8	II	4823328	control_specific
AGIWUR3889	ct_hs	3.52	0.54232	WBGene00018026	F35A5.4	F35A5.4	X	3789741	all_sig
AGIWUR3892	ct_hs	2.96	0.4227	WBGene00017076	D2096.9	D2096.9	IV	8381943	ct_hs
AGIWUR3895	ct_hs	25.25	2.23694	WBGene00000082	C02B4.1	adt-1	X	12678760	all_sig
AGIWUR3899	ct_hs	4.06	-0.39126	WBGene00007578	C14B1.7	C14B1.7	III	3719886	ct_hs
AGIWUR3904	ct_hs	13.69	-0.99706	WBGene00007175	B0395.3	B0395.3	X	16034975	heatstress_specific
AGIWUR3905	ct_hs	4.57	0.89472	WBGene00021872	Y54G2A.6	clec-85	IV	2854344	ct_hs
AGIWUR3907	ct_hs	6.16	0.79324	WBGene00008234	C50F4.9	C50F4.9	V	9523145	control_specific
AGIWUR3910	ct_hs	6.22	0.64416	WBGene00004980	B0464.5	spk-1	III	9456479	ct_hs
AGIWUR3916	ct_hs	3.47	-0.4806	WBGene00018960	F56D1.2	F56D1.2	II	5474356	ct_hs
AGIWUR3917	ct_hs	5.86	-0.81984	WBGene00007957	C35C5.8	C35C5.8	X	11533988	heatstress_specific
AGIWUR3922	ct_hs	13.78	1.86238	WBGene00008117	C46F11.2	gsr-1	III	3650888	all_sig
AGIWUR3927	ct_hs	4.39	-0.21706	WBGene00019865	R04A9.6	R04A9.6	X	397609	heatstress_specific
AGIWUR3935	ct_hs	4.02	0.99146	WBGene00014095	ZK829.4	ZK829.4	IV	11953220	ct_hs
AGIWUR3936	ct_hs	7.65	0.41608	WBGene00014177	ZK1010.3	frg-1	III	12978980	control_specific
AGIWUR3947	ct_hs	11.65	-0.72312	WBGene00017855	F27C1.6	F27C1.6	I	5421292	heatstress_specific
AGIWUR3952	ct_hs	10.84	-0.73106	WBGene00015887	C17C3.1	C17C3.1	II	5570620	control_specific
AGIWUR3957	ct_hs	3.4	0.56314	WBGene00011770	T14G8.2	T14G8.2	X	12857949	ct_hs
AGIWUR3966	ct_hs	4.3	0.4434	WBGene00022473	Y119C1B.8	bet-1	I	4526379	ct_hs
AGIWUR3970	ct_hs	11.43	-0.83042						heatstress_specific
AGIWUR3979	ct_hs	5.37	-0.44878	WBGene00018853	F55A4.1	sec-22	X	1035543	heatstress_specific
AGIWUR3990	ct_hs	4.41	0.44642						ct_hs
AGIWUR3993	ct_hs	3.5	0.26432						all_sig
AGIWUR3999	ct_hs	9.16	1.4697	WBGene00012086	T27D12.3	clec-144	II	11831482	heatstress_specific
AGIWUR4000	ct_hs	9.04	0.48994	WBGene00004916	T28D9.10	snr-3	II	6488727	control_specific
AGIWUR4001	ct_hs	3.28	-0.46376	WBGene00016559	C41A3.2	C41A3.2	X	5406529	ct_hs
AGIWUR4003	ct_hs	3.01	0.37252	WBGene00010297	F59A1.11	F59A1.11	V	17661776	control_specific
AGIWUR4005	ct_hs	7.31	2.04876	WBGene00045410	E01G4.7	E01G4.7	II	13477401	heatstress_specific
AGIWUR4008	ct_hs	10.45	-1.0462	WBGene00007755	C27A7.3	C27A7.3	V	12140857	all_sig
AGIWUR4010	ct_hs	3.56	0.56408	WBGene00015650	C09G4.2	C09G4.2	IV	8520881	ct_hs
AGIWUR4011	ct_hs	3.16	-0.25276						ct_hs
AGIWUR4014	ct_hs	7.81	-0.3155						control_specific
AGIWUR4015	ct_hs	29.05	-1.59324	WBGene00001340	T01D1.2	etr-1	II	162374	heatstress_specific
AGIWUR4017	ct_hs	6.06	0.63856	WBGene00008447	E01G4.5	E01G4.5	II	13472361	ct_hs
AGIWUR4019	ct_hs	3.27	-0.45264	WBGene00021546	Y43H11AL.2	Y43H11AL.2	II	232839	ct_hs
AGIWUR4031	ct_hs	4.17	0.57228	WBGene00008389	D1086.2	D1086.2	V	14097146	control_specific
AGIWUR4033	ct_hs	3.23	0.39072	WBGene00008863	F15D4.6	F15D4.6	II	13249023	ct_hs
AGIWUR4036	ct_hs	9.94	-0.7232	WBGene00001017	ZK593.5	dnc-1	IV	10926253	heatstress_specific
AGIWUR4037	ct_hs	3.75	0.3749	WBGene00022745	ZK470.2	ZK470.2	X	4135109	ct_hs
AGIWUR4039	ct_hs	13.16	-1.16606	WBGene00011798	T16G1.4	T16G1.4	V	12940022	all_sig
AGIWUR4041	ct_hs	6.85	-0.62744	WBGene00021009	W03F11.6	afd-1	I	2160045	control_specific
AGIWUR4049	ct_hs	4.37	-0.3908	WBGene00023432	K12B6.9	K12B6.9	V	6291434	ct_hs
AGIWUR4055	ct_hs	9.94	1.738	WBGene00010658	K08D8.4	K08D8.4	IV	12907445	heatstress_specific
AGIWUR4056	ct_hs	16.07	2.3422	WBGene00011190	R10D12.9	R10D12.9	V	13954263	control_specific
AGIWUR4060	ct_hs	4.2	0.34292	WBGene00000383	C17G10.4	cdc-14	II	5587606	ct_hs
AGIWUR4063	ct_hs	10.2	1.01808	WBGene00017045	D2007.5	atg-13	III	8155925	control_specific
AGIWUR4067	ct_hs	5.39	-0.47642	WBGene00002037	F46C3.3	hum-4	X	11420407	control_specific
AGIWUR4068	ct_hs	4.78	0.83802	WBGene00000230	F27C1.7	atp-3	I	5428546	ct_hs
AGIWUR4071	ct_hs	12.74	-0.8466	WBGene00010055	F54D5.12	F54D5.12	II	11538839	control_specific
AGIWUR4073	ct_hs	14.11	1.3027	WBGene00012005	T24H10.7	jun-1	II	9113157	all_sig
AGIWUR4083	ct_hs	3.28	-0.2289	WBGene00044506	R05G6.11	R05G6.11	IV	7528521	ct_hs
AGIWUR4093	ct_hs	8.76	-0.67002	WBGene00008265	C53A5.5	C53A5.5	V	14531100	heatstress_specific
AGIWUR4094	ct_hs	19.18	-1.5829	WBGene00008803	F14E5.5	lips-10	II	8439099	all_sig
AGIWUR4095	ct_hs	10.83	3.42504	WBGene00044374	C17F4.12	C17F4.12	II	3243677	control_specific
AGIWUR4099	ct_hs	11.76	-0.87438	WBGene00000479	C07H6.5	cgh-1	III	7495202	heatstress_specific
AGIWUR4103	ct_hs	3.49	-1.0922	WBGene00003438	F58A6.8	msp-45	II	5156648	control_specific
AGIWUR4105	ct_hs	10.32	-0.68388						heatstress_specific
AGIWUR4113	ct_hs	5.42	-0.76748	WBGene00001594	C27H5.8	glc-4	II	7172163	heatstress_specific
AGIWUR4119	ct_hs	6.4	0.55232	WBGene00012666	Y39B6A.3	Y39B6A.3	V	19189212	heatstress_specific
AGIWUR4122	ct_hs	8.83	-0.48552	WBGene00003214	C05D11.11	mel-32	III	6440093	control_specific
AGIWUR4127	ct_hs	3.74	0.92518	WBGene00021055	W06A11.4	W06A11.4	II	4055942	heatstress_specific
AGIWUR4130	ct_hs	4.65	-0.40496	WBGene00015711	C12D5.10	C12D5.10	V	7692072	control_specific
AGIWUR4140	ct_hs	4.74	0.3065	WBGene00017163	F01F1.9	F01F1.9	III	5861813	ct_hs
AGIWUR4154	ct_hs	3.39	0.88664	WBGene00007990	C37A5.4	fipr-23	I	14153291	ct_hs
AGIWUR4157	ct_hs	15.78	2.18964	WBGene00008405	D2013.9	ttll-12	II	9338899	control_specific
AGIWUR4163	ct_hs	6.85	0.60176	WBGene00021543	Y43B11AR.1	Y43B11AR.1	IV	7081501	control_specific
AGIWUR4168	ct_hs	6.95	-0.49796	WBGene00003418	H26D21.2	msh-2	I	3694302	control_specific
AGIWUR4172	ct_hs	3.59	0.8521	WBGene00021085	W08E12.4	W08E12.4	IV	3302385	control_specific
AGIWUR4175	ct_hs	3.94	0.74852	WBGene00012326	W07E11.1	W07E11.1	X	10084608	control_specific
AGIWUR4179	ct_hs	3.07	0.48384	WBGene00021674	Y48G1BM.9	Y48G1BM.9	I	254709	ct_hs
AGIWUR4188	ct_hs	12.32	0.958	WBGene00022789	ZK682.5	ZK682.5	V	9284124	heatstress_specific
AGIWUR4190	ct_hs	4.09	-1.06268	WBGene00011968	T23G11.1	T23G11.1	I	7701359	control_specific
AGIWUR4191	ct_hs	5.33	0.42832	WBGene00004762	F35G12.3	sel-5	III	4571721	heatstress_specific
AGIWUR4192	ct_hs	9.15	0.66072	WBGene00004271	W03C9.3	rab-7	II	11962741	control_specific
AGIWUR4193	ct_hs	2.89	0.3416	WBGene00020230	T05A8.4	nep-2	II	2717527	heatstress_specific
AGIWUR4195	ct_hs	7.71	0.71918	WBGene00000803	F53H4.1	csb-1	X	15861224	control_specific
AGIWUR4199	ct_hs	5.34	0.72882	WBGene00004076	W09B6.1	pod-2	II	1136837	heatstress_specific
AGIWUR4200	ct_hs	25.5	-1.90614	WBGene00002105	M04D8.2	ins-22	III	10026200	heatstress_specific
AGIWUR4205	ct_hs	10.79	1.22482	WBGene00021339	Y34F4.4	Y34F4.4	III	1023283	control_specific
AGIWUR4206	ct_hs	4.58	-0.1733	WBGene00015577	C07G3.9	ugt-64	V	3503127	ct_hs
AGIWUR4208	ct_hs	6.72	0.57212	WBGene00016621	C43H8.1	C43H8.1	I	10624451	control_specific
AGIWUR4209	ct_hs	21.82	-1.26666	WBGene00017732	F23C8.3	F23C8.3	I	2438803	heatstress_specific
AGIWUR4210	ct_hs	7.39	-0.31394	WBGene00015723	C13A2.6	C13A2.6	V	7269713	heatstress_specific
AGIWUR4211	ct_hs	3.26	0.79444	WBGene00004475	Y71A12B.1	rps-6	I	13952146	ct_hs
AGIWUR4215	ct_hs	5.11	-0.41148	WBGene00000515	T27A10.3	ckc-1	X	3576593	all_sig
AGIWUR4217	ct_hs	4.01	-0.30434	WBGene00007150	B0365.1	B0365.1	V	13116488	control_specific
AGIWUR4222	ct_hs	6.03	0.8984	WBGene00004302	K01G5.4	ran-1	III	10746242	control_specific
AGIWUR4228	ct_hs	3.23	-0.4589	WBGene00000752	C34F6.3	col-179	X	11201458	ct_hs
AGIWUR4233	ct_hs	6.66	0.51642	WBGene00013598	Y87G2A.10	vps-28	I	13586171	all_sig
AGIWUR4238	ct_hs	11.75	0.83522	WBGene00022055	Y67D2.5	Y67D2.5	III	1538462	control_specific
AGIWUR4247	ct_hs	11.37	1.0443	WBGene00007630	C16C10.11	har-1	III	4152026	heatstress_specific
AGIWUR4250	ct_hs	4.58	-0.4589	WBGene00015687	C10G11.7	C10G11.7	I	6284973	heatstress_specific
AGIWUR4252	ct_hs	4.42	0.83922	WBGene00000295	W01C8.6	cat-1	X	5705684	ct_hs
AGIWUR4253	ct_hs	6.27	0.56984	WBGene00022369	Y92H12BR.3	Y92H12BR.3	I	1416593	heatstress_specific
AGIWUR4255	ct_hs	4.82	0.3435	WBGene00015744	C13F10.5	C13F10.5	V	7214999	ct_hs
AGIWUR4256	ct_hs	14.95	-0.93662	WBGene00008338	C55A6.9	C55A6.9	V	11521664	heatstress_specific
AGIWUR4257	ct_hs	25.31	2.021	WBGene00016265	C30F12.6	nmur-4	I	6989066	all_sig
AGIWUR4261	ct_hs	4.81	0.54264	WBGene00008836	F15A2.7	F15A2.7	X	13489755	control_specific
AGIWUR4262	ct_hs	8.42	-0.39044	WBGene00017173	F02C9.2	F02C9.2	V	3133703	control_specific
AGIWUR4265	ct_hs	5.51	-0.32708	WBGene00003396	F52F12.3	mom-4	I	9895683	heatstress_specific
AGIWUR4266	ct_hs	14.65	-1.31386	WBGene00021919	Y55D5A.6	cutl-25	III	3042581	heatstress_specific
AGIWUR4272	ct_hs	4.06	0.36946	WBGene00016621	C43H8.1	C43H8.1	I	10624451	ct_hs
AGIWUR4274	ct_hs	3.53	-0.4566	WBGene00008018	C38H2.1	tbc-8	III	10365002	heatstress_specific
AGIWUR4277	ct_hs	13.62	-1.47922	WBGene00003553	C17G1.6	nas-37	X	9944790	all_sig
AGIWUR4283	ct_hs	7.26	-0.57306	WBGene00007428	C08B6.7	C08B6.7	V	10130379	heatstress_specific
AGIWUR4285	ct_hs	6.27	1.07064	WBGene00013381	Y62E10A.15	cyp-31A5	IV	13401282	ct_hs
AGIWUR4288	ct_hs	3.17	0.30888	WBGene00004409	Y37E3.7	rla-1	I	2069044	ct_hs
AGIWUR4293	ct_hs	5.65	-0.70438	WBGene00045403	K10H10.12	K10H10.12	II	14504941	heatstress_specific
AGIWUR4296	ct_hs	8.01	-0.993	WBGene00001328	K08C7.3	epi-1	IV	10666807	heatstress_specific
AGIWUR4297	ct_hs	11.27	-0.9653	WBGene00010595	K06A4.5	haao-1	V	9505665	control_specific
AGIWUR4298	ct_hs	4.53	0.49522	WBGene00017775	F25B5.3	F25B5.3	III	5948843	control_specific
AGIWUR4301	ct_hs	8.63	-0.51834	WBGene00009336	F32D8.14	F32D8.14	V	10893630	heatstress_specific
AGIWUR4304	ct_hs	19.54	2.07068	WBGene00011501	T05G5.7	rmd-1	III	9758822	heatstress_specific
AGIWUR4305	ct_hs	7.13	0.5218	WBGene00003185	K08A8.1	mek-1	X	7479201	control_specific
AGIWUR4309	ct_hs	7.43	0.71246	WBGene00007226	C01G6.4	C01G6.4	II	9271202	control_specific
AGIWUR4310	ct_hs	6.83	-1.35714	WBGene00018548	F47C12.4	clec-79	IV	3973343	control_specific
AGIWUR4311	ct_hs	15.29	-1.46032	WBGene00010386	H12D21.10	H12D21.10	V	14899781	all_sig
AGIWUR4313	ct_hs	17.51	-1.18988	WBGene00004062	T10H9.5	pmp-5	V	6662174	control_specific
AGIWUR4314	ct_hs	4.1	-0.36044	WBGene00015480	C05D10.4	C05D10.4	III	6088634	ct_hs
AGIWUR4315	ct_hs	3.94	-0.57346	WBGene00010959	MTCE.11	MTCE.11	MtDNA	1698	heatstress_specific
AGIWUR4317	ct_hs	3.01	-0.5398	WBGene00017580	F18G5.4	lgc-4	X	9235049	ct_hs
AGIWUR4321	ct_hs	7.63	-0.51	WBGene00009780	F46C5.4	F46C5.4	II	8836063	heatstress_specific
AGIWUR4328	ct_hs	8.44	0.62294	WBGene00014058	ZK673.2	ZK673.2	II	10448204	ct_hs
AGIWUR4330	ct_hs	42.87	2.7439						all_sig
AGIWUR4337	ct_hs	3.21	-0.34312	WBGene00010647	K08C7.4	K08C7.4	IV	10679311	heatstress_specific
AGIWUR4339	ct_hs	19.52	-1.57446	WBGene00022816	ZK783.1	fbn-1	III	7625311	all_sig
AGIWUR4340	ct_hs	7.64	-0.80362	WBGene00006779	K11E8.1	unc-43	IV	10324248	control_specific
AGIWUR4342	ct_hs	9.42	-0.9172	WBGene00001069	F46C8.6	dpy-7	X	7536414	control_specific
AGIWUR4345	ct_hs	4.7	-0.41478	WBGene00009783	F46C5.8	rer-1	II	8811297	heatstress_specific
AGIWUR4349	ct_hs	2.98	0.39766	WBGene00009478	F36F2.4	syx-7	I	9001904	control_specific
AGIWUR4353	ct_hs	13.47	0.52762	WBGene00003022	ZK418.4	lin-37	III	7070814	all_sig
AGIWUR4359	ct_hs	5.41	0.5021	WBGene00022582	ZC262.5	ZC262.5	III	8342152	ct_hs
AGIWUR4364	ct_hs	23.32	1.30156	WBGene00004276	K09A9.2	rab-14	X	15604697	all_sig
AGIWUR4367	ct_hs	4.97	-0.3973	WBGene00023432	K12B6.9	K12B6.9	V	6291434	ct_hs
AGIWUR4372	ct_hs	3.7	-0.30492	WBGene00006957	C07G1.4	wsp-1	IV	8188888	ct_hs
AGIWUR4375	ct_hs	4.73	0.34822	WBGene00013580	Y79H2A.3	Y79H2A.3	III	12031419	heatstress_specific
AGIWUR4376	ct_hs	20.34	1.28736	WBGene00020710	T23B3.2	T23B3.2	I	6715875	all_sig
AGIWUR4377	ct_hs	3.32	0.2538	WBGene00050934	T19C9.10	T19C9.10	V	17236682	ct_hs
AGIWUR4382	ct_hs	5.34	-0.51658	WBGene00002216	T09A5.2	klp-3	II	7842365	ct_hs
AGIWUR4389	ct_hs	12.95	0.74998	WBGene00018145	F37C4.5	F37C4.5	IV	3871823	control_specific
AGIWUR4390	ct_hs	3.2	0.19996	WBGene00006082	T08G3.2	str-14	V	16453373	control_specific
AGIWUR4391	ct_hs	5.18	0.42692	WBGene00044189	F36D3.14	F36D3.14	V	16502926	heatstress_specific
AGIWUR4393	ct_hs	6.82	-0.96878	WBGene00020283	T06A4.3	T06A4.3	I	763628	heatstress_specific
AGIWUR4395	ct_hs	4.2	0.56628	WBGene00044341	M01G5.6	ave-1	III	1495431	ct_hs
AGIWUR4396	ct_hs	18.08	-1.4484	WBGene00001518	F47D12.1	gar-2	III	6309326	heatstress_specific
AGIWUR4399	ct_hs	11.64	-0.81878	WBGene00007756	C27A7.5	C27A7.5	V	12154856	heatstress_specific
AGIWUR4401	ct_hs	18.24	1.19638	WBGene00000843	F25D7.1	cup-2	I	10398975	control_specific
AGIWUR4402	ct_hs	4.98	0.49684	WBGene00006863	F56B6.4	gyg-1	X	3537626	heatstress_specific
AGIWUR4408	ct_hs	13.57	0.80902	WBGene00000380	C07G2.3	cct-5	III	4499160	all_sig
AGIWUR4411	ct_hs	3.58	0.43178	WBGene00003702	Y70C5C.6	nhr-112	V	16722039	control_specific
AGIWUR4413	ct_hs	2.89	0.193	WBGene00005485	K05D4.7	srh-280	V	16187708	ct_hs
AGIWUR4417	ct_hs	3.18	-1.0178	WBGene00003442	C34F11.6	msp-49	II	5194321	ct_hs
AGIWUR4419	ct_hs	7.81	-0.95384	WBGene00044221	F41G3.18	F41G3.18	II	6768253	all_sig
AGIWUR4421	ct_hs	8.4	-0.64298	WBGene00008365	D1046.4	D1046.4	IV	8933984	heatstress_specific
AGIWUR4422	ct_hs	5.4	0.33838	WBGene00018072	F35H10.7	F35H10.7	IV	8297475	control_specific
AGIWUR4425	ct_hs	11.61	-0.99146	WBGene00016188	C28G1.3	sec-15	X	8831686	heatstress_specific
AGIWUR4427	ct_hs	4.94	0.46246	WBGene00010726	K09E9.3	K09E9.3	X	15611756	control_specific
AGIWUR4431	ct_hs	3.45	-0.2309	WBGene00019009	F57C9.2	clec-90	I	4844909	heatstress_specific
AGIWUR4435	ct_hs	4.97	-0.52174	WBGene00009288	F31C3.6	F31C3.6	I	15053116	ct_hs
AGIWUR4437	ct_hs	7.59	0.5546	WBGene00017358	F10E9.7	F10E9.7	III	8305738	heatstress_specific
AGIWUR4438	ct_hs	8.51	1.1309	WBGene00004951	K10B3.10	spc-1	X	3117431	control_specific
AGIWUR4441	ct_hs	16.45	1.42996	WBGene00004987	T08A9.12	spp-2	X	7315949	control_specific
AGIWUR4443	ct_hs	18.7	1.1866	WBGene00002123	C16E9.4	inx-1	X	6943699	heatstress_specific
AGIWUR4445	ct_hs	5.19	0.38672	WBGene00009578	F40F8.5	F40F8.5	II	11132784	control_specific
AGIWUR4446	ct_hs	3.51	0.12456	WBGene00011458	T05A6.4	T05A6.4	II	7820254	heatstress_specific
AGIWUR4447	ct_hs	3.22	0.32632	WBGene00003080	Y71G12B.14	lsm-6	I	1701360	ct_hs
AGIWUR4448	ct_hs	20.77	1.28864	WBGene00021487	Y40B10A.2	Y40B10A.2	V	2057628	all_sig
AGIWUR4449	ct_hs	7.83	-0.65602	WBGene00011932	T22G5.5	sptl-3	V	13893352	ct_hs
AGIWUR4450	ct_hs	8.35	-1.346	WBGene00000465	C07G2.1	cpg-1	III	4489326	heatstress_specific
AGIWUR4464	ct_hs	7.4	0.75238	WBGene00013335	Y57G11C.46	Y57G11C.46	IV	14813065	ct_hs
AGIWUR4465	ct_hs	3.8	0.66122	WBGene00017217	F07F6.4	F07F6.4	II	5427432	ct_hs
AGIWUR4467	ct_hs	3.82	-0.45392	WBGene00014055	ZK669.5	ZK669.5	II	7945450	control_specific
AGIWUR4472	ct_hs	3.18	-0.39328	WBGene00022296	Y76B12C.2	xpc-1	IV	1993089	ct_hs
AGIWUR4482	ct_hs	3.69	-0.45342	WBGene00007533	C12C8.2	C12C8.2	I	9327849	ct_hs
AGIWUR4488	ct_hs	14.8	0.77468	WBGene00018149	F37C12.1	F37C12.1	III	7184286	control_specific
AGIWUR4490	ct_hs	8.26	0.73138	WBGene00006702	Y71G12B.15	ubc-3	I	1698096	heatstress_specific
AGIWUR4495	ct_hs	5.43	-1.06774	WBGene00009296	F31E9.3	F31E9.3	V	17322590	heatstress_specific
AGIWUR4497	ct_hs	7.58	0.86446	WBGene00012783	Y43C5A.3	Y43C5A.3	IV	10274014	ct_hs
AGIWUR4501	ct_hs	4.28	-0.56504	WBGene00020967	W03A5.2	W03A5.2	III	5406077	ct_hs
AGIWUR4506	ct_hs	5.19	0.40908	WBGene00003949	Y38A8.2	pbs-3	II	4954494	control_specific
AGIWUR4509	ct_hs	7.14	0.73768	WBGene00016378	C33H5.11	imp-3	IV	7785962	control_specific
AGIWUR4512	ct_hs	17.03	-1.14998	WBGene00009158	F26E4.3	F26E4.3	I	9762395	all_sig
AGIWUR4514	ct_hs	8.34	-0.60758	WBGene00050948	Y48B6A.16	Y48B6A.16	II	14217032	control_specific
AGIWUR4516	ct_hs	12.24	1.316	WBGene00013408	Y63D3A.9	fbxb-93	I	14083036	control_specific
AGIWUR4519	ct_hs	3.4	-1.10054	WBGene00022875	ZK1248.4	ZK1248.4	II	5818577	control_specific
AGIWUR4521	ct_hs	5.82	-0.3467	WBGene00018054	F35F10.4	F35F10.4	V	3289685	heatstress_specific
AGIWUR4522	ct_hs	3	-0.3813	WBGene00045308	C37H5.14	C37H5.14	V	4832001	ct_hs
AGIWUR4526	ct_hs	6.12	0.79848	WBGene00004271	W03C9.3	rab-7	II	11962741	ct_hs
AGIWUR4535	ct_hs	7.77	0.67576	WBGene00011218	R10E11.6	R10E11.6	III	9783239	ct_hs
AGIWUR4537	ct_hs	5.12	0.5489	WBGene00001733	F11E6.2	grl-24	IV	17474219	heatstress_specific
AGIWUR4548	ct_hs	3.09	0.29918	WBGene00022398	Y97E10AR.3	Y97E10AR.3	V	8006159	ct_hs
AGIWUR4551	ct_hs	7.23	-0.4584	WBGene00002220	C15C7.2	klp-8	X	3159928	ct_hs
AGIWUR4554	ct_hs	4.12	-0.61172	WBGene00001989	T12A2.16	hot-4	III	6220502	heatstress_specific
AGIWUR4555	ct_hs	27.42	2.49026	WBGene00018591	F48B9.5	npax-2	X	2147608	heatstress_specific
AGIWUR4560	ct_hs	3.42	-0.26286	WBGene00006529	C47B2.3	tba-2	I	12964668	control_specific
AGIWUR4571	ct_hs	24.77	1.4185	WBGene00023382	Y57E12AL.3	Y57E12AL.3	V	7056748	all_sig
AGIWUR4574	ct_hs	8.49	1.18224	WBGene00009069	F23A7.4	F23A7.4	X	16212534	heatstress_specific
AGIWUR4580	ct_hs	3.17	-0.33464	WBGene00022527	ZC132.9	ZC132.9	V	4317906	heatstress_specific
AGIWUR4584	ct_hs	5	0.34166	WBGene00011192	R10D12.11	srh-24	V	13958731	control_specific
AGIWUR4585	ct_hs	4.91	-0.46996						ct_hs
AGIWUR4591	ct_hs	12.9	1.17748	WBGene00007923	C34C12.4	C34C12.4	III	3467282	control_specific
AGIWUR4592	ct_hs	11.78	1.0625	WBGene00010912	M106.4	M106.4	II	10863510	heatstress_specific
AGIWUR4593	ct_hs	8.03	-1.14904	WBGene00010893	M28.1	cutl-9	II	10622222	heatstress_specific
AGIWUR4596	ct_hs	3.18	0.51264	WBGene00008130	C47B2.1	fbxa-140	I	12960361	heatstress_specific
AGIWUR4597	ct_hs	18.45	-1.01456	WBGene00017642	F20D12.2	F20D12.2	IV	7948662	heatstress_specific
AGIWUR4599	ct_hs	10.98	-1.31862	WBGene00006510	C01G6.6	tag-165	II	9285634	control_specific
AGIWUR4600	ct_hs	10.01	-0.62008	WBGene00011094	R07B7.10	R07B7.10	V	12084407	control_specific
AGIWUR4601	ct_hs	19.86	-1.7242	WBGene00011462	T05A10.5	scl-22	X	10789613	all_sig
AGIWUR4612	ct_hs	3.61	-0.27276	WBGene00009815	F47B10.4	F47B10.4	X	10891230	ct_hs
AGIWUR4614	ct_hs	3.9	0.36926						ct_hs
AGIWUR4618	ct_hs	3.77	0.24038	WBGene00004489	Y105E8A.16	rps-20	I	14468309	control_specific
AGIWUR4621	ct_hs	4.31	-0.38646	WBGene00008514	F02A9.4	F02A9.4	III	9084237	ct_hs
AGIWUR4624	ct_hs	3.44	0.72784	WBGene00001786	F35E8.8	gst-38	V	15915149	ct_hs
AGIWUR4628	ct_hs	12.57	-0.9422	WBGene00000169	F32A5.5	aqp-1	II	7235793	control_specific
AGIWUR4630	ct_hs	12.05	-0.90222	WBGene00018515	F46G11.2	F46G11.2	X	5788088	all_sig
AGIWUR4632	ct_hs	3.9	0.41906	WBGene00004424	JC8.3	rpl-12	IV	13239564	control_specific
AGIWUR4640	ct_hs	2.97	-0.43428	WBGene00003394	T07H6.2	mom-1	X	6293091	heatstress_specific
AGIWUR4646	ct_hs	7.9	1.11008	WBGene00004704	D2089.1	rsp-7	II	10659147	heatstress_specific
AGIWUR4653	ct_hs	3.6	0.29942	WBGene00015918	C17G10.6	C17G10.6	II	5599912	ct_hs
AGIWUR4656	ct_hs	8.81	-1.0101	WBGene00044395	R12C12.10	R12C12.10	II	6042768	heatstress_specific
AGIWUR4659	ct_hs	22.16	1.5916	WBGene00018602	F48D6.4	F48D6.4	X	4246530	control_specific
AGIWUR4663	ct_hs	11.99	1.04334	WBGene00000745	F38B6.5	col-172	X	6672792	heatstress_specific
AGIWUR4666	ct_hs	5.58	-0.57804	WBGene00004193	C15H9.8	prx-3	X	6110760	heatstress_specific
AGIWUR4668	ct_hs	11.24	-1.13186	WBGene00013901	ZC443.6	ugt-16	V	12825009	heatstress_specific
AGIWUR4669	ct_hs	6.04	0.67224	WBGene00016784	C49G7.6	C49G7.6	V	4041270	control_specific
AGIWUR4672	ct_hs	6.82	-0.69928	WBGene00001338	T07A9.2	ears-2	IV	388711	heatstress_specific
AGIWUR4673	ct_hs	6.12	0.47626	WBGene00008371	D1054.3	D1054.3	V	10771429	control_specific
AGIWUR4681	ct_hs	4.27	-0.25498	WBGene00021834	Y54E10A.16	mab-31	I	3244152	heatstress_specific
AGIWUR4689	ct_hs	5.36	0.38942	WBGene00043993	T26G10.6	T26G10.6	III	9413377	heatstress_specific
AGIWUR4692	ct_hs	5.97	0.6128	WBGene00010814	M01F1.8	M01F1.8	III	3499358	heatstress_specific
AGIWUR4694	ct_hs	19.16	1.78678	WBGene00006833	F53F10.4	unc-108	I	3824948	all_sig
AGIWUR4698	ct_hs	6.72	1.45658	WBGene00000776	T03E6.7	cpl-1	V	16592550	control_specific
AGIWUR4700	ct_hs	15.64	-1.19474	WBGene00021963	Y57E12B.3	lipl-6	V	6931532	heatstress_specific
AGIWUR4701	ct_hs	4.1	-0.76978	WBGene00022706	ZK354.3	ZK354.3	IV	5310148	control_specific
AGIWUR4702	ct_hs	26.25	1.22016	WBGene00044191	F43D2.6	F43D2.6	V	14629784	all_sig
AGIWUR4705	ct_hs	5.6	0.5051	WBGene00000464	Y54F10AM.4	ceh-44	III	2530603	heatstress_specific
AGIWUR4711	ct_hs	14.98	1.09144	WBGene00015076	B0238.12	B0238.12	V	5267806	control_specific
AGIWUR4714	ct_hs	3.18	-0.4669	WBGene00017046	D2021.1	utx-1	X	8557099	all_sig
AGIWUR4716	ct_hs	7.03	1.20096	WBGene00018204	F39F10.4	F39F10.4	X	16902318	ct_hs
AGIWUR4725	ct_hs	3.52	-0.26466	WBGene00018218	F40A3.3	F40A3.3	V	7877481	control_specific
AGIWUR4726	ct_hs	7.21	-0.809	WBGene00007984	C36F7.1	irx-1	I	9536457	heatstress_specific
AGIWUR4729	ct_hs	6.85	-0.398	WBGene00008262	C53A5.1	ril-1	V	14523315	control_specific
AGIWUR4733	ct_hs	3.03	0.48632	WBGene00006492	C27A12.3	tag-146	I	6038408	heatstress_specific
AGIWUR4735	ct_hs	6.21	0.44258	WBGene00008320	C54G10.4	C54G10.4	V	14653430	control_specific
AGIWUR4736	ct_hs	12.26	-0.87492	WBGene00017786	F25E5.5	F25E5.5	V	7447252	all_sig
AGIWUR4740	ct_hs	4.54	-0.62412	WBGene00020556	T19B4.1	T19B4.1	I	5702159	heatstress_specific
AGIWUR4741	ct_hs	3.57	-0.26034						ct_hs
AGIWUR4742	ct_hs	10.18	0.84336	WBGene00044756	F58F12.4	F58F12.4	II	6386735	heatstress_specific
AGIWUR4745	ct_hs	25.68	2.4359	WBGene00044724	R02E4.3	R02E4.3	X	4101678	all_sig
AGIWUR4751	ct_hs	10.51	0.78208	WBGene00015817	C16A11.4	C16A11.4	II	4227049	control_specific
AGIWUR4754	ct_hs	3.75	-0.52464	WBGene00044701	AH9.6	AH9.6	X	2263168	heatstress_specific
AGIWUR4755	ct_hs	9.53	-0.80882	WBGene00009543	F38E11.6	F38E11.6	IV	9463513	heatstress_specific
AGIWUR4756	ct_hs	9.97	1.02802						heatstress_specific
AGIWUR4759	ct_hs	9.6	0.96452	WBGene00018804	F54D10.3	F54D10.3	II	3812297	heatstress_specific
AGIWUR4776	ct_hs	3.49	-0.47312	WBGene00021644	Y47G6A.18	Y47G6A.18	I	3508401	ct_hs
AGIWUR4778	ct_hs	9.16	-1.56806	WBGene00023451	K08E3.10	K08E3.10	III	13752368	heatstress_specific
AGIWUR4780	ct_hs	9.05	0.53566	WBGene00003903	F18H3.3	pab-2	X	13522188	control_specific
AGIWUR4784	ct_hs	22.96	2.37622	WBGene00010434	H40L08.3	H40L08.3	X	15069643	all_sig
AGIWUR4785	ct_hs	5.51	0.89008	WBGene00011979	T24B8.5	T24B8.5	II	9082621	all_sig
AGIWUR4787	ct_hs	4.93	-0.73112	WBGene00010878	M05D6.5	M05D6.5	II	8480435	ct_hs
AGIWUR4789	ct_hs	27.18	1.62176	WBGene00019748	M03A8.2	atg-2	X	6809065	all_sig
AGIWUR4802	ct_hs	4.22	-0.59092	WBGene00007103	B0024.14	crm-1	V	10322262	ct_hs
AGIWUR4805	ct_hs	8.59	-0.56734	WBGene00008923	F17C11.12	F17C11.12	V	10934219	heatstress_specific
AGIWUR4808	ct_hs	11.91	1.01892	WBGene00013569	Y75B12B.4	bath-36	V	15188429	control_specific
AGIWUR4816	ct_hs	4.79	-0.5227	WBGene00000507	F44B9.4	cit-1.1	III	8005761	heatstress_specific
AGIWUR4820	ct_hs	8.77	-0.56072	WBGene00015425	C04E6.11	C04E6.11	V	5914078	control_specific
AGIWUR4824	ct_hs	26.42	1.57772	WBGene00008852	F15C11.2	F15C11.2	I	7021981	heatstress_specific
AGIWUR4826	ct_hs	4.71	1.40964	WBGene00008816	F14F8.8	F14F8.8	V	16671601	ct_hs
AGIWUR4829	ct_hs	5.14	-0.53548	WBGene00009084	F23B12.7	F23B12.7	V	14449682	ct_hs
AGIWUR4831	ct_hs	4.02	1.3251	WBGene00004425	C32E8.2	rpl-13	I	3788037	ct_hs
AGIWUR4832	ct_hs	5.97	0.5879	WBGene00002276	F42H11.2	lem-3	I	9578516	heatstress_specific
AGIWUR4838	ct_hs	3.33	-0.33646	WBGene00014091	ZK822.4	ZK822.4	IV	11926000	control_specific
AGIWUR4842	ct_hs	5.68	0.53004	WBGene00004027	Y49E10.14	pie-1	III	12426761	ct_hs
AGIWUR4843	ct_hs	3.94	-0.37748	WBGene00018160	F38A5.1	F38A5.1	IV	6579827	heatstress_specific
AGIWUR4844	ct_hs	3.97	-0.38808	WBGene00000476	T23D8.8	cfi-1	I	9994721	heatstress_specific
AGIWUR4848	ct_hs	4.69	-0.54472	WBGene00010044	F54C9.9	F54C9.9	II	8577998	ct_hs
AGIWUR4850	ct_hs	4.34	0.90382	WBGene00021224	Y19D10A.9	clec-209	V	2351651	ct_hs
AGIWUR4852	ct_hs	3.28	-0.41928	WBGene00001377	C49A1.4	eya-1	I	14220727	heatstress_specific
AGIWUR4860	ct_hs	3.85	-0.50982	WBGene00010342	F59F5.3	F59F5.3	X	10537044	heatstress_specific
AGIWUR4862	ct_hs	3.09	0.61508	WBGene00018267	F41C3.1	F41C3.1	II	4752384	ct_hs
AGIWUR4863	ct_hs	12.77	-0.862	WBGene00010178	F57A8.2	yif-1	V	10049262	heatstress_specific
AGIWUR4866	ct_hs	3.9	0.39702	WBGene00021549	Y44E3A.4	Y44E3A.4	I	3320923	ct_hs
AGIWUR4867	ct_hs	9.34	-0.8189	WBGene00017777	F25B5.6	F25B5.6	III	5946170	control_specific
AGIWUR4871	ct_hs	4.88	0.53924	WBGene00045078	C46C2.7	C46C2.7	IV	9194840	ct_hs
AGIWUR4877	ct_hs	6.64	0.78138	WBGene00017823	F26D11.6	F26D11.6	V	7955393	heatstress_specific
AGIWUR4880	ct_hs	8.43	-0.5916	WBGene00006946	C34E10.4	wars-2	III	5236371	heatstress_specific
AGIWUR4881	ct_hs	4.4	-0.37734	WBGene00016269	C30G4.4	C30G4.4	X	17059146	heatstress_specific
AGIWUR4882	ct_hs	7.52	-0.45352	WBGene00002255	F40F4.4	lbp-3	X	3256998	control_specific
AGIWUR4883	ct_hs	5.04	-0.68148	WBGene00012317	W06H12.1	ztf-6	I	11206914	heatstress_specific
AGIWUR4885	ct_hs	6.07	0.64702	WBGene00008486	F01D4.2	ugt-44	IV	10469743	heatstress_specific
AGIWUR4887	ct_hs	5.92	0.51284	WBGene00050890	F17C11.16	F17C11.16	V	10939226	ct_hs
AGIWUR4890	ct_hs	10.3	0.6572	WBGene00019491	K07E3.2	K07E3.2	X	8104259	control_specific
AGIWUR4893	ct_hs	3.16	0.35046	WBGene00004051	F20C5.1	pme-3	IV	8746241	ct_hs
AGIWUR4894	ct_hs	5.08	0.65914	WBGene00011854	T20B3.14	T20B3.14	V	16820607	control_specific
AGIWUR4898	ct_hs	2.95	0.42602	WBGene00022502	ZC13.1	ZC13.1	X	877271	control_specific
AGIWUR4899	ct_hs	6.41	0.54706						heatstress_specific
AGIWUR4900	ct_hs	5.94	0.52686	WBGene00004279	T01B7.3	rab-21	II	8713935	control_specific
AGIWUR4901	ct_hs	6.17	0.64592	WBGene00003163	R03E9.1	mdl-1	X	6742354	heatstress_specific
AGIWUR4905	ct_hs	5.22	-0.63574	WBGene00016754	C48E7.11	C48E7.11	I	6253021	ct_hs
AGIWUR4907	ct_hs	3.21	-0.70332	WBGene00016194	C28H8.3	C28H8.3	III	5908653	ct_hs
AGIWUR4910	ct_hs	3.36	-0.35682	WBGene00006636	T14B4.4	tsp-10	II	6718498	control_specific
AGIWUR4913	ct_hs	4.99	0.48516	WBGene00000793	Y41C4A.4	crh-1	III	11657638	heatstress_specific
AGIWUR4914	ct_hs	9.11	1.00394	WBGene00022292	Y75D11A.3	Y75D11A.3	X	1745240	control_specific
AGIWUR4919	ct_hs	27.02	1.26536	WBGene00001431	F31D4.3	fkb-6	V	20846127	heatstress_specific
AGIWUR4922	ct_hs	8.89	0.51036	WBGene00008008	C38D4.9	C38D4.9	III	4802969	control_specific
AGIWUR4924	ct_hs	4.92	-0.32652	WBGene00009689	F44E5.2	F44E5.2	II	11766709	ct_hs
AGIWUR4925	ct_hs	4.27	0.85202	WBGene00000786	C25B8.3	cpr-6	X	6607166	ct_hs
AGIWUR4926	ct_hs	15.15	0.6183	WBGene00006632	C14A11.1	tsp-6	X	2820440	heatstress_specific
AGIWUR4927	ct_hs	4.21	0.7758	WBGene00000223	C07G2.2	atf-7	III	4491596	heatstress_specific
AGIWUR4931	ct_hs	7.04	-0.39612	WBGene00008514	F02A9.4	F02A9.4	III	9084237	control_specific
AGIWUR4934	ct_hs	8.81	0.83636	WBGene00022055	Y67D2.5	Y67D2.5	III	1538462	control_specific
AGIWUR4937	ct_hs	4.83	-0.27538	WBGene00007099	B0024.9	trx-2	V	10314616	heatstress_specific
AGIWUR4942	ct_hs	15.84	-1.16042	WBGene00017051	D2024.2	D2024.2	IV	7244213	control_specific
AGIWUR4943	ct_hs	4.9	-0.71062	WBGene00018498	F46F5.7	F46F5.7	II	818664	control_specific
AGIWUR4945	ct_hs	10.47	-0.45758	WBGene00019621	K10C2.6	K10C2.6	X	6451326	heatstress_specific
AGIWUR4947	ct_hs	3.61	-0.49634	WBGene00017651	F21A9.2	F21A9.2	I	3706039	heatstress_specific
AGIWUR4950	ct_hs	19.13	1.70408	WBGene00017258	F08F1.4	F08F1.4	X	8411645	control_specific
AGIWUR4951	ct_hs	5.87	-0.5752	WBGene00013479	Y69H2.1	Y69H2.1	V	18620029	heatstress_specific
AGIWUR4952	ct_hs	5.6	-0.59268	WBGene00018859	F55A4.7	F55A4.7	X	1037020	heatstress_specific
AGIWUR4953	ct_hs	2.93	0.49496	WBGene00015823	C16B8.3	C16B8.3	X	3968016	heatstress_specific
AGIWUR4958	ct_hs	4.63	0.5695	WBGene00021680	Y48G1C.7	Y48G1C.7	I	96479	ct_hs
AGIWUR4959	ct_hs	17.25	1.9468	WBGene00012591	Y38E10A.13	nspe-1	II	12620482	heatstress_specific
AGIWUR4962	ct_hs	11.29	1.17826	WBGene00014793	H40L08.2	H40L08.2	X	15076615	heatstress_specific
AGIWUR4963	ct_hs	27.58	2.69712	WBGene00077684	Y26D4A.21	Y26D4A.21	I	13101345	all_sig
AGIWUR4965	ct_hs	15.22	-1.86838	WBGene00020311	T07D3.9	T07D3.9	II	898051	control_specific
AGIWUR4970	ct_hs	16.43	1.27578	WBGene00022631	ZC581.1	nekl-2	I	6663144	heatstress_specific
AGIWUR4971	ct_hs	21.47	-1.5399	WBGene00017691	F22A3.6	ilys-5	X	6533447	control_specific
AGIWUR4973	ct_hs	15.04	0.95154	WBGene00021862	Y54F10BM.7	fbxa-48	III	2266969	control_specific
AGIWUR4974	ct_hs	3.84	0.56494	WBGene00018953	F56C9.10	F56C9.10	III	7325153	heatstress_specific
AGIWUR4976	ct_hs	3.59	0.1962	WBGene00013721	Y106G6H.9	Y106G6H.9	I	10454405	control_specific
AGIWUR4978	ct_hs	8.05	0.89518	WBGene00020226	T05A7.9	T05A7.9	II	4684493	control_specific
AGIWUR4981	ct_hs	3.33	-0.50118	WBGene00021948	Y55F3C.3	Y55F3C.3	IV	742083	ct_hs
AGIWUR4983	ct_hs	4.41	-0.56358	WBGene00008336	C55A6.7	C55A6.7	V	11519317	control_specific
AGIWUR4984	ct_hs	18.34	-1.28754	WBGene00003647	T05B4.2	nhr-57	V	4131910	heatstress_specific
AGIWUR4988	ct_hs	7.86	-0.83584	WBGene00008309	C54E10.5	nhr-170	V	18796042	heatstress_specific
AGIWUR4989	ct_hs	6.22	-0.64648	WBGene00003542	R10H1.5	nas-23	II	7491426	heatstress_specific
AGIWUR4991	ct_hs	3.27	0.36062	WBGene00004723	C08B11.5	sap-49	II	8034293	ct_hs
AGIWUR4992	ct_hs	19.97	-1.154	WBGene00007347	C05G5.1	C05G5.1	X	14734377	control_specific
AGIWUR5000	ct_hs	27.65	4.61306	WBGene00002019	T27E4.3	hsp-16.48	V	9088109	all_sig
AGIWUR5001	ct_hs	4.02	0.47478	WBGene00001444	F23B2.5	flp-1	IV	9144678	control_specific
AGIWUR5003	ct_hs	12.41	0.64676	WBGene00002004	Y53C10A.12	hsf-1	I	11953502	heatstress_specific
AGIWUR5006	ct_hs	26.25	1.26188	WBGene00001909	C50F4.13	his-35	V	9544627	all_sig
AGIWUR5007	ct_hs	20.71	1.26226	WBGene00043279	F22D6.8	F22D6.8	I	7098976	all_sig
AGIWUR5008	ct_hs	4.77	-0.16824	WBGene00021310	Y32H12A.1	Y32H12A.1	III	5362170	heatstress_specific
AGIWUR5017	ct_hs	4.95	-0.55738	WBGene00001680	F52A8.2	gpb-2	I	7318297	all_sig
AGIWUR5021	ct_hs	17.98	-2.01054	WBGene00016094	C25E10.4	C25E10.4	V	9033547	heatstress_specific
AGIWUR5028	ct_hs	3.44	0.4906	WBGene00017723	F22F7.6	F22F7.6	V	2115489	heatstress_specific
AGIWUR5032	ct_hs	3.35	0.47738	WBGene00001134	D2013.5	eat-3	II	9324815	ct_hs
AGIWUR5040	ct_hs	10.22	1.50988						heatstress_specific
AGIWUR5041	ct_hs	10.42	0.85222	WBGene00005403	C03G6.20	srh-189	V	7366516	all_sig
AGIWUR5043	ct_hs	7.19	0.65774	WBGene00013580	Y79H2A.3	Y79H2A.3	III	12031419	ct_hs
AGIWUR5044	ct_hs	13.5	-1.1453	WBGene00018427	F44E7.5	F44E7.5	V	5778801	heatstress_specific
AGIWUR5045	ct_hs	8.09	0.66274	WBGene00015579	C07H6.2	C07H6.2	III	7520938	ct_hs
AGIWUR5052	ct_hs	12.25	0.86158	WBGene00019082	F59A3.9	pup-3	I	5530686	heatstress_specific
AGIWUR5053	ct_hs	3.75	0.9471	WBGene00016195	C28H8.4	C28H8.4	III	5906999	control_specific
AGIWUR5057	ct_hs	3.13	0.2956	WBGene00021827	Y54E10A.5	dnc-6	I	3167688	control_specific
AGIWUR5058	ct_hs	4.79	-0.3676	WBGene00016269	C30G4.4	C30G4.4	X	17059146	heatstress_specific
AGIWUR5062	ct_hs	21.81	-1.24024	WBGene00002850	C16A3.3	let-716	III	6383499	all_sig
AGIWUR5065	ct_hs	6.84	0.559	WBGene00012244	W04D2.5	W04D2.5	V	12493221	heatstress_specific
AGIWUR5066	ct_hs	11.01	-0.99092	WBGene00001612	C06E1.4	glr-1	III	8584106	heatstress_specific
AGIWUR5069	ct_hs	43.28	-4.30306	WBGene00010467	K01D12.8	K01D12.8	V	12402637	all_sig
AGIWUR5071	ct_hs	15.65	-1.12696	WBGene00016620	C43H6.7	C43H6.7	X	2398791	heatstress_specific
AGIWUR5075	ct_hs	6.74	-0.67178	WBGene00015969	C18C4.9	glb-6	V	5568193	control_specific
AGIWUR5078	ct_hs	3.14	-0.42576	WBGene00175031	C06C3.12	C06C3.12	II	9375048	control_specific
AGIWUR5079	ct_hs	3.35	0.62474						ct_hs
AGIWUR5088	ct_hs	5.09	-0.51378	WBGene00011155	R09B3.2	R09B3.2	I	11909347	all_sig
AGIWUR5089	ct_hs	8.94	-0.74702	WBGene00007059	F08C6.3	vps-52	X	7565275	heatstress_specific
AGIWUR5092	ct_hs	7.66	-0.65354	WBGene00013962	ZK287.1	ZK287.1	V	9666676	heatstress_specific
AGIWUR5094	ct_hs	16.83	-1.45858	WBGene00021070	W07B8.1	W07B8.1	V	1134604	control_specific
AGIWUR5099	ct_hs	10.47	-0.9668	WBGene00019301	K02D10.1	K02D10.1	III	8769429	heatstress_specific
AGIWUR5102	ct_hs	24.81	1.01398	WBGene00003589	T07C4.9	nex-2	III	10325542	control_specific
AGIWUR5106	ct_hs	10.72	-1.04694	WBGene00195076	Y46D2A.5	Y46D2A.5	II	3321064	heatstress_specific
AGIWUR5108	ct_hs	23.8	-1.55924	WBGene00000047	ZC504.2	acr-8	X	10412703	heatstress_specific
AGIWUR5111	ct_hs	5.77	0.64018	WBGene00001733	F11E6.2	grl-24	IV	17474219	heatstress_specific
AGIWUR5115	ct_hs	12.35	1.6781	WBGene00020596	T20B5.3	oga-1	X	9343150	heatstress_specific
AGIWUR5121	ct_hs	6.76	0.63804	WBGene00011662	T09F3.2	T09F3.2	II	10391094	heatstress_specific
AGIWUR5130	ct_hs	5.36	-0.4586	WBGene00012423	Y10G11A.1	Y10G11A.1	IV	16424618	ct_hs
AGIWUR5137	ct_hs	17.27	0.93072	WBGene00000001	Y110A7A.10	aap-1	I	5107844	all_sig
AGIWUR5138	ct_hs	3.86	0.64956	WBGene00004930	C15F1.7	sod-1	II	6972670	ct_hs
AGIWUR5140	ct_hs	18.27	1.95582	WBGene00012813	Y43F8B.2	Y43F8B.2	V	19519895	heatstress_specific
AGIWUR5154	ct_hs	9.08	1.0212	WBGene00002189	ZK909.2	kin-1	I	14919520	heatstress_specific
AGIWUR5157	ct_hs	5.51	1.0701	WBGene00020007	R11F4.1	R11F4.1	II	4091840	heatstress_specific
AGIWUR5159	ct_hs	17.35	-1.47236	WBGene00007343	C05E7.1	C05E7.1	X	12941371	heatstress_specific
AGIWUR5163	ct_hs	3.33	0.46888	WBGene00004403	Y116A8C.16	rom-4	IV	16995742	control_specific
AGIWUR5166	ct_hs	13.67	1.53364	WBGene00044183	F09C6.13	F09C6.13	V	16885052	control_specific
AGIWUR5169	ct_hs	7.05	-0.71634	WBGene00002178	B0478.1	jnk-1	IV	6957630	heatstress_specific
AGIWUR5171	ct_hs	12.46	-1.19836	WBGene00012582	Y38E10A.4	clec-8	II	12575626	control_specific
AGIWUR5175	ct_hs	6.81	1.0454	WBGene00004766	W02D7.7	sel-9	V	8301459	control_specific
AGIWUR5178	ct_hs	7.76	0.64328	WBGene00006575	F13B10.1	tir-1	III	3869573	control_specific
AGIWUR5186	ct_hs	5.21	-0.9904	WBGene00003539	T11F9.3	nas-20	V	11470782	heatstress_specific
AGIWUR5188	ct_hs	3.74	0.939	WBGene00004700	Y111B2A.18	rsp-3	III	12686152	ct_hs
AGIWUR5190	ct_hs	7.04	-0.67022	WBGene00018689	F52D2.7	F52D2.7	X	1962565	heatstress_specific
AGIWUR5192	ct_hs	4.36	-0.64566	WBGene00019950	R08C7.6	clec-175	IV	4422332	control_specific
AGIWUR5195	ct_hs	4.45	0.79398	WBGene00000786	C25B8.3	cpr-6	X	6607166	ct_hs
AGIWUR5196	ct_hs	4.94	0.5381	WBGene00015050	B0218.6	clec-51	IV	8161738	ct_hs
AGIWUR5197	ct_hs	4.31	-0.66906	WBGene00020532	T16A1.1	math-42	II	2098876	ct_hs
AGIWUR5201	ct_hs	11.76	-1.34146	WBGene00018623	F48G7.12	F48G7.12	V	643763	heatstress_specific
AGIWUR5207	ct_hs	13.9	-0.62744	WBGene00020605	T20B12.9	lgc-50	III	7391620	heatstress_specific
AGIWUR5208	ct_hs	5.89	0.5382	WBGene00009453	F36A2.3	F36A2.3	I	8798777	heatstress_specific
AGIWUR5212	ct_hs	12.43	0.53896	WBGene00044189	F36D3.14	F36D3.14	V	16502926	heatstress_specific
AGIWUR5214	ct_hs	8.63	-0.5967	WBGene00015916	C17G10.2	C17G10.2	II	5594718	heatstress_specific
AGIWUR5216	ct_hs	7.13	-0.65826	WBGene00013284	Y57A10C.6	daf-22	II	12423448	heatstress_specific
AGIWUR5217	ct_hs	3.34	-0.58866	WBGene00011572	T07C12.8	T07C12.8	V	9952213	ct_hs
AGIWUR5220	ct_hs	25.4	2.10506	WBGene00002270	R07B1.2	lec-7	X	9852081	control_specific
AGIWUR5221	ct_hs	8.8	-0.91218	WBGene00012532	Y32F6B.3	crp-1	V	10478567	all_sig
AGIWUR5224	ct_hs	4.35	0.38654	WBGene00009306	F32A7.5	F32A7.5	I	14846467	control_specific
AGIWUR5226	ct_hs	4.22	-0.84608	WBGene00016605	C43E11.5	C43E11.5	I	4237035	control_specific
AGIWUR5231	ct_hs	3.91	-0.52654	WBGene00019299	K02D7.2	K02D7.2	IV	311512	all_sig
AGIWUR5232	ct_hs	3.09	-0.30654	WBGene00018742	F53B3.3	F53B3.3	X	2865901	ct_hs
AGIWUR5243	ct_hs	4.87	-0.83296	WBGene00003649	T27B7.1	nhr-59	V	2276009	heatstress_specific
AGIWUR5247	ct_hs	4.86	-0.5324	WBGene00013212	Y54G11A.1	Y54G11A.1	II	14256275	control_specific
AGIWUR5248	ct_hs	9.33	-1.19558	WBGene00020850	T27B7.3	nhr-226	V	2294821	heatstress_specific
AGIWUR5252	ct_hs	7.9	-0.61326	WBGene00010059	F54E4.3	F54E4.3	X	14632023	heatstress_specific
AGIWUR5258	ct_hs	18.85	-1.0939	WBGene00018860	F55A4.8	F55A4.8	X	1038511	heatstress_specific
AGIWUR5270	ct_hs	5.48	-0.76522	WBGene00018450	F45D11.3	F45D11.3	II	1013627	ct_hs
AGIWUR5271	ct_hs	3.73	-0.4566	WBGene00019205	H16O14.1	kcc-2	IV	6040964	control_specific
AGIWUR5276	ct_hs	23.92	-2.4456	WBGene00012257	W04G3.3	lpr-4	X	11065067	all_sig
AGIWUR5277	ct_hs	5.74	-0.64824	WBGene00020097	R144.7	larp-1	III	5008894	heatstress_specific
AGIWUR5278	ct_hs	20.68	2.60864	WBGene00016845	C50F7.5	C50F7.5	IV	7726707	control_specific
AGIWUR5279	ct_hs	5.32	0.78148	WBGene00012738	Y40B1B.5	eif-3.J	I	13435476	ct_hs
AGIWUR5288	ct_hs	6.86	-0.58812	WBGene00007877	C33A11.1	C33A11.1	X	15355167	heatstress_specific
AGIWUR5300	ct_hs	4.79	0.7804	WBGene00012644	Y39A1A.5	rabx-5	III	10605250	heatstress_specific
AGIWUR5304	ct_hs	4.26	-0.3485	WBGene00000259	F13H8.10	bpl-1	II	6274234	ct_hs
AGIWUR5309	ct_hs	6.43	-0.5543	WBGene00022281	Y74C10AR.3	abtm-1	I	2472072	control_specific
AGIWUR5314	ct_hs	3.86	0.72088	WBGene00000223	C07G2.2	atf-7	III	4491596	heatstress_specific
AGIWUR5316	ct_hs	4.24	0.48542	WBGene00006664	ZK1251.8	twk-9	IV	9693185	ct_hs
AGIWUR5317	ct_hs	3.65	0.11342						ct_hs
AGIWUR5318	ct_hs	3.23	-0.65904	WBGene00014997	AC7.3	AC7.3	IV	5111678	control_specific
AGIWUR5319	ct_hs	5.74	-0.651	WBGene00018714	F52H2.1	F52H2.1	X	2572856	heatstress_specific
AGIWUR5321	ct_hs	15.95	-1.46016	WBGene00044394	B0034.7	B0034.7	II	5961652	all_sig
AGIWUR5324	ct_hs	14.6	1.71678	WBGene00044514	R09E12.9	R09E12.9	V	777572	all_sig
AGIWUR5328	ct_hs	14.85	0.83908	WBGene00003589	T07C4.9	nex-2	III	10325542	control_specific
AGIWUR5330	ct_hs	9.73	-1.0292	WBGene00006424	F49E10.5	ctbp-1	X	5862722	heatstress_specific
AGIWUR5333	ct_hs	4.98	0.97948	WBGene00012140	T28F4.5	T28F4.5	I	7492041	heatstress_specific
AGIWUR5335	ct_hs	8.37	-0.55228	WBGene00004508	F26A3.8	rrf-1	I	7643426	heatstress_specific
AGIWUR5336	ct_hs	13.08	-0.92756	WBGene00004058	C44B7.8	pmp-1	II	6880657	heatstress_specific
AGIWUR5339	ct_hs	16.55	-0.89882	WBGene00003656	T09A12.4	nhr-66	IV	8226327	heatstress_specific
AGIWUR5342	ct_hs	5.78	0.89506	WBGene00004302	K01G5.4	ran-1	III	10746242	control_specific
AGIWUR5344	ct_hs	4.52	0.70196	WBGene00043067	Y73B6BL.43	dlc-5	IV	6438212	control_specific
AGIWUR5346	ct_hs	3.97	-0.77934	WBGene00021454	Y39F10A.3	Y39F10A.3	II	781842	control_specific
AGIWUR5362	ct_hs	13.23	-0.92162	WBGene00010455	K01B6.4	K01B6.4	III	9296021	heatstress_specific
AGIWUR5363	ct_hs	6.18	0.494	WBGene00001911	C50F4.7	his-37	V	9547042	control_specific
AGIWUR5372	ct_hs	3.28	0.35504	WBGene00019698	M01B12.5	riok-1	I	3084744	ct_hs
AGIWUR5375	ct_hs	7.07	-0.76862	WBGene00009500	F36H2.3	F36H2.3	I	9254506	heatstress_specific
AGIWUR5379	ct_hs	3.2	-0.5749	WBGene00019978	R09B5.6	hacd-1	V	1460367	all_sig
AGIWUR5380	ct_hs	5.22	-0.50266	WBGene00010734	K10C8.1	K10C8.1	V	12692469	control_specific
AGIWUR5383	ct_hs	5.03	-0.37502	WBGene00006773	W02D3.9	unc-37	I	6742294	all_sig
AGIWUR5385	ct_hs	5.57	0.62934	WBGene00016700	C46A5.4	C46A5.4	IV	7748145	ct_hs
AGIWUR5387	ct_hs	3.42	-0.24926	WBGene00016869	C52B9.10	C52B9.10	X	4273890	heatstress_specific
AGIWUR5390	ct_hs	15.89	-1.26604	WBGene00003625	C26B2.3	nhr-31	IV	8022657	all_sig
AGIWUR5393	ct_hs	8.2	0.8189	WBGene00020796	T25D3.2	T25D3.2	II	154876	control_specific
AGIWUR5395	ct_hs	4.41	-0.30942	WBGene00006029	T07H8.2	srx-138	V	6973505	ct_hs
AGIWUR5397	ct_hs	3.7	-0.34038	WBGene00008515	F02C12.1	F02C12.1	X	13402024	heatstress_specific
AGIWUR5398	ct_hs	3.55	0.57428	WBGene00020854	T27C4.1	T27C4.1	V	3712510	ct_hs
AGIWUR5399	ct_hs	59.31	7.06464	WBGene00002018	Y46H3A.2	hsp-16.41	V	1805232	all_sig
AGIWUR5401	ct_hs	26.89	1.70952	WBGene00015046	B0213.17	nlp-34	V	3978811	control_specific
AGIWUR5402	ct_hs	30.11	1.58754	WBGene00008974	F20D1.2	tbc-1	X	14970681	all_sig
AGIWUR5405	ct_hs	2.93	-0.50726	WBGene00003166	F14D12.4	mec-2	X	5575897	heatstress_specific
AGIWUR5406	ct_hs	4.89	-0.37162	WBGene00005205	Y43B11AR.5	srg-48	IV	7072399	heatstress_specific
AGIWUR5412	ct_hs	4.7	-0.36408	WBGene00005019	D2096.4	sqv-1	IV	8361074	heatstress_specific
AGIWUR5413	ct_hs	4.34	-0.4883	WBGene00006363	F35D2.5	syd-1	II	7585680	heatstress_specific
AGIWUR5417	ct_hs	24.65	-2.07294	WBGene00010135	F55H12.4	F55H12.4	I	8893301	heatstress_specific
AGIWUR5420	ct_hs	18.51	-1.62514	WBGene00002393	Y65B4BR.2	lpr-1	I	557434	all_sig
AGIWUR5421	ct_hs	3.04	-0.47006	WBGene00018859	F55A4.7	F55A4.7	X	1037020	heatstress_specific
AGIWUR5424	ct_hs	11.97	-1.08018	WBGene00016023	C23H5.1	prmt-6	IV	2130998	heatstress_specific
AGIWUR5425	ct_hs	10.33	1.14024	WBGene00016061	C24G6.6	C24G6.6	V	5509917	control_specific
AGIWUR5434	ct_hs	4.41	-0.43716	WBGene00006407	F25H5.1	lim-9	I	9181813	heatstress_specific
AGIWUR5436	ct_hs	27.96	2.5024	WBGene00017361	F10E9.12	F10E9.12	III	8324613	all_sig
AGIWUR5437	ct_hs	44.62	-3.3306	WBGene00008692	F11C1.3	scav-4	X	12981745	all_sig
AGIWUR5438	ct_hs	8.58	-0.95162	WBGene00016907	C53H9.2	C53H9.2	I	1832897	heatstress_specific
AGIWUR5443	ct_hs	6.6	0.72668	WBGene00015182	B0416.7	B0416.7	X	9296886	control_specific
AGIWUR5448	ct_hs	4.43	0.52824	WBGene00019806	R01B10.4	R01B10.4	V	6045623	ct_hs
AGIWUR5461	ct_hs	4.85	0.26444	WBGene00011063	R06C7.4	cpg-3	I	7244935	control_specific
AGIWUR5463	ct_hs	7.42	0.29894	WBGene00018477	F45F2.1	otpl-4	V	8537309	control_specific
AGIWUR5464	ct_hs	13.49	1.50662	WBGene00018725	F53A9.2	F53A9.2	X	8709653	heatstress_specific
AGIWUR5465	ct_hs	5.66	-0.2856	WBGene00018924	F56A11.4	F56A11.4	IV	548152	ct_hs
AGIWUR5468	ct_hs	4.53	-1.21594	WBGene00016058	C24D10.7	nspd-3	IV	5162735	control_specific
AGIWUR5471	ct_hs	6.51	-0.58242	WBGene00009980	F53F1.2	F53F1.2	V	13406903	ct_hs
AGIWUR5472	ct_hs	11.51	-1.43428	WBGene00006510	C01G6.6	tag-165	II	9285634	control_specific
AGIWUR5475	ct_hs	3.81	1.03116	WBGene00010809	M01F1.3	M01F1.3	III	3502827	ct_hs
AGIWUR5478	ct_hs	3.47	-0.25694	WBGene00016989	CD4.3	CD4.3	V	5593685	heatstress_specific
AGIWUR5479	ct_hs	6.08	0.81706	WBGene00003598	F26F4.7	nhl-2	III	4894611	ct_hs
AGIWUR5481	ct_hs	4.19	0.41458	WBGene00019479	K07C11.7	K07C11.7	V	8207608	ct_hs
AGIWUR5486	ct_hs	5.76	0.63342	WBGene00009052	F22D6.6	ekl-1	I	7095483	heatstress_specific
AGIWUR5487	ct_hs	15.66	-0.9339	WBGene00018403	F44A2.3	F44A2.3	V	9305392	all_sig
AGIWUR5489	ct_hs	9.11	0.6169						all_sig
AGIWUR5496	ct_hs	3.64	0.33184	WBGene00022091	Y69A2AR.20	Y69A2AR.20	IV	2485385	ct_hs
AGIWUR5499	ct_hs	3.89	0.48744	WBGene00012034	T26C5.4	T26C5.4	II	9248810	heatstress_specific
AGIWUR5502	ct_hs	11.15	0.82498	WBGene00008255	C51E3.10	C51E3.10	V	10160412	heatstress_specific
AGIWUR5503	ct_hs	11.57	-1.1102	WBGene00010661	K08E3.1	tyr-2	III	13744121	all_sig
AGIWUR5504	ct_hs	5.05	-0.75464	WBGene00007599	C15A11.7	C15A11.7	I	7405027	ct_hs
AGIWUR5505	ct_hs	5.6	-0.42534	WBGene00004368	C32E8.7	ric-19	I	3778093	all_sig
AGIWUR5506	ct_hs	10.53	0.9688	WBGene00003756	F33A8.2	nlp-18	II	11027905	control_specific
AGIWUR5507	ct_hs	19.71	-0.87848						all_sig
AGIWUR5508	ct_hs	12.52	0.96038	WBGene00009164	F26E4.11	hrdl-1	I	9793747	all_sig
AGIWUR5509	ct_hs	5.37	-0.84966	WBGene00013621	Y102A5C.16	clec-239	V	16956505	control_specific
AGIWUR5512	ct_hs	3.48	-0.3752	WBGene00001693	T01B10.1	grd-4	X	8501286	ct_hs
AGIWUR5513	ct_hs	8.63	-0.5462	WBGene00012669	Y39B6A.7	Y39B6A.7	V	19145697	heatstress_specific
AGIWUR5514	ct_hs	3.28	-0.47964	WBGene00009325	F32D8.15	F32D8.15	V	10904040	heatstress_specific
AGIWUR5515	ct_hs	9.19	1.08734	WBGene00020678	T22B11.4	T22B11.4	IV	4679010	control_specific
AGIWUR5523	ct_hs	3.49	0.33226	WBGene00017235	F08B4.3	F08B4.3	IV	8666184	ct_hs
AGIWUR5528	ct_hs	11.46	-0.71026	WBGene00006869	Y37E11AR.6	vab-2	IV	3761187	heatstress_specific
AGIWUR5531	ct_hs	34.83	-2.6522	WBGene00022245	Y73B6BL.24	acp-6	IV	6424587	all_sig
AGIWUR5537	ct_hs	12	0.69056	WBGene00018807	F54D10.6	fbxa-146	II	3814378	control_specific
AGIWUR5539	ct_hs	9.31	-0.84094	WBGene00004265	Y45F10B.10	qui-1	IV	13561849	heatstress_specific
AGIWUR5540	ct_hs	5.86	-0.51634	WBGene00006831	C52E12.2	unc-104	II	6995009	heatstress_specific
AGIWUR5543	ct_hs	4.57	-0.69078						heatstress_specific
AGIWUR5549	ct_hs	3.23	-1.0563	WBGene00044080	D1086.10	D1086.10	V	14082738	ct_hs
AGIWUR5550	ct_hs	16.48	1.16796	WBGene00003858	K04G7.3	ogt-1	III	7145753	all_sig
AGIWUR5551	ct_hs	32.78	-2.09746	WBGene00007330	C05C10.3	C05C10.3	II	9934345	control_specific
AGIWUR5556	ct_hs	5.47	0.72242	WBGene00013016	Y48E1C.3	tbc-15	II	13437528	ct_hs
AGIWUR5558	ct_hs	12.25	1.42562	WBGene00023486	K08B4.7	K08B4.7	IV	6091471	control_specific
AGIWUR5559	ct_hs	3.91	-0.4539						ct_hs
AGIWUR5562	ct_hs	3.64	0.78128	WBGene00001502	F52D10.3	ftt-2	X	11603640	ct_hs
AGIWUR5567	ct_hs	28.72	1.09836	WBGene00006890	K07E3.8	vem-1	X	8087340	all_sig
AGIWUR5568	ct_hs	3.13	0.37156						ct_hs
AGIWUR5569	ct_hs	34.48	-2.11358	WBGene00018174	F38B6.4	F38B6.4	X	6674839	all_sig
AGIWUR5573	ct_hs	9.57	-0.63688	WBGene00006920	Y38F2AL.3	vha-11	IV	2307815	control_specific
AGIWUR5574	ct_hs	3.14	-0.35718	WBGene00008549	F07A11.6	din-1	II	11614572	ct_hs
AGIWUR5576	ct_hs	4.66	0.57138	WBGene00000013	C50F2.10	abf-2	I	3885551	ct_hs
AGIWUR5579	ct_hs	5.34	0.67994	WBGene00019372	K03H9.3	K03H9.3	II	6423080	heatstress_specific
AGIWUR5580	ct_hs	5.79	-0.61882	WBGene00013518	Y73F8A.5	Y73F8A.5	IV	15259881	ct_hs
AGIWUR5581	ct_hs	5.08	0.47298	WBGene00022668	ZK154.6	ZK154.6	X	7790145	ct_hs
AGIWUR5584	ct_hs	3.55	0.3434	WBGene00000454	C10G8.7	ceh-33	V	5323188	ct_hs
AGIWUR5586	ct_hs	6.16	0.54748	WBGene00000537	C07H6.6	clk-2	III	7515157	ct_hs
AGIWUR5591	ct_hs	3.71	0.18344	WBGene00016694	C45H4.13	C45H4.13	V	2148656	ct_hs
AGIWUR5594	ct_hs	6.87	-0.47768	WBGene00006876	ZK1151.1	vab-10	I	11747419	heatstress_specific
AGIWUR5596	ct_hs	6.73	0.90384	WBGene00009595	F40F12.7	F40F12.7	III	9914172	ct_hs
AGIWUR5597	ct_hs	7.31	0.54066	WBGene00044614	C36B1.14	C36B1.14	I	8730148	control_specific
AGIWUR5602	ct_hs	8.99	1.44198						heatstress_specific
AGIWUR5611	ct_hs	20.76	-1.1559	WBGene00017866	F27D9.8	stn-2	X	7676471	heatstress_specific
AGIWUR5615	ct_hs	2.88	0.61782	WBGene00000031	C03A7.14	abu-8	V	5192977	control_specific
AGIWUR5619	ct_hs	5.28	-0.60994	WBGene00017184	F02G3.1	ncam-1	X	692977	ct_hs
AGIWUR5620	ct_hs	3.47	0.60812	WBGene00016467	C36B7.4	C36B7.4	X	7085630	control_specific
AGIWUR5622	ct_hs	24.73	1.55154	WBGene00007656	C17H1.3	C17H1.3	I	13104242	heatstress_specific
AGIWUR5623	ct_hs	5.56	0.5549	WBGene00010476	K01G5.1	rnf-113	III	10755526	heatstress_specific
AGIWUR5624	ct_hs	3.24	-0.35884	WBGene00050932	F46B3.19	F46B3.19	V	20614351	ct_hs
AGIWUR5627	ct_hs	2.89	0.56316	WBGene00018655	F49H12.4	F49H12.4	X	2080350	ct_hs
AGIWUR5630	ct_hs	6.58	-1.2005	WBGene00010657	K08D8.3	K08D8.3	IV	12903951	heatstress_specific
AGIWUR5631	ct_hs	3.55	-0.46638	WBGene00077698	C34B4.7	C34B4.7	V	13092651	ct_hs
AGIWUR5632	ct_hs	7.59	0.72686	WBGene00019542	K08F11.2	K08F11.2	IV	4716174	ct_hs
AGIWUR5633	ct_hs	9.29	0.66572	WBGene00022748	ZK484.1	ZK484.1	I	6093301	heatstress_specific
AGIWUR5639	ct_hs	18.6	1.12896	WBGene00017101	E02H9.3	E02H9.3	III	2461899	control_specific
AGIWUR5649	ct_hs	6.57	0.50622						control_specific
AGIWUR5661	ct_hs	8.23	1.41168	WBGene00002012	F38E11.1	hsp-12.3	IV	9444771	control_specific
AGIWUR5667	ct_hs	4.88	-0.30846	WBGene00007333	C05C10.6	ufd-3	II	9940702	heatstress_specific
AGIWUR5669	ct_hs	3.89	-0.4122	WBGene00011445	T04F8.7	T04F8.7	X	11677443	heatstress_specific
AGIWUR5670	ct_hs	26.13	-2.04882	WBGene00017789	F25E5.8	F25E5.8	V	7435394	heatstress_specific
AGIWUR5675	ct_hs	3.79	0.32114	WBGene00017286	F09E5.8	F09E5.8	II	5350650	ct_hs
AGIWUR5677	ct_hs	10.14	-0.8594	WBGene00020581	T19D12.6	T19D12.6	II	6637040	heatstress_specific
AGIWUR5680	ct_hs	3.43	-0.61428	WBGene00012317	W06H12.1	ztf-6	I	11206914	ct_hs
AGIWUR5682	ct_hs	5	0.73902	WBGene00002078	ZK742.1	xpo-1	V	7805045	control_specific
AGIWUR5685	ct_hs	5.02	0.97236	WBGene00004436	D1007.12	rpl-24.1	I	4584961	control_specific
AGIWUR5687	ct_hs	3.49	0.9694	WBGene00000644	C50D2.4	col-68	II	104534	ct_hs
AGIWUR5688	ct_hs	6.6	0.65556	WBGene00016445	C35D10.8	C35D10.8	III	4855291	heatstress_specific
AGIWUR5690	ct_hs	4.36	0.81676	WBGene00021701	Y48G9A.7	Y48G9A.7	III	2111790	control_specific
AGIWUR5692	ct_hs	14.77	-1.3777	WBGene00003571	C07A9.4	ncx-6	III	9710165	heatstress_specific
AGIWUR5698	ct_hs	3.47	0.5064	WBGene00014826	R13H4.2	R13H4.2	V	11836340	ct_hs
AGIWUR5699	ct_hs	15.7	-1.9804	WBGene00001430	C50F2.6	fkb-5	I	3898049	all_sig
AGIWUR5703	ct_hs	12.98	-1.22058	WBGene00003728	C28D4.9	nhr-138	IV	9725232	heatstress_specific
AGIWUR5705	ct_hs	8.91	-0.63886	WBGene00018656	F49H12.5	F49H12.5	X	2074442	control_specific
AGIWUR5715	ct_hs	5.19	0.30758	WBGene00009574	F40E10.6	F40E10.6	X	14703630	ct_hs
AGIWUR5716	ct_hs	10.72	1.23084	WBGene00000282	R01E6.3	cah-4	X	13542502	heatstress_specific
AGIWUR5717	ct_hs	3.99	-0.35502	WBGene00012652	Y39A1A.14	Y39A1A.14	III	10649416	heatstress_specific
AGIWUR5720	ct_hs	2.9	-0.15736	WBGene00019737	M02F4.3	M02F4.3	X	3036422	ct_hs
AGIWUR5723	ct_hs	4.84	-0.49634	WBGene00009007	F21D5.2	F21D5.2	IV	8728126	ct_hs
AGIWUR5725	ct_hs	7.76	1.44888	WBGene00045096	K01A6.7	K01A6.7	IV	11738151	control_specific
AGIWUR5731	ct_hs	4.95	0.45146	WBGene00011428	T04C12.3	T04C12.3	V	11064936	ct_hs
AGIWUR5736	ct_hs	6.07	0.95026	WBGene00007007	C44C8.6	mak-2	IV	884909	ct_hs
AGIWUR5737	ct_hs	19.84	1.115	WBGene00017304	F09F7.7	F09F7.7	III	5553449	control_specific
AGIWUR5740	ct_hs	4.27	0.43664	WBGene00045393	F26D11.13	F26D11.13	V	7953334	control_specific
AGIWUR5741	ct_hs	6.2	0.4714	WBGene00009999	F53F8.2	srsx-35	V	20681389	ct_hs
AGIWUR5743	ct_hs	7.87	-0.6297	WBGene00007969	C36A4.9	acs-19	III	3864018	heatstress_specific
AGIWUR5748	ct_hs	19.08	-1.4637	WBGene00007482	C09F12.2	C09F12.2	X	11053878	heatstress_specific
AGIWUR5753	ct_hs	3.3	-0.72156	WBGene00016194	C28H8.3	C28H8.3	III	5908653	ct_hs
AGIWUR5754	ct_hs	23.17	-1.3536	WBGene00011119	R07E5.13	R07E5.13	III	4413427	control_specific
AGIWUR5755	ct_hs	3.47	0.36166	WBGene00000100	C25A11.4	ajm-1	X	9092226	control_specific
AGIWUR5758	ct_hs	6.62	0.39946	WBGene00014177	ZK1010.3	frg-1	III	12978980	control_specific
AGIWUR5761	ct_hs	6.73	1.09474	WBGene00000802	Y38A10A.5	crt-1	V	6098976	control_specific
AGIWUR5762	ct_hs	6.29	0.37406						heatstress_specific
AGIWUR5766	ct_hs	3.29	-0.48882	WBGene00008005	C38D4.4	C38D4.4	III	4793049	ct_hs
AGIWUR5771	ct_hs	4.74	-0.45578	WBGene00015257	B0554.4	B0554.4	V	430613	control_specific
AGIWUR5780	ct_hs	3.31	-0.3933	WBGene00009993	F53F4.11	F53F4.11	V	13622093	heatstress_specific
AGIWUR5786	ct_hs	8.13	-0.50184	WBGene00004194	C34C6.6	prx-5	II	8704772	all_sig
AGIWUR5789	ct_hs	2.92	0.58222	WBGene00050935	Y37H2A.16	Y37H2A.16	V	18115374	control_specific
AGIWUR5791	ct_hs	27.56	1.44036	WBGene00003472	B0414.7	mtk-1	I	5795407	heatstress_specific
AGIWUR5793	ct_hs	9.9	0.74034	WBGene00019011	F57C9.4	F57C9.4	I	4830134	heatstress_specific
AGIWUR5795	ct_hs	3	-0.17826	WBGene00044382	Y14H12A.2	Y14H12A.2	II	3988703	all_sig
AGIWUR5796	ct_hs	9.03	-0.56824	WBGene00015768	C14C11.4	C14C11.4	V	5647548	control_specific
AGIWUR5805	ct_hs	3.43	0.34216	WBGene00003533	F09E8.6	nas-14	IV	13170520	heatstress_specific
AGIWUR5806	ct_hs	5.62	0.44378	WBGene00020994	W03F8.4	W03F8.4	IV	5184113	heatstress_specific
AGIWUR5809	ct_hs	3.52	0.55894	WBGene00019667	K12B6.2	K12B6.2	V	6281342	heatstress_specific
AGIWUR5810	ct_hs	6.59	0.4025	WBGene00003239	C35C5.4	mig-2	X	11548542	control_specific
AGIWUR5814	ct_hs	3.51	-0.58668	WBGene00044028	F33H1.6	F33H1.6	II	10155354	ct_hs
AGIWUR5817	ct_hs	10.14	1.23678	WBGene00020381	T09B4.7	T09B4.7	I	6160082	heatstress_specific
AGIWUR5818	ct_hs	2.93	0.5561	WBGene00044233	Y56A3A.36	Y56A3A.36	III	11929548	ct_hs
AGIWUR5820	ct_hs	3.01	0.421	WBGene00001510	ZK1307.6	fzr-1	II	9640936	ct_hs
AGIWUR5822	ct_hs	4.95	-0.3587	WBGene00016166	C27F2.4	C27F2.4	III	4958479	control_specific
AGIWUR5823	ct_hs	8.25	-0.94248	WBGene00019117	F59E11.12	nhr-144	V	8975514	heatstress_specific
AGIWUR5833	ct_hs	7.6	-0.60658	WBGene00010502	K02C4.3	K02C4.3	II	8080737	heatstress_specific
AGIWUR5835	ct_hs	12.83	-1.03566	WBGene00007210	BE10.2	agmo-1	III	12793283	all_sig
AGIWUR5836	ct_hs	3.01	-0.38378	WBGene00005511	Y59A8B.5	srh-307	V	18017876	control_specific
AGIWUR5839	ct_hs	4.36	0.30042	WBGene00011887	T21B10.5	set-17	II	8938988	ct_hs
AGIWUR5841	ct_hs	5.44	0.45072	WBGene00016332	C32F10.4	C32F10.4	I	5808424	ct_hs
AGIWUR5844	ct_hs	5.52	-0.79934	WBGene00015500	C06A5.2	C06A5.2	I	6006335	control_specific
AGIWUR5852	ct_hs	4.23	0.53182	WBGene00008176	C48B4.13	C48B4.13	III	9568664	control_specific
AGIWUR5853	ct_hs	14.11	-1.07188	WBGene00016942	C55B7.3	C55B7.3	I	6499843	all_sig
AGIWUR5855	ct_hs	7.22	0.82136	WBGene00012552	Y37D8A.12	Y37D8A.12	III	12878414	ct_hs
AGIWUR5857	ct_hs	3.2	-0.33376	WBGene00019953	R08C7.10	wapl-1	IV	4442391	ct_hs
AGIWUR5860	ct_hs	7.09	0.67012	WBGene00044326	C33H5.10	tag-322	IV	7783955	control_specific
AGIWUR5865	ct_hs	5.13	0.50322	WBGene00013380	Y62E10A.14	Y62E10A.14	IV	13399043	ct_hs
AGIWUR5871	ct_hs	4.02	0.5409	WBGene00010086	F55B11.4	F55B11.4	IV	14429546	ct_hs
AGIWUR5876	ct_hs	10.15	0.77398	WBGene00013301	Y57G11C.3	Y57G11C.3	IV	14768123	all_sig
AGIWUR5877	ct_hs	6.79	-0.62088	WBGene00044049	C41C4.10	sfxn-5	II	8100498	heatstress_specific
AGIWUR5878	ct_hs	5.32	-0.50316	WBGene00021276	Y23H5B.5	Y23H5B.5	I	2498136	ct_hs
AGIWUR5885	ct_hs	11.64	0.90036	WBGene00000535	K08B4.6	cpi-1	IV	6092587	all_sig
AGIWUR5887	ct_hs	5.03	-0.3669	WBGene00000814	B0025.2	csn-2	I	6022659	heatstress_specific
AGIWUR5892	ct_hs	3.16	0.25494	WBGene00017429	F13D11.4	F13D11.4	X	5831883	ct_hs
AGIWUR5895	ct_hs	6.24	0.66656	WBGene00043279	F22D6.8	F22D6.8	I	7098976	ct_hs
AGIWUR5897	ct_hs	24.8	-3.80696	WBGene00014009	ZK617.2	lips-6	IV	12014260	all_sig
AGIWUR5901	ct_hs	3.39	-0.33602	WBGene00044481	ZK185.5	ZK185.5	IV	4541763	ct_hs
AGIWUR5902	ct_hs	3.48	0.2387	WBGene00019465	K07B1.5	acl-14	V	9327135	heatstress_specific
AGIWUR5905	ct_hs	17.39	1.94132	WBGene00012591	Y38E10A.13	nspe-1	II	12620482	heatstress_specific
AGIWUR5911	ct_hs	7.65	0.4356	WBGene00016469	C36B7.6	C36B7.6	X	7097420	all_sig
AGIWUR5912	ct_hs	4.26	0.39348	WBGene00016206	C29E4.9	C29E4.9	III	7955763	ct_hs
AGIWUR5919	ct_hs	3.09	0.47404	WBGene00023482	C05B5.9	C05B5.9	III	10003304	control_specific
AGIWUR5920	ct_hs	5.75	-0.62856	WBGene00008985	F20G2.1	F20G2.1	V	13752254	control_specific
AGIWUR5926	ct_hs	3.38	0.466	WBGene00004143	R119.4	pqn-59	I	377478	ct_hs
AGIWUR5934	ct_hs	12.77	0.8552	WBGene00044066	Y40B1B.3	fbxb-66	I	13423983	heatstress_specific
AGIWUR5936	ct_hs	6.14	0.70708	WBGene00011479	T05E11.2	T05E11.2	IV	11112978	control_specific
AGIWUR5940	ct_hs	7.16	-0.9619	WBGene00003721	T01G6.2	nhr-131	V	494586	heatstress_specific
AGIWUR5943	ct_hs	5.18	-0.29086	WBGene00018054	F35F10.4	F35F10.4	V	3289685	ct_hs
AGIWUR5945	ct_hs	3.5	0.35094						ct_hs
AGIWUR5951	ct_hs	6.64	0.77694						heatstress_specific
AGIWUR5955	ct_hs	29.93	-2.07536	WBGene00016431	C35A11.4	C35A11.4	V	5389463	all_sig
AGIWUR5956	ct_hs	7.88	0.91326	WBGene00009595	F40F12.7	F40F12.7	III	9914172	control_specific
AGIWUR5957	ct_hs	10.17	-0.74288	WBGene00011866	T20F10.5	T20F10.5	I	10300599	heatstress_specific
AGIWUR5974	ct_hs	5.79	0.78678	WBGene00022439	Y110A2AL.2	Y110A2AL.2	II	2867998	control_specific
AGIWUR5979	ct_hs	3.79	-0.50494	WBGene00000018	M79.1	abl-1	X	10605769	heatstress_specific
AGIWUR5983	ct_hs	11.19	-0.74902	WBGene00001186	F55A8.1	egl-18	IV	1902323	heatstress_specific
AGIWUR5984	ct_hs	13.75	-1.36838	WBGene00044774	F16B3.3	F16B3.3	V	1315645	heatstress_specific
AGIWUR5986	ct_hs	4.75	0.85542	WBGene00011979	T24B8.5	T24B8.5	II	9082621	all_sig
AGIWUR5987	ct_hs	6	0.51918	WBGene00019179	H10D18.4	scl-13	V	3810770	ct_hs
AGIWUR5988	ct_hs	8.58	1.24978	WBGene00044687	B0563.9	B0563.9	X	9168482	control_specific
AGIWUR5989	ct_hs	20.07	1.28444	WBGene00044906	Y67A10A.11	Y67A10A.11	IV	14339941	all_sig
AGIWUR5996	ct_hs	19.01	2.02392	WBGene00002981	ZK593.6	lgg-2	IV	10934098	all_sig
AGIWUR5997	ct_hs	7.14	0.6125	WBGene00012726	Y39G8B.5	Y39G8B.5	II	13987542	control_specific
AGIWUR6006	ct_hs	4.5	-1.17092	WBGene00017386	F11G11.8	nspd-5	II	4860059	control_specific
AGIWUR6008	ct_hs	5.28	0.72054	WBGene00044536	F14F9.8	F14F9.8	V	5130303	heatstress_specific
AGIWUR6009	ct_hs	3.02	0.49664	WBGene00017907	F28F9.3	F28F9.3	IV	3826867	ct_hs
AGIWUR6011	ct_hs	9.19	-0.63572	WBGene00000186	C01C7.1	ark-1	IV	12622061	heatstress_specific
AGIWUR6012	ct_hs	16.21	-0.98828	WBGene00000550	F55H2.6	clu-1	III	9516389	all_sig
AGIWUR6018	ct_hs	2.88	-0.3631	WBGene00001774	Y53F4B.29	gst-26	II	15163732	all_sig
AGIWUR6019	ct_hs	26.6	1.76998	WBGene00019770	M04F3.4	M04F3.4	I	4771487	all_sig
AGIWUR6023	ct_hs	13.74	1.50436	WBGene00000381	F01F1.8	cct-6	III	5853488	heatstress_specific
AGIWUR6024	ct_hs	10.26	-0.79732	WBGene00015488	C05D11.13	C05D11.13	III	6442630	heatstress_specific
AGIWUR6026	ct_hs	5.32	0.82556	WBGene00021093	W08F4.3	W08F4.3	II	580599	ct_hs
AGIWUR6028	ct_hs	3.52	0.51306	WBGene00001911	C50F4.7	his-37	V	9547042	ct_hs
AGIWUR6029	ct_hs	4.6	-0.39974	WBGene00001335	F35A5.8	erp-1	X	3800025	heatstress_specific
AGIWUR6030	ct_hs	3.37	-0.83828	WBGene00086554	D1081.12	D1081.12	I	8474076	control_specific
AGIWUR6037	ct_hs	6.78	-0.71912	WBGene00021351	Y37E3.10	Y37E3.10	I	2072680	control_specific
AGIWUR6050	ct_hs	12.87	0.92718	WBGene00008768	F13G3.10	F13G3.10	I	7312793	all_sig
AGIWUR6055	ct_hs	10.09	0.40172	WBGene00011858	T20D3.5	T20D3.5	IV	9336364	heatstress_specific
AGIWUR6058	ct_hs	10.03	1.32114	WBGene00000611	F36A4.10	col-34	IV	4243541	control_specific
AGIWUR6063	ct_hs	3.62	-0.36112	WBGene00022072	Y67D8C.8	cpg-9	IV	3067843	control_specific
AGIWUR6065	ct_hs	7.67	0.7614	WBGene00000090	B0334.8	age-1	II	11519435	heatstress_specific
AGIWUR6066	ct_hs	13.32	-0.63848	WBGene00003417	Y41C4A.14	mrt-2	III	11746942	control_specific
AGIWUR6077	ct_hs	6.63	0.90688	WBGene00044180	C47E8.11	C47E8.11	V	14688622	ct_hs
AGIWUR6078	ct_hs	9.16	0.56412						heatstress_specific
AGIWUR6084	ct_hs	23.79	1.6245	WBGene00022629	ZC513.5	ZC513.5	V	8035091	all_sig
AGIWUR6086	ct_hs	2.94	0.38636	WBGene00009982	F53F1.4	F53F1.4	V	13411064	ct_hs
AGIWUR6090	ct_hs	6.1	-0.32762	WBGene00020245	T05B11.1	T05B11.1	V	7748842	heatstress_specific
AGIWUR6100	ct_hs	5.58	-0.49614	WBGene00009425	F35E12.1	scl-16	V	13721236	control_specific
AGIWUR6102	ct_hs	2.95	-0.3626	WBGene00006532	F32H2.9	tba-6	I	8993995	heatstress_specific
AGIWUR6104	ct_hs	13.64	1.19558	WBGene00002023	C09B8.6	hsp-25	X	6034057	control_specific
AGIWUR6110	ct_hs	7.48	0.35102	WBGene00012101	T27F2.4	T27F2.4	V	11650060	ct_hs
AGIWUR6118	ct_hs	5.05	0.5876	WBGene00022092	Y69A2AR.21	Y69A2AR.21	IV	2494516	heatstress_specific
AGIWUR6123	ct_hs	18.83	1.70886	WBGene00017258	F08F1.4	F08F1.4	X	8411645	control_specific
AGIWUR6129	ct_hs	28.05	1.74182	WBGene00008681	F11A6.2	scrm-4	I	11680495	all_sig
AGIWUR6135	ct_hs	7.78	-0.49668	WBGene00017012	D1009.1	acs-22	X	8931187	heatstress_specific
AGIWUR6137	ct_hs	6.99	-1.2114	WBGene00022326	Y82E9BL.10	fbxa-14	III	1322124	all_sig
AGIWUR6139	ct_hs	6.21	0.69984	WBGene00004278	Y62E10A.9	rab-19	IV	13382037	control_specific
AGIWUR6140	ct_hs	5.86	-0.43024	WBGene00016092	C25E10.2	cyp-33B1	V	9041308	heatstress_specific
AGIWUR6143	ct_hs	6.36	-1.02118	WBGene00044665	F59A6.12	F59A6.12	II	5011515	heatstress_specific
AGIWUR6156	ct_hs	9.54	-1.0595	WBGene00020408	T10D4.6	T10D4.6	II	3119334	heatstress_specific
AGIWUR6159	ct_hs	6.84	0.89222	WBGene00022668	ZK154.6	ZK154.6	X	7790145	control_specific
AGIWUR6163	ct_hs	5.54	0.53268	WBGene00044412	F40H6.6	F40H6.6	III	6065470	heatstress_specific
AGIWUR6164	ct_hs	9.58	-0.60202	WBGene00009886	F49E2.2	F49E2.2	X	9567239	control_specific
AGIWUR6166	ct_hs	22.74	-1.22296	WBGene00006510	C01G6.6	tag-165	II	9285634	all_sig
AGIWUR6169	ct_hs	3.21	0.6294	WBGene00003534	T04G9.2	nas-15	X	777718	heatstress_specific
AGIWUR6170	ct_hs	18.01	-2.52368	WBGene00018295	F41E6.14	oac-29	V	8631870	heatstress_specific
AGIWUR6172	ct_hs	8.51	-0.77596	WBGene00020813	T25G12.6	T25G12.6	X	17225161	control_specific
AGIWUR6174	ct_hs	4.72	-0.63238	WBGene00008874	F15H10.7	F15H10.7	V	10403161	control_specific
AGIWUR6177	ct_hs	9.05	0.92538	WBGene00013331	Y57G11C.42	Y57G11C.42	IV	14734314	control_specific
AGIWUR6178	ct_hs	6.75	0.51612	WBGene00000383	C17G10.4	cdc-14	II	5587606	control_specific
AGIWUR6183	ct_hs	18.49	1.24118						heatstress_specific
AGIWUR6184	ct_hs	15.1	1.1417	WBGene00000188	F19H8.3	arl-3	II	14607137	heatstress_specific
AGIWUR6185	ct_hs	5.01	-0.60194	WBGene00008731	F13B12.3	F13B12.3	IV	10439189	heatstress_specific
AGIWUR6186	ct_hs	8.27	-0.74944	WBGene00001123	C43C3.3	dyf-7	X	9698620	heatstress_specific
AGIWUR6188	ct_hs	22.49	-2.03038	WBGene00008511	F01G10.9	F01G10.9	IV	10255733	all_sig
AGIWUR6191	ct_hs	8.04	-0.9815	WBGene00021276	Y23H5B.5	Y23H5B.5	I	2498136	ct_hs
AGIWUR6212	ct_hs	17.18	-1.64756	WBGene00015087	B0252.1	B0252.1	II	6919687	heatstress_specific
AGIWUR6218	ct_hs	6.29	0.66948	WBGene00017292	F09E5.16	F09E5.16	II	5364458	control_specific
AGIWUR6221	ct_hs	2.95	-0.2539	WBGene00013316	Y57G11C.21	Y57G11C.21	IV	14846353	ct_hs
AGIWUR6227	ct_hs	4.11	0.45848	WBGene00017302	F09F7.5	F09F7.5	III	5547028	ct_hs
AGIWUR6229	ct_hs	3.83	0.7526	WBGene00022048	Y66H1B.2	fln-1	IV	359234	ct_hs
AGIWUR6233	ct_hs	7.39	0.48714	WBGene00021839	Y54E10BL.5	nduf-5	I	3001349	heatstress_specific
AGIWUR6239	ct_hs	10.27	1.0304	WBGene00021945	Y55F3BR.8	Y55F3BR.8	IV	849273	all_sig
AGIWUR6242	ct_hs	10.91	0.72328						heatstress_specific
AGIWUR6248	ct_hs	5.77	-0.82502	WBGene00017048	D2021.4	D2021.4	X	8546397	all_sig
AGIWUR6254	ct_hs	13.92	-0.86462	WBGene00017083	DC2.7	kin-33	V	227444	all_sig
AGIWUR6260	ct_hs	9.38	0.68146	WBGene00022748	ZK484.1	ZK484.1	I	6093301	heatstress_specific
AGIWUR6267	ct_hs	6.01	0.73614	WBGene00007363	C06B3.4	stdh-1	V	13906476	control_specific
AGIWUR6270	ct_hs	9.76	-0.8859	WBGene00015107	B0280.13	B0280.13	III	7128837	heatstress_specific
AGIWUR6276	ct_hs	4.15	0.3605	WBGene00020188	T03F1.6	T03F1.6	I	3839812	control_specific
AGIWUR6277	ct_hs	17.68	-1.4037	WBGene00045013	F08A7.1	F08A7.1	IV	17440625	heatstress_specific
AGIWUR6281	ct_hs	21.78	3.11324	WBGene00002013	F38E11.2	hsp-12.6	IV	9446368	all_sig
AGIWUR6285	ct_hs	8.25	-0.8318	WBGene00004207	D2089.4	ptb-1	II	10675543	heatstress_specific
AGIWUR6287	ct_hs	11.2	-1.26422	WBGene00003842	F52F12.1	oct-1	I	9888348	heatstress_specific
AGIWUR6288	ct_hs	4.59	-0.4683	WBGene00021715	Y49F6B.2	Y49F6B.2	II	3502969	ct_hs
AGIWUR6290	ct_hs	9.21	0.57338	WBGene00007492	C09G9.1	C09G9.1	IV	8862475	heatstress_specific
AGIWUR6292	ct_hs	14.72	-0.95062	WBGene00004345	F16H9.1	rgs-2	X	12712580	heatstress_specific
AGIWUR6297	ct_hs	7.19	0.67808	WBGene00000193	C38D4.8	arl-6	III	4813273	heatstress_specific
AGIWUR6298	ct_hs	9.66	-0.86732	WBGene00000584	R03C1.3	cog-1	II	14902417	all_sig
AGIWUR6303	ct_hs	3.47	0.54134	WBGene00000301	T13F2.8	cav-1	IV	9772490	control_specific
AGIWUR6306	ct_hs	7.18	-0.51106	WBGene00012714	Y39E4B.1	abce-1	III	13153474	heatstress_specific
AGIWUR6308	ct_hs	3.77	0.4791	WBGene00019807	R01B10.5	jamp-1	V	6047879	control_specific
AGIWUR6315	ct_hs	50.3	2.7378						all_sig
AGIWUR6317	ct_hs	6.65	0.18632	WBGene00017411	F13A2.2	F13A2.2	V	4383951	ct_hs
AGIWUR6318	ct_hs	4.68	-0.44542	WBGene00013531	Y73F8A.26	Y73F8A.26	IV	15473628	heatstress_specific
AGIWUR6321	ct_hs	50.81	2.73674						all_sig
AGIWUR6322	ct_hs	9.36	-0.93806	WBGene00009855	F49A5.3	clec-22	V	16858407	heatstress_specific
AGIWUR6323	ct_hs	21.07	-1.1599	WBGene00019047	F58E2.3	F58E2.3	IV	3467425	heatstress_specific
AGIWUR6324	ct_hs	15.31	1.49614	WBGene00002269	Y55B1AR.1	lec-6	III	599506	control_specific
AGIWUR6332	ct_hs	25.01	-1.44368	WBGene00010386	H12D21.10	H12D21.10	V	14899781	heatstress_specific
AGIWUR6336	ct_hs	52.69	-3.2331	WBGene00017881	F28A12.4	F28A12.4	V	8641469	all_sig
AGIWUR6337	ct_hs	3.59	0.60458	WBGene00016610	C43G2.1	paqr-1	IV	6552481	ct_hs
AGIWUR6348	ct_hs	2.91	0.41092	WBGene00004184	T19D2.2	prl-1	X	3940110	control_specific
AGIWUR6349	ct_hs	10.07	-0.8207	WBGene00006779	K11E8.1	unc-43	IV	10324248	control_specific
AGIWUR6351	ct_hs	3.15	0.51956	WBGene00000719	T06E4.6	col-146	V	9629919	control_specific
AGIWUR6352	ct_hs	5.34	-0.57466	WBGene00013025	Y49A3A.2	vha-13	V	14350860	control_specific
AGIWUR6359	ct_hs	7.51	-0.61638	WBGene00011224	R10H10.6	R10H10.6	IV	10408682	heatstress_specific
AGIWUR6361	ct_hs	8.04	-0.78284	WBGene00017013	D1009.3	D1009.3	X	8907997	heatstress_specific
AGIWUR6365	ct_hs	13.92	1.07588	WBGene00001491	C24A11.8	frm-4	I	5402898	all_sig
AGIWUR6374	ct_hs	3.59	0.53982	WBGene00016493	C37A2.7	C37A2.7	I	6789061	ct_hs
AGIWUR6375	ct_hs	16.49	-1.82562	WBGene00001430	C50F2.6	fkb-5	I	3898049	all_sig
AGIWUR6381	ct_hs	11.27	-0.97298	WBGene00022873	ZK1240.9	ZK1240.9	II	2318226	all_sig
AGIWUR6385	ct_hs	3.07	0.45258	WBGene00022127	Y71F9B.3	yop-1	I	2730004	ct_hs
AGIWUR6388	ct_hs	6.59	0.823	WBGene00003224	C09G4.5	mes-6	IV	8511271	control_specific
AGIWUR6390	ct_hs	10.5	0.73262						all_sig
AGIWUR6392	ct_hs	3.02	-0.3787	WBGene00006921	F20B6.2	vha-12	X	4191068	ct_hs
AGIWUR6395	ct_hs	17.05	-1.64448	WBGene00007341	C05D12.4	C05D12.4	II	11429920	control_specific
AGIWUR6396	ct_hs	6.42	-0.41318	WBGene00003802	Y56A3A.17	npp-16	III	11915791	heatstress_specific
AGIWUR6400	ct_hs	3.25	-0.53494	WBGene00019810	R01H2.2	R01H2.2	III	7056518	control_specific
AGIWUR6402	ct_hs	10.73	0.92508	WBGene00044316	F41G3.21	F41G3.21	II	6752310	control_specific
AGIWUR6403	ct_hs	12.64	-0.74216	WBGene00012165	W01A8.3	cutl-6	I	7065262	all_sig
AGIWUR6406	ct_hs	8.14	-0.60908	WBGene00004422	T22F3.4	rpl-11.1	V	3585312	control_specific
AGIWUR6407	ct_hs	6.2	-0.38604	WBGene00015920	C17G10.9	C17G10.9	II	5619572	heatstress_specific
AGIWUR6409	ct_hs	6.55	0.45862						heatstress_specific
AGIWUR6411	ct_hs	3.33	-0.79042	WBGene00022037	Y65B4BL.5	acs-13	I	511018	ct_hs
AGIWUR6416	ct_hs	4.28	-0.54836	WBGene00022365	Y92H12BL.4	Y92H12BL.4	I	1376944	ct_hs
AGIWUR6417	ct_hs	16.71	0.92038	WBGene00000182	B0336.2	arf-1.2	III	5716068	all_sig
AGIWUR6426	ct_hs	7.89	0.68752	WBGene00018349	F42C5.9	F42C5.9	IV	7314361	control_specific
AGIWUR6427	ct_hs	14.37	-0.64796						heatstress_specific
AGIWUR6429	ct_hs	12.73	0.88814	WBGene00044423	F53F10.8	F53F10.8	I	3828253	all_sig
AGIWUR6432	ct_hs	4.82	0.40564	WBGene00013445	Y66D12A.19	Y66D12A.19	III	11509027	ct_hs
AGIWUR6434	ct_hs	4.83	-0.3614	WBGene00006285	C18B10.10	str-259	V	7481849	heatstress_specific
AGIWUR6435	ct_hs	5.79	0.49196	WBGene00000904	R05D11.1	daf-8	I	8584536	ct_hs
AGIWUR6437	ct_hs	2.99	-0.54792	WBGene00021757	Y50D7A.9	Y50D7A.9	III	284114	control_specific
AGIWUR6438	ct_hs	5.18	0.71136	WBGene00021547	Y44E3A.1	Y44E3A.1	I	3338369	ct_hs
AGIWUR6439	ct_hs	16.25	-1.0298	WBGene00010558	K04D7.4	K04D7.4	IV	10183783	heatstress_specific
AGIWUR6447	ct_hs	12.33	-1.02624	WBGene00010621	K07A12.2	K07A12.2	I	8676657	heatstress_specific
AGIWUR6452	ct_hs	3.47	0.39824	WBGene00001006	C25F6.2	dlg-1	X	5479666	ct_hs
AGIWUR6455	ct_hs	4.49	-0.5279	WBGene00010231	F58B3.4	F58B3.4	IV	11628734	heatstress_specific
AGIWUR6456	ct_hs	5.76	0.43564	WBGene00016187	C28G1.2	C28G1.2	X	8836591	all_sig
AGIWUR6462	ct_hs	4.38	0.8041	WBGene00015682	C10G8.3	C10G8.3	V	5312874	ct_hs
AGIWUR6474	ct_hs	20.45	-1.27122	WBGene00000139	F25C8.2	amx-3	V	20898906	all_sig
AGIWUR6477	ct_hs	2.92	-0.24808	WBGene00010088	F55B12.2	F55B12.2	V	13815360	heatstress_specific
AGIWUR6491	ct_hs	2.91	-0.2538						ct_hs
AGIWUR6492	ct_hs	11.94	1.26054	WBGene00002274	F38A5.3	lec-11	IV	6588179	control_specific
AGIWUR6493	ct_hs	4.09	-0.36922	WBGene00009104	F25C8.1	F25C8.1	V	20907439	heatstress_specific
AGIWUR6498	ct_hs	3.9	-0.3563	WBGene00010075	F55A11.1	F55A11.1	V	11763120	heatstress_specific
AGIWUR6503	ct_hs	7.73	0.90986	WBGene00000170	C01G6.1	aqp-2	II	9258853	control_specific
AGIWUR6505	ct_hs	6.52	0.63262	WBGene00016244	C30B5.2	C30B5.2	II	6197151	control_specific
AGIWUR6506	ct_hs	16.91	-0.86126	WBGene00018866	F55A12.8	F55A12.8	I	5349646	heatstress_specific
AGIWUR6507	ct_hs	5.7	-0.39712	WBGene00001028	F22B7.5	dnj-10	III	8631078	ct_hs
AGIWUR6510	ct_hs	12.08	-1.46462	WBGene00015019	B0205.4	B0205.4	I	10741358	heatstress_specific
AGIWUR6511	ct_hs	4.67	0.5558	WBGene00019844	R03E9.3	abts-4	X	6747267	control_specific
AGIWUR6516	ct_hs	3.39	0.33444	WBGene00021191	Y14H12B.1	Y14H12B.1	II	3934455	ct_hs
AGIWUR6517	ct_hs	9.32	-0.66834	WBGene00012025	T25E12.10	clec-38	V	16733879	control_specific
AGIWUR6532	ct_hs	3.51	-0.29546	WBGene00006508	M01E11.7	tag-163	I	5583408	ct_hs
AGIWUR6538	ct_hs	12.18	-1.2554	WBGene00011189	R10D12.8	R10D12.8	V	13950721	heatstress_specific
AGIWUR6539	ct_hs	3.44	0.60362	WBGene00011671	T10B9.1	cyp-13A4	II	9795789	heatstress_specific
AGIWUR6547	ct_hs	25.06	1.5392	WBGene00008602	F09B9.1	oac-14	X	10139313	all_sig
AGIWUR6552	ct_hs	20.87	1.18714	WBGene00006923	F08B1.1	vhp-1	II	5322990	all_sig
AGIWUR6557	ct_hs	8.67	-0.45112	WBGene00006518	F27D4.5	tag-173	I	7727261	control_specific
AGIWUR6566	ct_hs	12.65	-0.72828	WBGene00001598	T21G5.3	glh-1	I	6854687	heatstress_specific
AGIWUR6567	ct_hs	3.86	0.35276	WBGene00004056	F42G8.3	pmk-2	IV	8143484	control_specific
AGIWUR6571	ct_hs	5.84	0.73808	WBGene00009505	F37B12.3	F37B12.3	II	9039759	ct_hs
AGIWUR6576	ct_hs	6.16	-0.32592	WBGene00019621	K10C2.6	K10C2.6	X	6451326	ct_hs
AGIWUR6577	ct_hs	4.69	0.4888	WBGene00015136	B0304.4	B0304.4	II	4522459	ct_hs
AGIWUR6578	ct_hs	14.37	0.67926	WBGene00014871	Y37H9A.5	Y37H9A.5	I	13796151	heatstress_specific
AGIWUR6582	ct_hs	6.12	1.15918	WBGene00009112	F25D7.2	tag-353	I	10401058	control_specific
AGIWUR6585	ct_hs	2.96	0.4727	WBGene00019895	R05F9.12	aagr-2	II	4914489	ct_hs
AGIWUR6586	ct_hs	8.95	0.89328	WBGene00004268	F26H9.6	rab-5	I	9308259	control_specific
AGIWUR6587	ct_hs	9.8	0.79516	WBGene00010985	R03A10.5	R03A10.5	X	15446661	control_specific
AGIWUR6589	ct_hs	18.05	-0.91798	WBGene00016907	C53H9.2	C53H9.2	I	1832897	heatstress_specific
AGIWUR6590	ct_hs	8.74	0.48456	WBGene00003733	F57C7.2	nhx-5	X	10576898	control_specific
AGIWUR6591	ct_hs	3.48	0.34252	WBGene00017003	D1007.5	D1007.5	I	4580693	heatstress_specific
AGIWUR6592	ct_hs	5.34	-0.46166	WBGene00008094	C44H4.4	C44H4.4	X	14568787	heatstress_specific
AGIWUR6593	ct_hs	12.2	1.01104	WBGene00001441	K03C7.2	fkh-9	X	3816830	heatstress_specific
AGIWUR6594	ct_hs	9.39	-0.84258	WBGene00001708	F19C6.1	grk-1	X	9991197	heatstress_specific
AGIWUR6595	ct_hs	13.03	-0.9092	WBGene00011098	R07B7.14	nhr-207	V	12096215	heatstress_specific
AGIWUR6596	ct_hs	3.12	-0.2666	WBGene00009288	F31C3.6	F31C3.6	I	15053116	ct_hs
AGIWUR6601	ct_hs	2.98	-0.62724	WBGene00007169	B0393.4	B0393.4	III	4759707	ct_hs
AGIWUR6604	ct_hs	11.7	1.04608	WBGene00017061	D2063.2	oac-12	V	4329025	heatstress_specific
AGIWUR6609	ct_hs	20.03	-1.3604	WBGene00003647	T05B4.2	nhr-57	V	4131910	heatstress_specific
AGIWUR6610	ct_hs	13.95	-1.2466	WBGene00012019	T25E12.4	dkf-2	V	16747537	all_sig
AGIWUR6611	ct_hs	15.66	-1.00598	WBGene00016907	C53H9.2	C53H9.2	I	1832897	heatstress_specific
AGIWUR6613	ct_hs	4.87	-0.48718	WBGene00010604	K06B4.10	nhr-199	V	15698509	ct_hs
AGIWUR6616	ct_hs	14.99	1.19206	WBGene00016573	C41H7.3	C41H7.3	II	3005849	control_specific
AGIWUR6622	ct_hs	5.59	-0.47424	WBGene00021585	Y46C8AL.8	clec-74	IV	3956999	ct_hs
AGIWUR6623	ct_hs	3.2	-0.27104	WBGene00006504	R13A1.2	kcc-1	IV	7213202	ct_hs
AGIWUR6626	ct_hs	6.67	-0.2756	WBGene00012941	Y47D3B.4	Y47D3B.4	III	11405293	heatstress_specific
AGIWUR6628	ct_hs	5.67	0.3722	WBGene00013363	Y60A3A.15	nhr-240	V	19925377	ct_hs
AGIWUR6631	ct_hs	3.57	0.4284	WBGene00021539	Y42H9AR.4	Y42H9AR.4	IV	8107595	heatstress_specific
AGIWUR6635	ct_hs	24.31	-1.6444	WBGene00020911	W01A11.5	cpt-6	V	6490051	all_sig
AGIWUR6645	ct_hs	2.99	0.31434	WBGene00016409	C34E10.8	C34E10.8	III	5249036	ct_hs
AGIWUR6648	ct_hs	3.47	0.41306	WBGene00018258	F41B4.2	F41B4.2	X	6831213	ct_hs
AGIWUR6649	ct_hs	20.92	-2.09146	WBGene00003837	T01B11.7	oat-1	IV	8464755	heatstress_specific
AGIWUR6651	ct_hs	3	-1.02046	WBGene00009681	F44D12.4	F44D12.4	IV	10026390	control_specific
AGIWUR6657	ct_hs	3.03	0.34366	WBGene00194951	Y105C5A.1274	Y105C5A.1274	IV	15634707	heatstress_specific
AGIWUR6662	ct_hs	3.91	-0.21698						ct_hs
AGIWUR6663	ct_hs	3.69	-0.47896	WBGene00021644	Y47G6A.18	Y47G6A.18	I	3508401	ct_hs
AGIWUR6666	ct_hs	5.69	-0.73288	WBGene00008921	F17C11.10	F17C11.10	V	10961814	ct_hs
AGIWUR6667	ct_hs	4.28	-0.292	WBGene00021467	Y39G10AR.9	Y39G10AR.9	I	2306987	all_sig
AGIWUR6668	ct_hs	10.17	0.41586	WBGene00019399	K04F10.7	K04F10.7	I	6366363	ct_hs
AGIWUR6683	ct_hs	6.24	0.69532	WBGene00045387	K09H9.8	K09H9.8	I	3138541	heatstress_specific
AGIWUR6688	ct_hs	26.84	1.25254	WBGene00001909	C50F4.13	his-35	V	9544627	all_sig
AGIWUR6698	ct_hs	5.26	0.43674	WBGene00006465	F23B12.6	fntb-1	V	14447636	ct_hs
AGIWUR6699	ct_hs	15.46	1.41828	WBGene00017908	F28H1.1	F28H1.1	I	3995712	heatstress_specific
AGIWUR6706	ct_hs	9.82	1.02102	WBGene00009374	F34D10.4	F34D10.4	III	3736582	heatstress_specific
AGIWUR6707	ct_hs	9.45	1.25734	WBGene00001913	F45F2.2	his-39	V	8536292	heatstress_specific
AGIWUR6709	ct_hs	5.61	-0.517	WBGene00015035	B0212.1	otpl-1	IV	3572467	control_specific
AGIWUR6711	ct_hs	7.61	0.52746	WBGene00012942	Y47D3B.6	Y47D3B.6	III	11427035	heatstress_specific
AGIWUR6719	ct_hs	7.55	0.49128	WBGene00016443	C35D10.6	C35D10.6	III	4859301	control_specific
AGIWUR6729	ct_hs	4.9	0.79774	WBGene00018764	F53F10.2	F53F10.2	I	3830942	ct_hs
AGIWUR6732	ct_hs	26.67	-1.60746	WBGene00001055	C27C12.7	dpf-2	X	14831755	all_sig
AGIWUR6735	ct_hs	6.51	0.581	WBGene00007935	C34E11.2	C34E11.2	X	11805294	ct_hs
AGIWUR6736	ct_hs	19.7	0.87014	WBGene00011116	R07E5.10	pdcd-2	III	4415492	all_sig
AGIWUR6737	ct_hs	5	0.84862	WBGene00013839	ZC47.6	fbxa-32	III	1267395	control_specific
AGIWUR6739	ct_hs	18.51	-1.64256	WBGene00012717	Y39E4B.6	Y39E4B.6	III	13070659	heatstress_specific
AGIWUR6753	ct_hs	4.04	-0.3612	WBGene00007554	C13G3.3	pptr-2	V	11027153	heatstress_specific
AGIWUR6756	ct_hs	13.93	1.6613	WBGene00001037	T05C3.5	dnj-19	V	5503017	heatstress_specific
AGIWUR6765	ct_hs	4.75	0.36884	WBGene00015214	B0496.5	srtx-1	IV	7420947	control_specific
AGIWUR6767	ct_hs	14.76	-1.43248	WBGene00011314	T01B7.9	T01B7.9	II	8725483	heatstress_specific
AGIWUR6769	ct_hs	17.45	1.35158	WBGene00018465	F45E1.4	F45E1.4	X	7985934	heatstress_specific
AGIWUR6770	ct_hs	17.67	1.08938	WBGene00017108	E03E2.1	cyp-43A1	X	5714244	heatstress_specific
AGIWUR6787	ct_hs	4.62	-0.4894	WBGene00009434	F35E12.10	F35E12.10	V	13745690	all_sig
AGIWUR6792	ct_hs	5.94	0.31814	WBGene00014151	ZK930.1	ZK930.1	II	11908650	control_specific
AGIWUR6793	ct_hs	3.4	-0.1943	WBGene00044232	C18D11.7	C18D11.7	III	11804447	ct_hs
AGIWUR6797	ct_hs	21.38	-1.14792	WBGene00011755	T13H5.1	T13H5.1	II	8487318	heatstress_specific
AGIWUR6799	ct_hs	10.64	-0.58434	WBGene00006734	T05H10.5	ufd-2	II	8062691	heatstress_specific
AGIWUR6801	ct_hs	8.61	1.01176	WBGene00022091	Y69A2AR.20	Y69A2AR.20	IV	2485385	heatstress_specific
AGIWUR6811	ct_hs	12.93	-0.78616	WBGene00006508	M01E11.7	tag-163	I	5583408	all_sig
AGIWUR6816	ct_hs	2.98	-0.37888						all_sig
AGIWUR6818	ct_hs	8.38	-0.682	WBGene00008400	D2005.5	drh-3	I	7820838	ct_hs
AGIWUR6821	ct_hs	4.24	0.4564	WBGene00022203	Y73B3A.1	Y73B3A.1	X	42875	ct_hs
AGIWUR6822	ct_hs	5.91	0.73046	WBGene00003751	E03D2.1	nlp-13	V	4236404	control_specific
AGIWUR6824	ct_hs	5.12	-0.51566	WBGene00017980	F32B5.7	F32B5.7	I	2672949	heatstress_specific
AGIWUR6825	ct_hs	3.47	-0.49816	WBGene00012255	W04G3.1	lpr-6	X	11059928	control_specific
AGIWUR6827	ct_hs	10.54	-0.80192	WBGene00020657	T21F2.1	lgc-53	X	16711608	heatstress_specific
AGIWUR6833	ct_hs	4.36	0.62064	WBGene00018989	F56F11.2	F56F11.2	III	2882296	all_sig
AGIWUR6836	ct_hs	5.27	-0.61886	WBGene00077521	F45H11.6	F45H11.6	I	10382736	ct_hs
AGIWUR6837	ct_hs	10.06	-0.49084	WBGene00019865	R04A9.6	R04A9.6	X	397609	heatstress_specific
AGIWUR6841	ct_hs	5.77	-0.8835	WBGene00008891	F16H6.1	clec-42	V	18191415	ct_hs
AGIWUR6842	ct_hs	7.5	-1.3117	WBGene00013225	Y56A3A.2	Y56A3A.2	III	11850400	ct_hs
AGIWUR6843	ct_hs	4.44	0.4764	WBGene00003951	K05C4.1	pbs-5	I	14718981	ct_hs
AGIWUR6846	ct_hs	5.97	-0.4026	WBGene00003876	C06G8.2	pept-2	IV	10790578	heatstress_specific
AGIWUR6847	ct_hs	8.22	-0.44664	WBGene00003802	Y56A3A.17	npp-16	III	11915791	heatstress_specific
AGIWUR6851	ct_hs	7.14	0.4665	WBGene00018510	F46F11.7	F46F11.7	I	5620780	ct_hs
AGIWUR6855	ct_hs	20.05	1.08658	WBGene00019645	K11D12.5	K11D12.5	V	5029309	control_specific
AGIWUR6856	ct_hs	12.36	1.16254	WBGene00009974	F53C11.4	F53C11.4	V	13784089	heatstress_specific
AGIWUR6857	ct_hs	7.11	-0.6279	WBGene00001494	H09G03.2	frm-8	III	3200791	heatstress_specific
AGIWUR6859	ct_hs	3.83	-0.45548	WBGene00045253	F46C3.6	F46C3.6	X	11419044	heatstress_specific
AGIWUR6863	ct_hs	3.87	-0.45336	WBGene00045270	C04E7.5	C04E7.5	X	360779	ct_hs
AGIWUR6874	ct_hs	3.95	0.30246	WBGene00007403	C07A9.7	set-3	III	9690954	ct_hs
AGIWUR6875	ct_hs	2.96	0.57762	WBGene00012512	Y26E6A.1	ekl-5	X	13914734	ct_hs
AGIWUR6877	ct_hs	3.34	-0.34218	WBGene00019998	R10H1.1	R10H1.1	II	7494415	heatstress_specific
AGIWUR6878	ct_hs	6.66	-0.66558	WBGene00007329	C05C10.2	C05C10.2	II	9922189	ct_hs
AGIWUR6880	ct_hs	13.17	1.1902						control_specific
AGIWUR6881	ct_hs	9.36	-0.63836	WBGene00000009	F28F9.4	aat-8	IV	3862123	heatstress_specific
AGIWUR6883	ct_hs	5.69	-0.65464	WBGene00018958	F56C11.6	F56C11.6	I	173412	heatstress_specific
AGIWUR6886	ct_hs	3.12	0.42164	WBGene00020066	R13F6.5	R13F6.5	III	6847261	heatstress_specific
AGIWUR6889	ct_hs	2.99	0.29296	WBGene00013720	Y106G6H.8	Y106G6H.8	I	10452167	ct_hs
AGIWUR6890	ct_hs	4.76	0.37988	WBGene00021024	W04C9.2	W04C9.2	I	488608	ct_hs
AGIWUR6894	ct_hs	11.04	0.941	WBGene00002005	F26D10.3	hsp-1	IV	17278920	heatstress_specific
AGIWUR6895	ct_hs	3.58	0.27986	WBGene00005485	K05D4.7	srh-280	V	16187708	ct_hs
AGIWUR6897	ct_hs	3.05	0.74562	WBGene00000108	K04F1.15	alh-2	V	1644377	ct_hs
AGIWUR6898	ct_hs	8.46	-0.60894	WBGene00011964	T23G5.6	T23G5.6	III	9240288	heatstress_specific
AGIWUR6902	ct_hs	7.41	0.73234	WBGene00018985	F56F10.2	F56F10.2	X	859947	control_specific
AGIWUR6904	ct_hs	5.17	0.61992	WBGene00014089	ZK822.1	ZK822.1	IV	11918087	heatstress_specific
AGIWUR6906	ct_hs	4.16	-0.61266	WBGene00008651	F10D11.5	F10D11.5	I	8442720	control_specific
AGIWUR6911	ct_hs	4.53	0.50864	WBGene00008449	E01G6.1	E01G6.1	X	12260816	ct_hs
AGIWUR6915	ct_hs	6.24	-0.89886	WBGene00014838	T10B9.6	cyp-13A9	II	9793695	heatstress_specific
AGIWUR6917	ct_hs	4.89	-0.37848	WBGene00022336	Y82E9BR.3	Y82E9BR.3	III	1419181	ct_hs
AGIWUR6918	ct_hs	7.67	-0.42464	WBGene00010645	K07G5.6	K07G5.6	I	7149935	control_specific
AGIWUR6919	ct_hs	10.21	-0.7105	WBGene00011950	T23F6.2	T23F6.2	IV	12721333	control_specific
AGIWUR6928	ct_hs	5.13	0.71134	WBGene00004892	H21P03.3	sms-1	IV	11482645	ct_hs
AGIWUR6930	ct_hs	3.15	0.51618	WBGene00018953	F56C9.10	F56C9.10	III	7325153	heatstress_specific
AGIWUR6934	ct_hs	5.43	-0.31986	WBGene00017546	F18A1.5	rpa-1	II	7664532	ct_hs
AGIWUR6937	ct_hs	4.38	0.28842	WBGene00004284	Y47D3A.25	rab-35	III	11306279	ct_hs
AGIWUR6945	ct_hs	7.34	1.15726	WBGene00004766	W02D7.7	sel-9	V	8301459	control_specific
AGIWUR6954	ct_hs	4.23	0.39384	WBGene00016260	C30F12.1	C30F12.1	I	6954410	ct_hs
AGIWUR6958	ct_hs	25.7	-1.65434	WBGene00000988	F09E10.3	dhs-25	X	1486497	all_sig
AGIWUR6962	ct_hs	7.99	-1.33708	WBGene00000465	C07G2.1	cpg-1	III	4489326	heatstress_specific
AGIWUR6967	ct_hs	8.32	-0.72888	WBGene00022765	ZK546.14	ZK546.14	II	4944034	heatstress_specific
AGIWUR6969	ct_hs	8.16	0.55884	WBGene00001572	M03A8.4	gei-15	X	6819872	heatstress_specific
AGIWUR6972	ct_hs	3.62	0.8391	WBGene00014964	Y105E8B.10	Y105E8B.10	I	14678985	ct_hs
AGIWUR6978	ct_hs	8.39	-0.86992	WBGene00077764	F59C6.16	F59C6.16	I	10514159	control_specific
AGIWUR6981	ct_hs	3.27	0.21808	WBGene00043705	Y55F3AM.7	egrh-2	IV	988161	heatstress_specific
AGIWUR6982	ct_hs	8.06	0.7194	WBGene00044438	Y51F10.11	Y51F10.11	I	1961618	heatstress_specific
AGIWUR6983	ct_hs	5.9	2.46884	WBGene00005833	C25F9.7	srw-86	V	19400113	ct_hs
AGIWUR6984	ct_hs	3.29	0.42458	WBGene00012988	Y48C3A.4	ztf-22	II	13279702	heatstress_specific
AGIWUR6987	ct_hs	8.49	0.4017	WBGene00022847	ZK1055.6	ZK1055.6	V	6599173	control_specific
AGIWUR6991	ct_hs	10.51	-0.82522	WBGene00004267	C18A3.6	rab-3	II	5721747	heatstress_specific
AGIWUR6992	ct_hs	4.23	0.42872	WBGene00011428	T04C12.3	T04C12.3	V	11064936	ct_hs
AGIWUR6993	ct_hs	3.1	0.42718	WBGene00044649	C23H5.11	C23H5.11	IV	2091929	ct_hs
AGIWUR6994	ct_hs	4.21	0.14078	WBGene00017006	D1007.9	D1007.9	I	4590431	ct_hs
AGIWUR6995	ct_hs	3.79	0.46916	WBGene00007247	C01G12.7	C01G12.7	II	14588546	ct_hs
AGIWUR6996	ct_hs	4.92	-0.71866	WBGene00044363	F22E5.21	F22E5.21	II	2635365	heatstress_specific
AGIWUR7003	ct_hs	4.21	0.89678	WBGene00008505	F01G4.6	F01G4.6	IV	11146919	ct_hs
AGIWUR7006	ct_hs	4.47	-1.12828	WBGene00021996	Y59E9AL.6	Y59E9AL.6	IV	5224888	control_specific
AGIWUR7011	ct_hs	3.28	-0.38858	WBGene00022739	ZK430.1	toe-1	II	4425167	control_specific
AGIWUR7013	ct_hs	12.46	1.2638	WBGene00009866	F49C5.3	F49C5.3	II	12536439	control_specific
AGIWUR7017	ct_hs	14.25	-0.95028	WBGene00022805	ZK697.2	nhr-256	V	1743771	heatstress_specific
AGIWUR7018	ct_hs	3.34	0.44974	WBGene00004804	T19E7.2	skn-1	IV	5651074	heatstress_specific
AGIWUR7021	ct_hs	22.1	-2.16792	WBGene00017658	F21C10.9	F21C10.9	V	9097099	all_sig
AGIWUR7038	ct_hs	4.96	0.55742	WBGene00020629	T20F5.7	T20F5.7	I	3925436	ct_hs
AGIWUR7039	ct_hs	18.09	1.39626	WBGene00001938	F22B3.1	his-64	IV	11407078	heatstress_specific
AGIWUR7040	ct_hs	9.45	-0.7803	WBGene00006490	F36H1.2	tag-144	IV	11038634	control_specific
AGIWUR7044	ct_hs	17.2	-1.18924	WBGene00004219	C45B2.7	ptr-4	X	6060722	all_sig
AGIWUR7046	ct_hs	6.38	0.65914	WBGene00015626	C09B9.1	C09B9.1	IV	5037807	ct_hs
AGIWUR7047	ct_hs	13.41	1.20458	WBGene00009050	F22D6.2	F22D6.2	I	7079589	heatstress_specific
AGIWUR7055	ct_hs	5.21	0.51706	WBGene00044410	F48E8.8	F48E8.8	III	5448799	heatstress_specific
AGIWUR7057	ct_hs	4.37	-0.45226	WBGene00019275	H43I07.2	H43I07.2	V	4199471	ct_hs
AGIWUR7060	ct_hs	5.33	0.54132	WBGene00004424	JC8.3	rpl-12	IV	13239564	control_specific
AGIWUR7063	ct_hs	4.3	0.33338	WBGene00006889	T06G6.9	pfd-3	I	12728162	heatstress_specific
AGIWUR7065	ct_hs	5.37	0.60656	WBGene00020026	R12C12.6	R12C12.6	II	6046260	control_specific
AGIWUR7068	ct_hs	8.33	0.8803	WBGene00045386	C02B4.4	C02B4.4	X	12662403	heatstress_specific
AGIWUR7069	ct_hs	7.14	-0.3995	WBGene00008948	F19B6.1	F19B6.1	IV	12329385	heatstress_specific
AGIWUR7072	ct_hs	24.37	-1.44836	WBGene00012536	Y37A1A.3	Y37A1A.3	IV	13897828	all_sig
AGIWUR7073	ct_hs	5.91	1.3668	WBGene00020881	T28A11.19	T28A11.19	V	3268686	ct_hs
AGIWUR7075	ct_hs	5.57	-1.40836	WBGene00008378	D1054.11	D1054.11	V	10793775	heatstress_specific
AGIWUR7078	ct_hs	14.78	0.82412	WBGene00011115	R07E5.7	R07E5.7	III	4418315	control_specific
AGIWUR7079	ct_hs	4.31	0.36648	WBGene00044513	Y58G8A.5	Y58G8A.5	V	272093	ct_hs
AGIWUR7080	ct_hs	25.49	1.78262	WBGene00002024	C14F11.5	hsp-43	X	6233113	all_sig
AGIWUR7087	ct_hs	14.78	1.93274	WBGene00021382	Y37F4.1	Y37F4.1	I	10859540	heatstress_specific
AGIWUR7091	ct_hs	4.79	0.3142	WBGene00008767	F13G3.7	F13G3.7	I	7304916	ct_hs
AGIWUR7095	ct_hs	24.97	-1.11138	WBGene00010646	K08C7.1	K08C7.1	IV	10656854	heatstress_specific
AGIWUR7098	ct_hs	3.46	0.59662	WBGene00004156	W02A2.3	pqn-74	IV	13329283	ct_hs
AGIWUR7101	ct_hs	26.4	-1.90084	WBGene00003813	C08B11.4	nrf-6	II	8028903	all_sig
AGIWUR7102	ct_hs	5.45	-0.83488	WBGene00007401	C07A9.5	C07A9.5	III	9681440	control_specific
AGIWUR7103	ct_hs	6.61	0.90254	WBGene00019466	K07B1.6	K07B1.6	V	9342771	control_specific
AGIWUR7104	ct_hs	3.71	-1.11796	WBGene00003431	R05F9.8	msp-33	II	4892264	control_specific
AGIWUR7111	ct_hs	10.08	-0.66322	WBGene00010077	F55A11.4	F55A11.4	V	11770514	control_specific
AGIWUR7115	ct_hs	3.64	-0.4227	WBGene00001862	ZK381.1	him-3	IV	6977508	ct_hs
AGIWUR7118	ct_hs	3.77	0.52842	WBGene00003253	PAR2.4	mig-22	III	8763210	heatstress_specific
AGIWUR7122	ct_hs	8.08	1.3951	WBGene00002012	F38E11.1	hsp-12.3	IV	9444771	control_specific
AGIWUR7123	ct_hs	4.14	0.42016	WBGene00022347	Y82E9BR.14	Y82E9BR.14	III	1409295	ct_hs
AGIWUR7128	ct_hs	12.68	1.67482	WBGene00012113	T28B8.1	T28B8.1	I	8133886	heatstress_specific
AGIWUR7131	ct_hs	17.45	-1.76952	WBGene00044792	F59C6.14	F59C6.14	I	10526591	heatstress_specific
AGIWUR7141	ct_hs	7.27	0.60806	WBGene00044737	JC8.14	ttr-45	IV	13254201	control_specific
AGIWUR7145	ct_hs	5.06	0.32452	WBGene00016042	C24A11.5	C24A11.5	I	5384642	heatstress_specific
AGIWUR7146	ct_hs	5.53	0.47488	WBGene00002187	T07A9.3	kgb-1	IV	405623	control_specific
AGIWUR7152	ct_hs	12.88	1.93962	WBGene00004987	T08A9.12	spp-2	X	7315949	all_sig
AGIWUR7155	ct_hs	8.52	0.66692	WBGene00017226	F07G6.7	fbxa-53	X	1716428	all_sig
AGIWUR7161	ct_hs	8.84	-0.71956						heatstress_specific
AGIWUR7167	ct_hs	7.2	0.60478	WBGene00001574	W10D5.3	gei-17	I	9100212	control_specific
AGIWUR7168	ct_hs	3.88	0.41464	WBGene00002129	K02B2.4	inx-7	IV	5943969	ct_hs
AGIWUR7173	ct_hs	3.5	-0.44026	WBGene00019653	K11G9.2	K11G9.2	V	6674251	ct_hs
AGIWUR7174	ct_hs	2.94	0.09782	WBGene00044420	C50D2.10	C50D2.10	II	99726	ct_hs
AGIWUR7176	ct_hs	3	-0.30142	WBGene00014300	D2023.1	D2023.1	V	11789531	heatstress_specific
AGIWUR7182	ct_hs	8.16	0.90712	WBGene00003990	F35C8.6	pfn-2	X	5353022	control_specific
AGIWUR7186	ct_hs	2.89	-0.49998	WBGene00020250	T05C1.3	T05C1.3	II	4487691	ct_hs
AGIWUR7196	ct_hs	10.91	0.53656						control_specific
AGIWUR7200	ct_hs	14.34	1.62568	WBGene00002270	R07B1.2	lec-7	X	9852081	control_specific
AGIWUR7203	ct_hs	4.12	-0.31374	WBGene00016933	C54G7.1	C54G7.1	X	5543916	ct_hs
AGIWUR7207	ct_hs	5.13	0.42678	WBGene00004918	ZK652.1	snr-5	III	7862001	control_specific
AGIWUR7212	ct_hs	16.95	1.5404	WBGene00017838	F26G1.2	F26G1.2	II	4763190	heatstress_specific
AGIWUR7218	ct_hs	8.63	-1.45266	WBGene00044476	F56D6.14	F56D6.14	IV	3917699	control_specific
AGIWUR7221	ct_hs	6.43	-0.82096	WBGene00003089	K02C4.4	ltd-1	II	8088438	heatstress_specific
AGIWUR7226	ct_hs	29.34	1.70756	WBGene00017161	F01F1.4	rabn-5	III	5864502	heatstress_specific
AGIWUR7228	ct_hs	12.04	-1.53228	WBGene00013785	Y116A8C.4	Y116A8C.4	IV	16920350	control_specific
AGIWUR7231	ct_hs	21.24	-1.99454	WBGene00018207	F39G3.2	F39G3.2	V	4737753	all_sig
AGIWUR7235	ct_hs	3.06	0.42086	WBGene00008048	C40H5.6	C40H5.6	X	11775123	ct_hs
AGIWUR7237	ct_hs	3.36	-0.47044	WBGene00044282	T19H12.12	T19H12.12	V	4884776	control_specific
AGIWUR7238	ct_hs	10.44	-0.75296	WBGene00011507	T05H10.1	T05H10.1	II	8042537	heatstress_specific
AGIWUR7247	ct_hs	6.38	0.75028	WBGene00004476	ZC434.2	rps-7	I	10330863	control_specific
AGIWUR7251	ct_hs	4.47	-0.47478	WBGene00045246	C29E4.15	C29E4.15	III	7952592	ct_hs
AGIWUR7254	ct_hs	9.08	0.80244	WBGene00021933	Y55F3AR.2	Y55F3AR.2	IV	1094550	heatstress_specific
AGIWUR7255	ct_hs	18.95	-1.37282	WBGene00018717	F52H2.5	F52H2.5	X	2557967	heatstress_specific
[truncated: 29,937 more rows]
