# Supplementary material for: Contribution of trans regulatory eQTL to cryptic genetic variation in C. elegans
Source: BMC Genomics. 2017 Jun 29;18:500. doi: 10.1186/s12864-017-3899-8 (PMC5492678; doi:10.1186/s12864-017-3899-8)
Supplement: Supplementary file 7 — A list of the enrichment analysis treatment responsive genes. Enrichment analysis on the genes with transcriptional responses by heat stress. The database used for enrichment (Annotation) and the category (Group), and the number of genes on the array that are in the group (Genes_in_group) are also indicated. Furthermore, the overlap with the cluster (Overlap) and the Bonferroni-corrected significance of that overlap are shown. (XLSX 59 kb) [file 12864_2017_3899_MOESM7_ESM.xlsx]

## Sheet: Sheet 1
Term	Annotation	Group	Genes_in_group	Overlap_expected	Overlap	bonferroni
all_sig	Gene_Ontology	cellular response to nitrogen starvation	6	0.4	5	0.00122846
all_sig	Gene_Ontology	endoplasmic reticulum unfolded protein response	65	4	15	0.0308574
all_sig	Gene_Ontology	growth	160	9.8	27	0.00998527
all_sig	Gene_Ontology	metabolic process	372	22.7	46	0.0435873
all_sig	Gene_Ontology	oxidation-reduction process	531	32.4	62	0.00775104
all_sig	Gene_Ontology	unfolded protein binding	40	2.4	13	0.00114646
all_sig	Anatomy	body wall musculature	1766	107.8	169	2.28749e-05
all_sig	Anatomy	dopaminergic neuron	1521	92.9	155	1.31632e-06
all_sig	Anatomy	excretory cell	809	49.4	87	0.00208622
all_sig	Anatomy	germ line	10434	637.1	780	5.24035e-13
all_sig	Anatomy	hypodermis	2663	162.6	286	3.46226e-19
all_sig	Anatomy	intestine	5078	310	571	8.11633e-58
all_sig	Anatomy	OLL	2819	172.1	287	9.53586e-16
all_sig	Anatomy	pharyngeal muscle cell	894	54.6	96	0.000512106
all_sig	Anatomy	pharynx	1701	103.9	159	0.000388472
all_sig	Anatomy	PVD	2818	172.1	287	9.10668e-16
all_sig	Transcriptionfactor_Binding_Site	aha-1_L4 stage larvae	390	23.8	55	5.00449e-05
all_sig	Transcriptionfactor_Binding_Site	alr-1_L2 stage larvae	1511	92.3	148	5.87976e-05
all_sig	Transcriptionfactor_Binding_Site	aly-2_fed L1 stage larvae	1946	118.8	184	9.98527e-06
all_sig	Transcriptionfactor_Binding_Site	aly-2_L2 stage larvae	1773	108.3	158	0.0093188
all_sig	Transcriptionfactor_Binding_Site	aly-2_L3 stage larvae	1434	87.6	134	0.00548732
all_sig	Transcriptionfactor_Binding_Site	ama-1_Embryo	1367	83.5	132	0.00104559
all_sig	Transcriptionfactor_Binding_Site	ama-1_fed L1 stage larvae	900	55	110	1.81702e-08
all_sig	Transcriptionfactor_Binding_Site	ama-1_L2 stage larvae	470	28.7	57	0.00615687
all_sig	Transcriptionfactor_Binding_Site	ama-1_L3 stage larvae	4792	292.6	453	4.56415e-22
all_sig	Transcriptionfactor_Binding_Site	ama-1_L4-Young Adult	2237	136.6	228	1.61942e-11
all_sig	Transcriptionfactor_Binding_Site	ama-1_L4 stage larvae	2909	177.6	253	1.69574e-05
all_sig	Transcriptionfactor_Binding_Site	ama-1_late Embryo 20dC 4.5 hours post-early embryo	1168	71.3	110	0.0456415
all_sig	Transcriptionfactor_Binding_Site	ama-1_starved L1 stage larvae	720	44	78	0.00690812
all_sig	Transcriptionfactor_Binding_Site	ama-1_Young Adult	310	18.9	46	0.000173524
all_sig	Transcriptionfactor_Binding_Site	blmp-1_fed L1 stage larvae	2241	136.8	225	1.41046e-10
all_sig	Transcriptionfactor_Binding_Site	C01B12.2_L2 stage larvae	2891	176.5	319	2.62639e-24
all_sig	Transcriptionfactor_Binding_Site	C16A3.4_fed L1 stage larvae	1190	72.7	115	0.00740218
all_sig	Transcriptionfactor_Binding_Site	ceh-30_late Embryo	1557	95.1	142	0.00998527
all_sig	Transcriptionfactor_Binding_Site	daf-16_L4-Young Adult	2980	181.9	308	2.13481e-18
all_sig	Transcriptionfactor_Binding_Site	dpl-1_fed L1 stage larvae	2103	128.4	181	0.0134698
all_sig	Transcriptionfactor_Binding_Site	dpl-1_L4 stage larvae	3077	187.9	299	1.22846e-13
all_sig	Transcriptionfactor_Binding_Site	efl-1_fed L1 stage larvae	1729	105.6	155	0.00849885
all_sig	Transcriptionfactor_Binding_Site	egl-27_fed L1 stage larvae	761	46.5	79	0.0323117
all_sig	Transcriptionfactor_Binding_Site	elt-3_fed L1 stage larvae	1424	86.9	153	2.94686e-08
all_sig	Transcriptionfactor_Binding_Site	eor-1_L3 stage larvae	4223	257.8	383	6.01672e-14
all_sig	Transcriptionfactor_Binding_Site	F45C12.2_fed L1 stage larvae	1351	82.5	124	0.0397521
all_sig	Transcriptionfactor_Binding_Site	F45C12.2_L3 stage larvae	675	41.2	76	0.00199232
all_sig	Transcriptionfactor_Binding_Site	fos-1_fed L1 stage larvae	1672	102.1	173	2.3953e-08
all_sig	Transcriptionfactor_Binding_Site	fos-1_L2 stage larvae	2334	142.5	290	1.90265e-30
all_sig	Transcriptionfactor_Binding_Site	fos-1_L3 stage larvae	1576	96.2	201	1.02179e-20
all_sig	Transcriptionfactor_Binding_Site	fos-1_L4 stage larvae	982	60	112	9.53586e-07
all_sig	Transcriptionfactor_Binding_Site	gei-11_L2 stage larvae	1281	78.2	143	9.3188e-09
all_sig	Transcriptionfactor_Binding_Site	gei-11_L3 stage larvae	1752	107	179	2.81423e-08
all_sig	Transcriptionfactor_Binding_Site	hlh-1_Embryo	2554	155.9	210	0.0435873
all_sig	Transcriptionfactor_Binding_Site	hpl-2_fed L1 stage larvae	2417	147.6	260	5.24035e-17
all_sig	Transcriptionfactor_Binding_Site	lin-35_fed L1 stage larvae	2479	151.4	262	4.25951e-16
all_sig	Transcriptionfactor_Binding_Site	mdl-1_fed L1 stage larvae	2231	136.2	203	3.0155e-05
all_sig	Transcriptionfactor_Binding_Site	nhr-11_L2 stage larvae	610	37.2	73	0.000287978
all_sig	Transcriptionfactor_Binding_Site	nhr-28_L4 stage larvae	2330	142.3	282	2.23542e-27
all_sig	Transcriptionfactor_Binding_Site	nhr-6_L2 stage larvae	2035	124.2	210	7.75104e-11
all_sig	Transcriptionfactor_Binding_Site	nhr-77_fed L1 stage larvae	1704	104	152	0.0147693
all_sig	Transcriptionfactor_Binding_Site	nhr-77_L2 stage larvae	1021	62.3	99	0.040678
all_sig	Transcriptionfactor_Binding_Site	nhr-77_L3 stage larvae	1719	105	191	1.04559e-12
all_sig	Transcriptionfactor_Binding_Site	nhr-77_L4 stage larvae	3756	229.3	418	6.75087e-36
all_sig	Transcriptionfactor_Binding_Site	pha-4_fed L1 stage larvae	2237	136.6	212	3.0155e-07
all_sig	Transcriptionfactor_Binding_Site	pha-4_L2 stage larvae	2136	130.4	210	1.12037e-08
all_sig	Transcriptionfactor_Binding_Site	pha-4_starved L1 stage larvae	1778	108.6	182	1.51133e-08
all_sig	Transcriptionfactor_Binding_Site	pha-4_Young Adult	764	46.6	94	5.74592e-07
all_sig	Transcriptionfactor_Binding_Site	pqm-1_L3 stage larvae	1488	90.9	184	4.77925e-17
all_sig	Transcriptionfactor_Binding_Site	R02D3.7_L3 stage larvae	2450	149.6	250	3.79629e-13
all_sig	Transcriptionfactor_Binding_Site	sax-3_L2 stage larvae	1083	66.1	127	6.30028e-09
all_sig	Transcriptionfactor_Binding_Site	sax-3_L3 stage larvae	560	34.2	68	0.000477925
all_sig	Transcriptionfactor_Binding_Site	sax-3_L4 stage larvae	1976	120.6	211	1.61942e-12
all_sig	Transcriptionfactor_Binding_Site	skn-1_fed L1 stage larvae	1969	120.2	193	1.51133e-07
all_sig	Transcriptionfactor_Binding_Site	unc-62_Day Four Young Adult	1114	68	146	5.00449e-15
all_sig	Transcriptionfactor_Binding_Site	W03F9.2_L4-Young Adult	3856	235.4	388	7.5746e-23
all_sig	Transcriptionfactor_Binding_Site	zag-1_L2 stage larvae	920	56.2	93	0.0137835
all_sig	Transcriptionfactor_Binding_Site	zag-1_L4 stage larvae	1577	96.3	145	0.00467046
all_sig	Phenotype	thermotolerance reduced	32	2	10	0.0397521
all_sig	Development	adult Ce	3245	198.1	271	0.000213481
all_sig	Development	L1 larva Ce	1495	91.3	137	0.0122846
all_sig	Development	L2 larva Ce	1480	90.4	138	0.00416255
all_sig	Development	L3 larva Ce	1506	91.9	138	0.0112037
all_sig	Development	L4 larva Ce	1556	95	144	0.00346226
all_sig	Development	larva Ce	1989	121.4	170	0.0477925
all_sig	Disease	Charcot-Marie-Tooth disease type 2	37	2.3	11	0.0268757
all_sig	Disease	Charcot-Marie-Tooth disease type 4	18	1.1	8	0.00811633
all_sig	Disease	hereditary sensory neuropathy	5	0.3	4	0.0203873
all_sig	Disease	myofibrillar myopathy 2	8	0.5	7	4.56415e-06
all_sig	Disease	myofibrillar myopathy 7	8	0.5	7	4.56415e-06
all_sig	Disease	posterior polar cataract	12	0.7	8	5.12106e-05
all_sig	RNAi_phenotype	organism osmotic stress response variant	24	1.5	10	0.00120049
all_sig	Gene_class	cct	8	0.5	5	0.0308574
all_sig	Gene_class	hsp	18	1.1	8	0.00811633
all_sig	Gene_class	nspb	12	0.7	9	9.75798e-07
control_specific	Gene_Ontology	actin binding	70	7.9	23	0.0075746
control_specific	Gene_Ontology	amino acid binding	4	0.5	4	0
control_specific	Gene_Ontology	apoptotic process	472	53.3	94	0.00030155
control_specific	Gene_Ontology	ATP hydrolysis coupled proton transport	22	2.5	12	0.00208622
control_specific	Gene_Ontology	ATP synthesis coupled proton transport	20	2.3	11	0.00524035
control_specific	Gene_Ontology	catalytic activity	359	40.5	76	0.000446026
control_specific	Gene_Ontology	cytoplasm	1462	165.1	241	5.87976e-06
control_specific	Gene_Ontology	determination of adult lifespan	872	98.5	158	1.04559e-05
control_specific	Gene_Ontology	embryo development ending in birth or egg hatching	2977	336.2	465	8.30539e-11
control_specific	Gene_Ontology	engulfment of apoptotic cell	87	9.8	26	0.0141046
control_specific	Gene_Ontology	FMN binding	16	1.8	9	0.0330643
control_specific	Gene_Ontology	hydrogen ion transmembrane transporter activity	19	2.1	12	0.000158256
control_specific	Gene_Ontology	hydrolase activity	761	85.9	142	9.98527e-06
control_specific	Gene_Ontology	intracellular ribonucleoprotein complex	141	15.9	42	1.37835e-05
control_specific	Gene_Ontology	lipid metabolic process	204	23	49	0.00190265
control_specific	Gene_Ontology	locomotion	1356	153.1	210	0.0125707
control_specific	Gene_Ontology	membrane raft	70	7.9	23	0.0075746
control_specific	Gene_Ontology	mitochondrial proton-transporting ATP synthase complex, coupling factor F(o)	8	0.9	7	0.000630028
control_specific	Gene_Ontology	mitochondrion	417	47.1	107	1.06994e-12
control_specific	Gene_Ontology	NAD biosynthetic process	8	0.9	6	0.0397521
control_specific	Gene_Ontology	nematode larval development	1903	214.9	328	3.97521e-12
control_specific	Gene_Ontology	nucleotide binding	948	107	157	0.00601672
control_specific	Gene_Ontology	proton-transporting ATP synthase complex, coupling factor F(o)	4	0.5	4	0
control_specific	Gene_Ontology	reproduction	2138	241.4	372	4.89057e-15
control_specific	Gene_Ontology	response to copper ion	6	0.7	5	0.0489057
control_specific	Gene_Ontology	ribosome	154	17.4	46	2.13481e-06
control_specific	Gene_Ontology	structural constituent of ribosome	174	19.6	56	7.5746e-10
control_specific	Gene_Ontology	translation	253	28.6	79	5.61513e-14
control_specific	Gene_Ontology	translation elongation factor activity	16	1.8	9	0.0330643
control_specific	Gene_Ontology	translational elongation	16	1.8	9	0.0330643
control_specific	KEGG	Oxidative phosphorylation	95	10.7	28	0.00811633
control_specific	KEGG	Ribosome	121	13.7	41	2.08622e-07
control_specific	Anatomy	body wall musculature	1766	199.4	268	0.00208622
control_specific	Anatomy	excretory cell	809	91.3	147	3.38345e-05
control_specific	Anatomy	germ line	10434	1178.2	1563	6.75087e-62
control_specific	Anatomy	hermaphrodite gonad	35	4	16	0.00109486
control_specific	Anatomy	hypodermis	2663	300.7	417	2.23542e-09
control_specific	Anatomy	intestine	5078	573.4	878	1.44331e-46
control_specific	Anatomy	male gonad	42	4.7	16	0.0281423
control_specific	Anatomy	OLL	2819	318.3	443	1.65714e-10
control_specific	Anatomy	oocyte	127	14.3	33	0.0262639
control_specific	Anatomy	pharyngeal muscle cell	894	100.9	162	6.15687e-06
control_specific	Anatomy	pharynx	1701	192.1	295	7.23369e-11
control_specific	Anatomy	PVD	2818	318.2	443	1.54654e-10
control_specific	Anatomy	spermatheca	511	57.7	104	1.54654e-05
control_specific	Anatomy	uterus	193	21.8	44	0.0370988
control_specific	Anatomy	vulval muscle	866	97.8	150	0.000630028
control_specific	Transcriptionfactor_Binding_Site	aha-1_L4 stage larvae	390	44	79	0.00181702
control_specific	Transcriptionfactor_Binding_Site	alr-1_L2 stage larvae	1511	170.6	236	0.00120049
control_specific	Transcriptionfactor_Binding_Site	aly-2_fed L1 stage larvae	1946	219.7	315	7.5746e-08
control_specific	Transcriptionfactor_Binding_Site	aly-2_L2 stage larvae	1773	200.2	284	3.23117e-06
control_specific	Transcriptionfactor_Binding_Site	aly-2_L3 stage larvae	1434	161.9	251	3.70988e-09
control_specific	Transcriptionfactor_Binding_Site	ama-1_Embryo	1367	154.4	234	2.68757e-07
control_specific	Transcriptionfactor_Binding_Site	ama-1_fed L1 stage larvae	900	101.6	175	2.34078e-09
control_specific	Transcriptionfactor_Binding_Site	ama-1_L3 stage larvae	4792	541.1	779	5.36241e-29
control_specific	Transcriptionfactor_Binding_Site	ama-1_L4-Young Adult	2237	252.6	416	2.28749e-23
control_specific	Transcriptionfactor_Binding_Site	ama-1_L4 stage larvae	2909	328.5	458	3.62543e-11
control_specific	Transcriptionfactor_Binding_Site	ama-1_late Embryo 20dC 4.5 hours post-early embryo	1168	131.9	201	5.00449e-06
control_specific	Transcriptionfactor_Binding_Site	ama-1_starved L1 stage larvae	720	81.3	145	1.90265e-08
control_specific	Transcriptionfactor_Binding_Site	ama-1_Young Adult	310	35	64	0.0131632
control_specific	Transcriptionfactor_Binding_Site	blmp-1_fed L1 stage larvae	2241	253	345	3.97521e-06
control_specific	Transcriptionfactor_Binding_Site	C01B12.2_L2 stage larvae	2891	326.4	499	2.81423e-21
control_specific	Transcriptionfactor_Binding_Site	C16A3.4_fed L1 stage larvae	1190	134.4	202	1.51133e-05
control_specific	Transcriptionfactor_Binding_Site	ceh-30_late Embryo	1557	175.8	246	0.000218454
control_specific	Transcriptionfactor_Binding_Site	daf-16_L4-Young Adult	2980	336.5	465	9.98527e-11
control_specific	Transcriptionfactor_Binding_Site	dpl-1_fed L1 stage larvae	2103	237.5	315	0.000536241
control_specific	Transcriptionfactor_Binding_Site	dpl-1_L4 stage larvae	3077	347.4	484	5.00449e-12
control_specific	Transcriptionfactor_Binding_Site	dpl-1_Young Adult	1921	216.9	281	0.0268757
control_specific	Transcriptionfactor_Binding_Site	efl-1_fed L1 stage larvae	1729	195.2	265	0.000998527
control_specific	Transcriptionfactor_Binding_Site	efl-1_Young Adult	2912	328.8	424	5.36241e-05
control_specific	Transcriptionfactor_Binding_Site	egl-5_L3 stage larvae	967	109.2	159	0.00811633
control_specific	Transcriptionfactor_Binding_Site	elt-3_fed L1 stage larvae	1424	160.8	264	5.61513e-13
control_specific	Transcriptionfactor_Binding_Site	eor-1_L3 stage larvae	4223	476.8	630	5.00449e-12
control_specific	Transcriptionfactor_Binding_Site	F16B12.6_fed L1 stage larvae	838	94.6	143	0.00338345
control_specific	Transcriptionfactor_Binding_Site	F45C12.2_fed L1 stage larvae	1351	152.6	208	0.0218454
control_specific	Transcriptionfactor_Binding_Site	F45C12.2_L3 stage larvae	675	76.2	118	0.0109486
control_specific	Transcriptionfactor_Binding_Site	fos-1_fed L1 stage larvae	1672	188.8	304	2.94686e-14
control_specific	Transcriptionfactor_Binding_Site	fos-1_L2 stage larvae	2334	263.5	418	4.77925e-20
control_specific	Transcriptionfactor_Binding_Site	fos-1_L3 stage larvae	1576	178	294	2.68757e-15
control_specific	Transcriptionfactor_Binding_Site	fos-1_L4 stage larvae	982	110.9	186	5.00449e-09
control_specific	Transcriptionfactor_Binding_Site	gei-11_L2 stage larvae	1281	144.6	205	0.00147693
control_specific	Transcriptionfactor_Binding_Site	gei-11_L3 stage larvae	1752	197.8	280	5.61513e-06
control_specific	Transcriptionfactor_Binding_Site	hpl-2_fed L1 stage larvae	2417	272.9	414	5.36241e-16
control_specific	Transcriptionfactor_Binding_Site	lin-15B_L3 stage larvae	1432	161.7	226	0.000998527
control_specific	Transcriptionfactor_Binding_Site	lin-15B_L4 stage larvae	531	60	105	6.90812e-05
control_specific	Transcriptionfactor_Binding_Site	lin-35_fed L1 stage larvae	2479	279.9	413	9.75798e-14
control_specific	Transcriptionfactor_Binding_Site	mdl-1_fed L1 stage larvae	2231	251.9	353	6.75087e-08
control_specific	Transcriptionfactor_Binding_Site	mep-1_Embryo	2437	275.2	353	0.00268757
control_specific	Transcriptionfactor_Binding_Site	nhr-11_L2 stage larvae	610	68.9	112	0.00154654
control_specific	Transcriptionfactor_Binding_Site	nhr-28_L4 stage larvae	2330	263.1	414	4.16255e-19
control_specific	Transcriptionfactor_Binding_Site	nhr-6_L2 stage larvae	2035	229.8	302	0.00268757
control_specific	Transcriptionfactor_Binding_Site	nhr-77_fed L1 stage larvae	1704	192.4	266	0.000169574
control_specific	Transcriptionfactor_Binding_Site	nhr-77_L2 stage larvae	1021	115.3	170	0.00134698
control_specific	Transcriptionfactor_Binding_Site	nhr-77_L3 stage larvae	1719	194.1	308	1.51133e-13
control_specific	Transcriptionfactor_Binding_Site	nhr-77_L4 stage larvae	3756	424.1	628	9.10668e-25
control_specific	Transcriptionfactor_Binding_Site	pes-1_L4 stage larvae	1909	215.6	302	3.30643e-06
control_specific	Transcriptionfactor_Binding_Site	pha-4_Embryo	2077	234.5	321	1.22846e-05
control_specific	Transcriptionfactor_Binding_Site	pha-4_fed L1 stage larvae	2237	252.6	364	5.24035e-10
control_specific	Transcriptionfactor_Binding_Site	pha-4_L2 stage larvae	2136	241.2	373	2.28749e-15
control_specific	Transcriptionfactor_Binding_Site	pha-4_late Embryo	2194	247.7	335	2.03873e-05
control_specific	Transcriptionfactor_Binding_Site	pha-4_starved L1 stage larvae	1778	200.8	314	5.87976e-13
control_specific	Transcriptionfactor_Binding_Site	pha-4_Young Adult	764	86.3	144	3.62543e-06
control_specific	Transcriptionfactor_Binding_Site	pqm-1_L3 stage larvae	1488	168	288	2.56661e-17
control_specific	Transcriptionfactor_Binding_Site	R02D3.7_L2 stage larvae	1195	134.9	202	2.18454e-05
control_specific	Transcriptionfactor_Binding_Site	R02D3.7_L3 stage larvae	2450	276.6	412	1.99232e-14
control_specific	Transcriptionfactor_Binding_Site	sax-3_L2 stage larvae	1083	122.3	184	8.30539e-05
control_specific	Transcriptionfactor_Binding_Site	sax-3_L4 stage larvae	1976	223.1	323	1.06994e-08
control_specific	Transcriptionfactor_Binding_Site	skn-1_fed L1 stage larvae	1969	222.3	309	4.89057e-06
control_specific	Transcriptionfactor_Binding_Site	unc-130_fed L1 stage larvae	695	78.5	123	0.00315762
control_specific	Transcriptionfactor_Binding_Site	unc-62_Day Four Young Adult	1114	125.8	206	2.94686e-09
control_specific	Transcriptionfactor_Binding_Site	unc-62_L3 stage larvae	788	89	133	0.0165714
control_specific	Transcriptionfactor_Binding_Site	W03F9.2_L4-Young Adult	3856	435.4	600	2.94686e-15
control_specific	Phenotype	apoptosis fails to occur	82	9.3	27	0.000910668
control_specific	Phenotype	apoptosis reduced	208	23.5	51	0.000524035
control_specific	Phenotype	avoids bacterial lawn	422	47.7	110	1.12037e-13
control_specific	Phenotype	cell membrane organization biogenesis variant	319	36	69	0.000740218
control_specific	Phenotype	dauer constitutive	124	14	32	0.0425951
control_specific	Phenotype	diplotene absent during oogenesis	106	12	36	3.0155e-06
control_specific	Phenotype	diplotene region organization variant	197	22.2	47	0.00416255
control_specific	Phenotype	embryonic lethal	2971	335.5	466	3.70988e-11
control_specific	Phenotype	engulfment variant	81	9.1	25	0.0109486
control_specific	Phenotype	extended life span	440	49.7	86	0.00281423
control_specific	Phenotype	general pace of development defective early emb	53	6	20	0.00245109
control_specific	Phenotype	germ cell compartment expansion absent	62	7	24	9.75798e-05
control_specific	Phenotype	germ cell compartment expansion variant	430	48.6	105	8.11633e-11
control_specific	Phenotype	germ cell compartment morphology variant	298	33.6	63	0.0065972
control_specific	Phenotype	gonad small	78	8.8	28	5.48732e-05
control_specific	Phenotype	gonad vesiculated	200	22.6	50	0.000354291
control_specific	Phenotype	larval arrest	1553	175.4	282	7.23369e-13
control_specific	Phenotype	larval lethal	795	89.8	143	0.000112037
control_specific	Phenotype	lethal	1643	185.5	244	0.0456415
control_specific	Phenotype	locomotion variant	1361	153.7	210	0.0165714
control_specific	Phenotype	lysosome-related organelle morphology variant	287	32.4	78	5.36241e-10
control_specific	Phenotype	maternal sterile	957	108.1	176	3.0155e-07
control_specific	Phenotype	no oocytes	193	21.8	50	9.75798e-05
control_specific	Phenotype	nuclei small	162	18.3	40	0.0109486
control_specific	Phenotype	oocyte number decreased	322	36.4	77	9.10668e-07
control_specific	Phenotype	pachytene progression during oogenesis variant	69	7.8	25	0.000262639
control_specific	Phenotype	pachytene region organization variant	265	29.9	72	5.00449e-09
control_specific	Phenotype	pattern of transgene expression variant	925	104.4	153	0.0093188
control_specific	Phenotype	pleiotropic defects severe early emb	121	13.7	38	1.41046e-05
control_specific	Phenotype	protein aggregation variant	454	51.3	100	3.0155e-07
control_specific	Phenotype	protein metabolism variant	47	5.3	21	2.81423e-05
control_specific	Phenotype	RAB-11 recycling endosome localization variant	193	21.8	49	0.000281423
control_specific	Phenotype	RAB-11 recycling endosome morphology variant	301	34	80	9.75798e-10
control_specific	Phenotype	rachis absent	86	9.7	28	0.000706903
control_specific	Phenotype	rachis morphology variant	291	32.9	61	0.0134698
control_specific	Phenotype	rachis narrow	277	31.3	71	1.54654e-07
control_specific	Phenotype	sick	643	72.6	126	3.79629e-06
control_specific	Phenotype	slow growth	1775	200.4	335	6.44703e-19
control_specific	Phenotype	sterile	2240	252.9	358	1.14646e-08
control_specific	Phenotype	sterile progeny	715	80.7	122	0.0262639
control_specific	Phenotype	transgene expression increased	936	105.7	190	2.28749e-12
control_specific	Phenotype	transgene subcellular localization variant	1151	130	231	3.97521e-15
control_specific	Development	adult Ce	3245	366.4	463	0.000134698
control_specific	Development	embryo Ce	1082	122.2	176	0.00416255
control_specific	Phenotype2go	apoptotic process	458	51.7	94	6.15687e-05
control_specific	Phenotype2go	determination of adult lifespan	891	100.6	161	8.69681e-06
control_specific	Phenotype2go	embryo development ending in birth or egg hatching	2981	336.6	469	1.65714e-11
control_specific	Phenotype2go	engulfment of apoptotic cell	81	9.1	25	0.0109486
control_specific	Phenotype2go	locomotion	1391	157.1	216	0.00706903
control_specific	Phenotype2go	nematode larval development	1882	212.5	332	7.23369e-14
control_specific	Phenotype2go	reproduction	2836	320.2	453	4.0678e-12
control_specific	RNAi_phenotype	apoptosis fails to occur	80	9	27	0.000489057
control_specific	RNAi_phenotype	apoptosis reduced	213	24.1	53	0.000169574
control_specific	RNAi_phenotype	avoids bacterial lawn	458	51.7	118	1.99232e-14
control_specific	RNAi_phenotype	cell membrane organization biogenesis variant	338	38.2	73	0.000338345
control_specific	RNAi_phenotype	chromosome condensation variant	223	25.2	49	0.0346226
control_specific	RNAi_phenotype	diplotene absent during oogenesis	113	12.8	38	1.41046e-06
control_specific	RNAi_phenotype	diplotene region organization variant	202	22.8	48	0.00362543
control_specific	RNAi_phenotype	embryonic lethal	2968	335.1	463	1.22846e-10
control_specific	RNAi_phenotype	engulfment variant	81	9.1	25	0.0109486
control_specific	RNAi_phenotype	extended life span	411	46.4	82	0.00213481
control_specific	RNAi_phenotype	general pace of development defective early emb	55	6.2	20	0.00524035
control_specific	RNAi_phenotype	germ cell compartment expansion absent	64	7.2	25	3.97521e-05
control_specific	RNAi_phenotype	germ cell compartment expansion variant	442	49.9	108	3.15762e-11
control_specific	RNAi_phenotype	germ cell compartment morphology variant	311	35.1	66	0.00308574
control_specific	RNAi_phenotype	gonad small	83	9.4	28	0.000287978
control_specific	RNAi_phenotype	gonad vesiculated	207	23.4	52	0.000161942
control_specific	RNAi_phenotype	larval arrest	1557	175.8	284	2.94686e-13
control_specific	RNAi_phenotype	larval lethal	752	84.9	139	2.94686e-05
control_specific	RNAi_phenotype	lethal	552	62.3	100	0.0141046
control_specific	RNAi_phenotype	locomotion variant	1323	149.4	209	0.0030155
control_specific	RNAi_phenotype	lysosome-related organelle morphology variant	310	35	79	1.58256e-08
control_specific	RNAi_phenotype	maternal sterile	980	110.7	178	6.75087e-07
control_specific	RNAi_phenotype	no oocytes	203	22.9	51	0.000218454
control_specific	RNAi_phenotype	nuclei small	171	19.3	43	0.00256661
control_specific	RNAi_phenotype	oocyte number decreased	337	38.1	81	2.28749e-07
control_specific	RNAi_phenotype	pachytene progression during oogenesis variant	76	8.6	27	0.000131632
control_specific	RNAi_phenotype	pachytene region organization variant	272	30.7	74	2.23542e-09
control_specific	RNAi_phenotype	pattern of transgene expression variant	921	104	151	0.0185934
control_specific	RNAi_phenotype	pleiotropic defects severe early emb	122	13.8	38	1.85934e-05
control_specific	RNAi_phenotype	protein aggregation variant	478	54	102	1.34698e-06
control_specific	RNAi_phenotype	protein metabolism variant	41	4.6	19	6.44703e-05
control_specific	RNAi_phenotype	RAB-11 recycling endosome localization variant	216	24.4	51	0.00199232
control_specific	RNAi_phenotype	RAB-11 recycling endosome morphology variant	324	36.6	81	2.50819e-08
control_specific	RNAi_phenotype	rachis absent	87	9.8	29	0.000228749
control_specific	RNAi_phenotype	rachis morphology variant	300	33.9	63	0.00849885
control_specific	RNAi_phenotype	rachis narrow	287	32.4	74	4.25951e-08
control_specific	RNAi_phenotype	sick	641	72.4	128	7.40218e-07
control_specific	RNAi_phenotype	slow growth	1810	204.4	341	3.30643e-19
control_specific	RNAi_phenotype	sterile	1338	151.1	242	2.56661e-10
control_specific	RNAi_phenotype	sterile progeny	751	84.8	129	0.00910668
control_specific	RNAi_phenotype	transgene expression increased	932	105.2	184	1.20049e-10
control_specific	RNAi_phenotype	transgene subcellular localization variant	1141	128.8	228	1.22846e-14
control_specific	Gene_class	eef	6	0.7	5	0.0489057
control_specific	Gene_class	msp	27	3	13	0.00601672
control_specific	Gene_class	rpl	45	5.1	17	0.0169574
control_specific	Gene_class	rps	31	3.5	14	0.00723369
ct_hs	Gene_Ontology	apoptotic process	472	51.7	100	5.48732e-07
ct_hs	Gene_Ontology	axon	139	15.2	36	0.00477925
ct_hs	Gene_Ontology	cytoplasm	1462	160.1	245	3.23117e-08
ct_hs	Gene_Ontology	determination of adult lifespan	872	95.5	179	2.68757e-13
ct_hs	Gene_Ontology	embryo development ending in birth or egg hatching	2977	326	514	1.54654e-25
ct_hs	Gene_Ontology	gonad development	337	36.9	67	0.0102179
ct_hs	Gene_Ontology	growth	160	17.5	39	0.00975798
ct_hs	Gene_Ontology	hermaphrodite genitalia development	720	78.8	129	0.000122846
ct_hs	Gene_Ontology	lipid transporter activity	9	1	8	5.36241e-05
ct_hs	Gene_Ontology	locomotion	1356	148.5	223	2.18454e-06
ct_hs	Gene_Ontology	nematode larval development	1903	208.4	346	3.79629e-19
ct_hs	Gene_Ontology	nucleotide binding	948	103.8	149	0.0446026
ct_hs	Gene_Ontology	nutrient reservoir activity	6	0.7	5	0.040678
ct_hs	Gene_Ontology	phosphatidylinositol phospholipase C activity	6	0.7	5	0.040678
ct_hs	Gene_Ontology	protein binding	524	57.4	109	2.45109e-07
ct_hs	Gene_Ontology	receptor-mediated endocytosis	708	77.5	132	5.74592e-06
ct_hs	Gene_Ontology	reproduction	2138	234.1	372	2.18454e-17
ct_hs	KEGG	Phagosome	50	5.5	18	0.0131632
ct_hs	Anatomy	anal depressor muscle	464	50.8	86	0.00830539
ct_hs	Anatomy	body wall musculature	1766	193.4	287	1.41046e-08
ct_hs	Anatomy	dorsal nerve cord	590	64.6	112	4.25951e-05
ct_hs	Anatomy	germ line	10434	1142.6	1414	3.15762e-30
ct_hs	Anatomy	gonadal sheath cell	203	22.2	46	0.0112037
ct_hs	Anatomy	hypodermis	2663	291.6	380	0.000128635
ct_hs	Anatomy	intestine	5078	556.1	718	2.75017e-12
ct_hs	Anatomy	lateral nerve cord	414	45.3	82	0.000775104
ct_hs	Anatomy	nerve ring	864	94.6	149	0.000125707
ct_hs	Anatomy	neuron	3808	417	544	1.37835e-08
ct_hs	Anatomy	NSM	1924	210.7	275	0.0190265
ct_hs	Anatomy	OLL	2819	308.7	451	1.14646e-14
ct_hs	Anatomy	pharynx	1701	186.3	273	2.28749e-07
ct_hs	Anatomy	Psub1	226	24.7	52	0.00137835
ct_hs	Anatomy	PVD	2818	308.6	451	1.06994e-14
ct_hs	Anatomy	somatic neuron	400	43.8	78	0.00315762
ct_hs	Anatomy	tail neuron	1247	136.6	197	0.000723369
ct_hs	Anatomy	ventral nerve cord	1383	151.5	212	0.0023953
ct_hs	Anatomy	vulva	617	67.6	108	0.00675087
ct_hs	Anatomy	vulval muscle	866	94.8	153	1.37835e-05
ct_hs	Transcriptionfactor_Binding_Site	aha-1_L4 stage larvae	390	42.7	82	4.35873e-05
ct_hs	Transcriptionfactor_Binding_Site	alr-1_L2 stage larvae	1511	165.5	234	0.000208622
ct_hs	Transcriptionfactor_Binding_Site	aly-2_fed L1 stage larvae	1946	213.1	346	1.94697e-17
ct_hs	Transcriptionfactor_Binding_Site	aly-2_L2 stage larvae	1773	194.2	305	9.98527e-13
ct_hs	Transcriptionfactor_Binding_Site	aly-2_L3 stage larvae	1434	157	262	9.53586e-14
ct_hs	Transcriptionfactor_Binding_Site	ama-1_early Embryo	1333	146	217	9.98527e-06
ct_hs	Transcriptionfactor_Binding_Site	ama-1_Embryo	1367	149.7	219	3.54291e-05
ct_hs	Transcriptionfactor_Binding_Site	ama-1_fed L1 stage larvae	900	98.6	170	5.00449e-09
ct_hs	Transcriptionfactor_Binding_Site	ama-1_L3 stage larvae	4792	524.8	742	1.41046e-24
ct_hs	Transcriptionfactor_Binding_Site	ama-1_L4-Young Adult	2237	245	359	6.75087e-11
ct_hs	Transcriptionfactor_Binding_Site	ama-1_L4 stage larvae	2909	318.6	466	1.85934e-15
ct_hs	Transcriptionfactor_Binding_Site	ama-1_late Embryo 20dC 4.5 hours post-early embryo	1168	127.9	208	4.89057e-09
ct_hs	Transcriptionfactor_Binding_Site	ama-1_starved L1 stage larvae	720	78.8	135	2.45109e-06
ct_hs	Transcriptionfactor_Binding_Site	blmp-1_fed L1 stage larvae	2241	245.4	315	0.0137835
ct_hs	Transcriptionfactor_Binding_Site	C01B12.2_L2 stage larvae	2891	316.6	408	0.000122846
ct_hs	Transcriptionfactor_Binding_Site	C16A3.4_fed L1 stage larvae	1190	130.3	187	0.0023953
ct_hs	Transcriptionfactor_Binding_Site	ceh-14_L2 stage larvae	1255	137.4	197	0.00117317
ct_hs	Transcriptionfactor_Binding_Site	ceh-30_late Embryo	1557	170.5	243	5.24035e-05
ct_hs	Transcriptionfactor_Binding_Site	ces-1_L4 stage larvae	670	73.4	125	1.61942e-05
ct_hs	Transcriptionfactor_Binding_Site	daf-16_L4-Young Adult	2980	326.3	436	1.81702e-07
ct_hs	Transcriptionfactor_Binding_Site	dpl-1_fed L1 stage larvae	2103	230.3	329	3.70988e-08
ct_hs	Transcriptionfactor_Binding_Site	dpl-1_L4 stage larvae	3077	337	454	1.54654e-08
ct_hs	Transcriptionfactor_Binding_Site	dpl-1_Young Adult	1921	210.4	305	4.56415e-08
ct_hs	Transcriptionfactor_Binding_Site	efl-1_fed L1 stage larvae	1729	189.3	272	2.23542e-06
ct_hs	Transcriptionfactor_Binding_Site	efl-1_Young Adult	2912	318.9	445	8.49885e-11
ct_hs	Transcriptionfactor_Binding_Site	egl-5_L3 stage larvae	967	105.9	162	0.000228749
ct_hs	Transcriptionfactor_Binding_Site	eor-1_L3 stage larvae	4223	462.5	602	6.30028e-10
ct_hs	Transcriptionfactor_Binding_Site	F45C12.2_fed L1 stage larvae	1351	147.9	220	7.23369e-06
ct_hs	Transcriptionfactor_Binding_Site	F45C12.2_L2 stage larvae	461	50.5	85	0.0120049
ct_hs	Transcriptionfactor_Binding_Site	F45C12.2_L3 stage larvae	675	73.9	131	4.0678e-07
ct_hs	Transcriptionfactor_Binding_Site	fos-1_fed L1 stage larvae	1672	183.1	278	2.18454e-09
ct_hs	Transcriptionfactor_Binding_Site	fos-1_L3 stage larvae	1576	172.6	245	6.44703e-05
ct_hs	Transcriptionfactor_Binding_Site	fos-1_L4 stage larvae	982	107.5	160	0.00190265
ct_hs	Transcriptionfactor_Binding_Site	gei-11_L2 stage larvae	1281	140.3	201	0.000889938
ct_hs	Transcriptionfactor_Binding_Site	gei-11_L3 stage larvae	1752	191.9	255	0.0112037
ct_hs	Transcriptionfactor_Binding_Site	hlh-1_Embryo	2554	279.7	370	3.46226e-05
ct_hs	Transcriptionfactor_Binding_Site	hpl-2_fed L1 stage larvae	2417	264.7	357	7.06903e-06
ct_hs	Transcriptionfactor_Binding_Site	lin-13_Embryo	1427	156.3	222	0.000346226
ct_hs	Transcriptionfactor_Binding_Site	lin-15B_fed L1 stage larvae	1018	111.5	172	4.25951e-05
ct_hs	Transcriptionfactor_Binding_Site	lin-15B_L3 stage larvae	1432	156.8	226	7.40218e-05
ct_hs	Transcriptionfactor_Binding_Site	lin-35_fed L1 stage larvae	2479	271.5	381	6.01672e-09
ct_hs	Transcriptionfactor_Binding_Site	lin-39_L3 stage larvae	1338	146.5	207	0.00169574
ct_hs	Transcriptionfactor_Binding_Site	mab-5_L3 stage larvae	990	108.4	168	4.67046e-05
ct_hs	Transcriptionfactor_Binding_Site	mdl-1_fed L1 stage larvae	2231	244.3	333	9.10668e-06
ct_hs	Transcriptionfactor_Binding_Site	mep-1_Embryo	2437	266.9	352	0.000134698
ct_hs	Transcriptionfactor_Binding_Site	nhr-11_L2 stage larvae	610	66.8	128	2.18454e-09
ct_hs	Transcriptionfactor_Binding_Site	nhr-28_L3 stage larvae	566	62	98	0.0370988
ct_hs	Transcriptionfactor_Binding_Site	nhr-77_fed L1 stage larvae	1704	186.6	259	0.000190265
ct_hs	Transcriptionfactor_Binding_Site	nhr-77_L3 stage larvae	1719	188.2	304	1.99232e-14
ct_hs	Transcriptionfactor_Binding_Site	nhr-77_L4 stage larvae	3756	411.3	536	2.62639e-08
ct_hs	Transcriptionfactor_Binding_Site	pes-1_L4 stage larvae	1909	209.1	298	6.30028e-07
ct_hs	Transcriptionfactor_Binding_Site	pha-4_Embryo	2077	227.5	302	0.000998527
ct_hs	Transcriptionfactor_Binding_Site	pha-4_fed L1 stage larvae	2237	245	333	1.25707e-05
ct_hs	Transcriptionfactor_Binding_Site	pha-4_L2 stage larvae	2136	233.9	313	0.000245109
ct_hs	Transcriptionfactor_Binding_Site	pha-4_late Embryo	2194	240.3	330	4.56415e-06
ct_hs	Transcriptionfactor_Binding_Site	pha-4_Young Adult	764	83.7	128	0.0075746
ct_hs	Transcriptionfactor_Binding_Site	R02D3.7_L2 stage larvae	1195	130.9	209	2.62639e-08
ct_hs	Transcriptionfactor_Binding_Site	R02D3.7_L3 stage larvae	2450	268.3	409	3.79629e-16
ct_hs	Transcriptionfactor_Binding_Site	sax-3_L4 stage larvae	1976	216.4	311	7.93158e-08
ct_hs	Transcriptionfactor_Binding_Site	unc-130_fed L1 stage larvae	695	76.1	116	0.0315762
ct_hs	Transcriptionfactor_Binding_Site	W03F9.2_L4-Young Adult	3856	422.3	566	1.69574e-11
ct_hs	Transcriptionfactor_Binding_Site	zag-1_fed L1 stage larvae	585	64.1	101	0.030155
ct_hs	Transcriptionfactor_Binding_Site	zag-1_L2 stage larvae	920	100.8	151	0.00268757
ct_hs	Transcriptionfactor_Binding_Site	zag-1_L3 stage larvae	665	72.8	119	0.000500449
ct_hs	Phenotype	accumulated germline cell corpses	246	26.9	53	0.0102179
ct_hs	Phenotype	apoptosis reduced	208	22.8	52	6.5972e-05
ct_hs	Phenotype	avoids bacterial lawn	422	46.2	104	6.90812e-12
ct_hs	Phenotype	cell membrane organization biogenesis variant	319	34.9	74	2.34078e-06
ct_hs	Phenotype	chromosome condensation variant	199	21.8	52	1.20049e-05
ct_hs	Phenotype	diplotene absent during oogenesis	106	11.6	31	0.00134698
ct_hs	Phenotype	diplotene region organization variant	197	21.6	51	2.45109e-05
ct_hs	Phenotype	egg laying variant	363	39.8	70	0.0199232
ct_hs	Phenotype	embryonic lethal	2971	325.4	512	3.38345e-25
ct_hs	Phenotype	endocytic transport variant	19	2.1	10	0.0208622
ct_hs	Phenotype	extended life span	440	48.2	95	5.48732e-07
ct_hs	Phenotype	germ cell compartment expansion variant	430	47.1	93	7.93158e-07
ct_hs	Phenotype	germ cell compartment morphology variant	298	32.6	65	0.000388472
ct_hs	Phenotype	germ cell compartment small	58	6.4	20	0.00889938
ct_hs	Phenotype	germ cell morphology variant	83	9.1	24	0.0388472
ct_hs	Phenotype	gonad vesiculated	200	21.9	52	1.44331e-05
ct_hs	Phenotype	larval arrest	1553	170.1	291	2.18454e-17
ct_hs	Phenotype	larval lethal	795	87.1	152	3.46226e-08
ct_hs	Phenotype	lethal	1643	179.9	293	2.81423e-14
ct_hs	Phenotype	locomotion variant	1361	149	221	8.69681e-06
ct_hs	Phenotype	lysosome-related organelle morphology variant	287	31.4	65	7.93158e-05
ct_hs	Phenotype	maternal sterile	957	104.8	175	4.16255e-08
ct_hs	Phenotype	mitochondria morphology variant	103	11.3	28	0.0281423
ct_hs	Phenotype	oocyte morphology variant	332	36.4	65	0.0262639
ct_hs	Phenotype	oocyte number decreased	322	35.3	68	0.00075746
ct_hs	Phenotype	oocyte septum formation variant	165	18.1	39	0.0228749
ct_hs	Phenotype	pachytene region organization variant	265	29	58	0.00181702
ct_hs	Phenotype	pattern of transgene expression variant	925	101.3	175	1.90265e-09
ct_hs	Phenotype	pharyngeal pumping irregular	16	1.8	9	0.0250819
ct_hs	Phenotype	protein aggregation variant	454	49.7	90	0.000169574
ct_hs	Phenotype	protruding vulva	757	82.9	137	2.13481e-05
ct_hs	Phenotype	RAB-11 recycling endosome localization variant	193	21.1	46	0.00228749
ct_hs	Phenotype	RAB-11 recycling endosome morphology variant	301	33	64	0.00137835
ct_hs	Phenotype	rachis morphology variant	291	31.9	61	0.00456415
ct_hs	Phenotype	rachis narrow	277	30.3	67	2.34078e-06
ct_hs	Phenotype	receptor mediated endocytosis defective	705	77.2	130	1.65714e-05
ct_hs	Phenotype	reduced brood size	1109	121.4	199	7.93158e-09
ct_hs	Phenotype	shortened life span	399	43.7	91	5.74592e-08
ct_hs	Phenotype	slow growth	1775	194.4	333	1.20049e-20
ct_hs	Phenotype	sterile	2240	245.3	411	1.22846e-24
ct_hs	Phenotype	sterile progeny	715	78.3	123	0.00294686
ct_hs	Phenotype	thin	337	36.9	72	0.000185934
ct_hs	Phenotype	transgene expression increased	936	102.5	184	9.10668e-12
ct_hs	Phenotype	transgene subcellular localization variant	1151	126	232	3.70988e-17
ct_hs	Development	adult Ce	3245	355.4	510	1.09486e-15
ct_hs	Development	embryo Ce	1082	118.5	204	2.23542e-11
ct_hs	Development	L1 larva Ce	1495	163.7	233	0.000128635
ct_hs	Development	L2 larva Ce	1480	162.1	232	8.30539e-05
ct_hs	Development	L3 larva Ce	1506	164.9	241	5.61513e-06
ct_hs	Development	L4 larva Ce	1556	170.4	247	7.40218e-06
ct_hs	Development	larva Ce	1989	217.8	311	1.77566e-07
ct_hs	Phenotype2go	apoptotic process	458	50.2	96	2.50819e-06
ct_hs	Phenotype2go	determination of adult lifespan	891	97.6	183	1.09486e-13
ct_hs	Phenotype2go	embryo development ending in birth or egg hatching	2981	326.5	512	7.93158e-25
ct_hs	Phenotype2go	growth	174	19.1	41	0.0137835
ct_hs	Phenotype2go	hermaphrodite genitalia development	756	82.8	137	1.94697e-05
ct_hs	Phenotype2go	locomotion	1391	152.3	224	1.41046e-05
ct_hs	Phenotype2go	nematode larval development	1882	206.1	346	5.12106e-20
ct_hs	Phenotype2go	receptor-mediated endocytosis	705	77.2	130	1.65714e-05
ct_hs	Phenotype2go	reproduction	2836	310.6	499	1.22846e-26
ct_hs	Phenotype2go	RNA interference	127	13.9	34	0.0040678
ct_hs	RNAi_phenotype	accumulated germline cell corpses	249	27.3	53	0.0154654
ct_hs	RNAi_phenotype	apoptosis reduced	213	23.3	51	0.000446026
ct_hs	RNAi_phenotype	avoids bacterial lawn	458	50.2	107	1.37835e-10
ct_hs	RNAi_phenotype	cell membrane organization biogenesis variant	338	37	79	3.88472e-07
ct_hs	RNAi_phenotype	chromosome condensation variant	223	24.4	56	1.47693e-05
ct_hs	RNAi_phenotype	dead eggs laid	81	8.9	24	0.0234078
ct_hs	RNAi_phenotype	diplotene absent during oogenesis	113	12.4	33	0.000574592
ct_hs	RNAi_phenotype	diplotene region organization variant	202	22.1	52	2.13481e-05
ct_hs	RNAi_phenotype	embryonic lethal	2968	325	511	5.00449e-25
ct_hs	RNAi_phenotype	extended life span	411	45	87	1.02179e-05
ct_hs	RNAi_phenotype	germ cell compartment expansion variant	442	48.4	96	3.0155e-07
ct_hs	RNAi_phenotype	germ cell compartment morphology variant	311	34.1	69	7.06903e-05
ct_hs	RNAi_phenotype	germ cell compartment small	62	6.8	22	0.00147693
ct_hs	RNAi_phenotype	germline nuclear positioning variant	280	30.7	58	0.0131632
ct_hs	RNAi_phenotype	gonad vesiculated	207	22.7	54	6.30028e-06
ct_hs	RNAi_phenotype	larval arrest	1557	170.5	287	5.24035e-16
ct_hs	RNAi_phenotype	larval lethal	752	82.4	142	4.77925e-07
ct_hs	RNAi_phenotype	lethal	552	60.5	104	0.000234078
ct_hs	RNAi_phenotype	locomotion variant	1323	144.9	213	3.88472e-05
ct_hs	RNAi_phenotype	lysosome-related organelle morphology variant	310	33.9	72	3.79629e-06
ct_hs	RNAi_phenotype	maternal sterile	980	107.3	178	4.89057e-08
ct_hs	RNAi_phenotype	mitochondria morphology variant	101	11.1	28	0.0177566
ct_hs	RNAi_phenotype	multivulva	192	21	43	0.0346226
ct_hs	RNAi_phenotype	oocyte morphology variant	320	35	66	0.0030155
ct_hs	RNAi_phenotype	oocyte number decreased	337	36.9	70	0.000975798
ct_hs	RNAi_phenotype	oocyte septum formation variant	169	18.5	40	0.0161942
ct_hs	RNAi_phenotype	pachytene region organization variant	272	29.8	60	0.000830539
ct_hs	RNAi_phenotype	pattern of transgene expression variant	921	100.9	174	2.56661e-09
ct_hs	RNAi_phenotype	pleiotropic defects severe early emb	122	13.4	31	0.0446026
ct_hs	RNAi_phenotype	protein aggregation variant	478	52.3	92	0.000536241
ct_hs	RNAi_phenotype	protruding vulva	749	82	133	0.000128635
ct_hs	RNAi_phenotype	RAB-11 recycling endosome localization variant	216	23.7	50	0.00194697
ct_hs	RNAi_phenotype	RAB-11 recycling endosome morphology variant	324	35.5	71	7.5746e-05
ct_hs	RNAi_phenotype	rachis morphology variant	300	32.9	63	0.00281423
ct_hs	RNAi_phenotype	rachis narrow	287	31.4	70	6.15687e-07
ct_hs	RNAi_phenotype	receptor mediated endocytosis defective	729	79.8	133	2.18454e-05
ct_hs	RNAi_phenotype	reduced brood size	981	107.4	172	2.23542e-06
ct_hs	RNAi_phenotype	shortened life span	367	40.2	81	4.67046e-06
ct_hs	RNAi_phenotype	slow growth	1810	198.2	340	2.75017e-21
ct_hs	RNAi_phenotype	sterile	1338	146.5	256	4.67046e-16
ct_hs	RNAi_phenotype	sterile progeny	751	82.2	129	0.00161942
ct_hs	RNAi_phenotype	thin	202	22.1	46	0.00975798
ct_hs	RNAi_phenotype	transgene expression increased	932	102.1	182	2.62639e-11
ct_hs	RNAi_phenotype	transgene subcellular localization variant	1141	125	227	5.74592e-16
ct_hs	Gene_class	vit	6	0.7	5	0.040678
ct_rec	Gene_Ontology	peptidyl-tyrosine dephosphorylation	105	5.9	23	6.5972e-05
ct_rec	Gene_Ontology	protein dephosphorylation	165	9.2	30	6.01672e-05
ct_rec	Gene_Ontology	protein tyrosine phosphatase activity	97	5.4	22	6.5972e-05
ct_rec	Anatomy	germ line	10434	584.8	825	8.69681e-46
heatstress_specific	Gene_Ontology	ATP binding	880	141.5	206	7.5746e-05
heatstress_specific	Gene_Ontology	cell junction	163	26.2	62	6.90812e-08
heatstress_specific	Gene_Ontology	cytoplasm	1462	235.1	307	0.00268757
heatstress_specific	Gene_Ontology	defense response	104	16.7	36	0.0234078
heatstress_specific	Gene_Ontology	DNA binding	756	121.6	215	1.99232e-14
heatstress_specific	Gene_Ontology	embryo development ending in birth or egg hatching	2977	478.7	602	8.89938e-07
heatstress_specific	Gene_Ontology	GARP complex	4	0.6	4	0
heatstress_specific	Gene_Ontology	hermaphrodite genitalia development	720	115.8	163	0.0287978
heatstress_specific	Gene_Ontology	ion transmembrane transport	153	24.6	47	0.0435873
heatstress_specific	Gene_Ontology	ion transport	364	58.5	102	5.24035e-05
heatstress_specific	Gene_Ontology	locomotion	1356	218	313	3.62543e-08
heatstress_specific	Gene_Ontology	metal ion binding	1265	203.4	337	3.97521e-19
heatstress_specific	Gene_Ontology	multicellular organism development	405	65.1	102	0.0181702
heatstress_specific	Gene_Ontology	nematode larval development	1903	306	410	4.67046e-07
heatstress_specific	Gene_Ontology	nucleotide binding	948	152.4	218	0.000134698
heatstress_specific	Gene_Ontology	nucleus	1813	291.5	421	1.09486e-12
heatstress_specific	Gene_Ontology	phosphorylation	346	55.6	90	0.0165714
heatstress_specific	Gene_Ontology	plasma membrane	575	92.5	173	1.25707e-13
heatstress_specific	Gene_Ontology	positive regulation of transcription from RNA polymerase II promoter	164	26.4	51	0.0114646
heatstress_specific	Gene_Ontology	protein binding	524	84.3	141	1.47693e-06
heatstress_specific	Gene_Ontology	receptor-mediated endocytosis	708	113.8	160	0.0397521
heatstress_specific	Gene_Ontology	regulation of transcription, DNA-templated	704	113.2	211	4.77925e-17
heatstress_specific	Gene_Ontology	reproduction	2138	343.8	439	8.69681e-05
heatstress_specific	Gene_Ontology	sequence-specific DNA binding	401	64.5	130	2.28749e-12
heatstress_specific	Gene_Ontology	steroid hormone mediated signaling pathway	272	43.7	96	4.77925e-11
heatstress_specific	Gene_Ontology	synapse	139	22.3	53	1.94697e-06
heatstress_specific	Gene_Ontology	transcription factor activity, sequence-specific DNA binding	482	77.5	156	2.68757e-15
heatstress_specific	Gene_Ontology	transcription, DNA-templated	561	90.2	181	4.89057e-18
heatstress_specific	Gene_Ontology	transferase activity	819	131.7	183	0.0169574
heatstress_specific	Gene_Ontology	transmembrane transport	396	63.7	105	0.000793158
heatstress_specific	Gene_Ontology	transport	787	126.5	204	5.36241e-09
heatstress_specific	Gene_Ontology	zinc ion binding	736	118.3	216	2.75017e-16
heatstress_specific	Anatomy	ABalpaapaa	15	2.4	10	0.0315762
heatstress_specific	Anatomy	ABalpapppa	14	2.3	10	0.00998527
heatstress_specific	Anatomy	AFD	793	127.5	228	3.97521e-16
heatstress_specific	Anatomy	anal depressor muscle	464	74.6	115	0.00953586
heatstress_specific	Anatomy	AVA	516	83	131	0.000354291
heatstress_specific	Anatomy	AVE	415	66.7	107	0.00281423
heatstress_specific	Anatomy	AWB	793	127.5	228	3.97521e-16
heatstress_specific	Anatomy	body wall musculature	1766	284	493	6.01672e-36
heatstress_specific	Anatomy	coelomocyte	862	138.6	189	0.0425951
heatstress_specific	Anatomy	DA neuron	1767	284.1	387	1.85934e-07
heatstress_specific	Anatomy	DB neuron	49	7.9	25	6.44703e-05
heatstress_specific	Anatomy	DD neuron	237	38.1	73	0.000102179
heatstress_specific	Anatomy	dopaminergic neuron	1521	244.6	331	1.51133e-05
heatstress_specific	Anatomy	dorsal nerve cord	590	94.9	164	2.28749e-09
heatstress_specific	Anatomy	excretory cell	809	130.1	194	2.81423e-05
heatstress_specific	Anatomy	GABAergic neuron	897	144.2	236	1.12037e-11
heatstress_specific	Anatomy	germ line	10434	1677.7	1941	1.14646e-19
heatstress_specific	Anatomy	head	458	73.6	122	5.12106e-05
heatstress_specific	Anatomy	head muscle	172	27.7	52	0.0245109
heatstress_specific	Anatomy	head neuron	1709	274.8	417	1.47693e-16
heatstress_specific	Anatomy	hypodermis	2663	428.2	605	7.06903e-18
heatstress_specific	Anatomy	I5 neuron	963	154.8	229	2.18454e-06
heatstress_specific	Anatomy	intestine	5078	816.5	1133	8.49885e-38
heatstress_specific	Anatomy	lateral nerve cord	414	66.6	106	0.00467046
heatstress_specific	Anatomy	muscle cell	1410	226.7	338	1.73524e-11
heatstress_specific	Anatomy	nerve ring	864	138.9	231	3.23117e-12
heatstress_specific	Anatomy	nervous system	1219	196	279	1.65714e-06
heatstress_specific	Anatomy	neuron	3808	612.3	911	1.22846e-40
heatstress_specific	Anatomy	OLL	2819	453.3	728	7.93158e-43
heatstress_specific	Anatomy	P10	41	6.6	19	0.0256661
heatstress_specific	Anatomy	P11	58	9.3	24	0.0234078
heatstress_specific	Anatomy	P12	48	7.7	23	0.00120049
heatstress_specific	Anatomy	P5	35	5.6	17	0.0330643
heatstress_specific	Anatomy	pharynx	1701	273.5	407	1.85934e-14
heatstress_specific	Anatomy	PVD	2818	453.1	727	1.41046e-42
heatstress_specific	Anatomy	reproductive system	593	95.3	147	0.000281423
heatstress_specific	Anatomy	retrovesicular ganglion	971	156.1	234	3.38345e-07
heatstress_specific	Anatomy	SAB	951	152.9	226	3.08574e-06
heatstress_specific	Anatomy	seam cell	466	74.9	123	8.11633e-05
heatstress_specific	Anatomy	tail	443	71.2	112	0.00446026
heatstress_specific	Anatomy	tail neuron	1247	200.5	319	6.01672e-15
heatstress_specific	Anatomy	uterine muscle	129	20.7	42	0.0245109
heatstress_specific	Anatomy	VA neuron	967	155.5	214	0.00446026
heatstress_specific	Anatomy	VB neuron	41	6.6	21	0.000830539
heatstress_specific	Anatomy	VD neuron	48	7.7	22	0.00615687
heatstress_specific	Anatomy	ventral cord neuron	602	96.8	164	1.47693e-08
heatstress_specific	Anatomy	ventral nerve cord	1383	222.4	351	3.23117e-16
heatstress_specific	Anatomy	vulva	617	99.2	170	1.94697e-09
heatstress_specific	Anatomy	vulval muscle	866	139.2	223	8.69681e-10
heatstress_specific	Transcriptionfactor_Binding_Site	alr-1_L2 stage larvae	1511	243	318	0.00125707
heatstress_specific	Transcriptionfactor_Binding_Site	aly-2_fed L1 stage larvae	1946	312.9	462	2.75017e-16
heatstress_specific	Transcriptionfactor_Binding_Site	aly-2_L2 stage larvae	1773	285.1	382	2.45109e-06
heatstress_specific	Transcriptionfactor_Binding_Site	aly-2_L3 stage larvae	1434	230.6	303	0.00177566
heatstress_specific	Transcriptionfactor_Binding_Site	ama-1_early Embryo	1333	214.3	276	0.040678
heatstress_specific	Transcriptionfactor_Binding_Site	ama-1_Embryo	1367	219.8	283	0.030155
heatstress_specific	Transcriptionfactor_Binding_Site	ama-1_L3 stage larvae	4792	770.5	1027	3.15762e-25
heatstress_specific	Transcriptionfactor_Binding_Site	ama-1_L4-Young Adult	2237	359.7	489	2.81423e-10
heatstress_specific	Transcriptionfactor_Binding_Site	ama-1_L4 stage larvae	2909	467.7	624	1.65714e-12
heatstress_specific	Transcriptionfactor_Binding_Site	ama-1_late Embryo 20dC 4.5 hours post-early embryo	1168	187.8	256	0.000723369
heatstress_specific	Transcriptionfactor_Binding_Site	blmp-1_fed L1 stage larvae	2241	360.3	504	3.88472e-13
heatstress_specific	Transcriptionfactor_Binding_Site	C01B12.2_L2 stage larvae	2891	464.8	621	1.47693e-12
heatstress_specific	Transcriptionfactor_Binding_Site	C16A3.4_fed L1 stage larvae	1190	191.3	255	0.00587976
heatstress_specific	Transcriptionfactor_Binding_Site	ceh-14_L2 stage larvae	1255	201.8	264	0.0181702
heatstress_specific	Transcriptionfactor_Binding_Site	ceh-30_late Embryo	1557	250.3	336	3.0155e-05
heatstress_specific	Transcriptionfactor_Binding_Site	ces-1_fed L1 stage larvae	574	92.3	135	0.0256661
heatstress_specific	Transcriptionfactor_Binding_Site	daf-16_L4-Young Adult	2980	479.1	681	1.17317e-21
heatstress_specific	Transcriptionfactor_Binding_Site	dpl-1_fed L1 stage larvae	2103	338.1	459	2.75017e-09
heatstress_specific	Transcriptionfactor_Binding_Site	dpl-1_L4 stage larvae	3077	494.7	686	9.10668e-19
heatstress_specific	Transcriptionfactor_Binding_Site	dpl-1_Young Adult	1921	308.9	400	8.30539e-05
heatstress_specific	Transcriptionfactor_Binding_Site	efl-1_fed L1 stage larvae	1729	278	368	2.62639e-05
heatstress_specific	Transcriptionfactor_Binding_Site	efl-1_Young Adult	2912	468.2	579	3.88472e-05
heatstress_specific	Transcriptionfactor_Binding_Site	egl-27_fed L1 stage larvae	761	122.4	193	1.99232e-07
heatstress_specific	Transcriptionfactor_Binding_Site	egl-5_L3 stage larvae	967	155.5	219	0.000467046
heatstress_specific	Transcriptionfactor_Binding_Site	elt-3_fed L1 stage larvae	1424	229	314	9.3188e-06
heatstress_specific	Transcriptionfactor_Binding_Site	eor-1_L3 stage larvae	4223	679	934	3.38345e-27
heatstress_specific	Transcriptionfactor_Binding_Site	F45C12.2_fed L1 stage larvae	1351	217.2	298	2.56661e-05
heatstress_specific	Transcriptionfactor_Binding_Site	fos-1_fed L1 stage larvae	1672	268.8	363	2.81423e-06
heatstress_specific	Transcriptionfactor_Binding_Site	fos-1_L2 stage larvae	2334	375.3	519	1.20049e-12
heatstress_specific	Transcriptionfactor_Binding_Site	fos-1_L3 stage larvae	1576	253.4	357	1.31632e-08
heatstress_specific	Transcriptionfactor_Binding_Site	fos-1_L4 stage larvae	982	157.9	223	0.000275017
heatstress_specific	Transcriptionfactor_Binding_Site	gei-11_L2 stage larvae	1281	206	290	2.45109e-06
heatstress_specific	Transcriptionfactor_Binding_Site	gei-11_L3 stage larvae	1752	281.7	397	5.36241e-10
heatstress_specific	Transcriptionfactor_Binding_Site	hlh-1_Embryo	2554	410.7	540	5.36241e-09
heatstress_specific	Transcriptionfactor_Binding_Site	hpl-2_fed L1 stage larvae	2417	388.6	525	8.11633e-11
heatstress_specific	Transcriptionfactor_Binding_Site	lin-15B_L3 stage larvae	1432	230.2	306	0.000477925
heatstress_specific	Transcriptionfactor_Binding_Site	lin-35_fed L1 stage larvae	2479	398.6	552	6.90812e-14
heatstress_specific	Transcriptionfactor_Binding_Site	lin-39_L3 stage larvae	1338	215.1	295	3.30643e-05
heatstress_specific	Transcriptionfactor_Binding_Site	mdl-1_fed L1 stage larvae	2231	358.7	479	1.25707e-08
heatstress_specific	Transcriptionfactor_Binding_Site	mep-1_Embryo	2437	391.8	514	3.54291e-08
heatstress_specific	Transcriptionfactor_Binding_Site	nhr-11_L2 stage larvae	610	98.1	141	0.0425951
heatstress_specific	Transcriptionfactor_Binding_Site	nhr-28_L4 stage larvae	2330	374.6	515	5.36241e-12
heatstress_specific	Transcriptionfactor_Binding_Site	nhr-6_L2 stage larvae	2035	327.2	443	1.22846e-08
heatstress_specific	Transcriptionfactor_Binding_Site	nhr-77_fed L1 stage larvae	1704	274	383	5.61513e-09
heatstress_specific	Transcriptionfactor_Binding_Site	nhr-77_L2 stage larvae	1021	164.2	220	0.0250819
heatstress_specific	Transcriptionfactor_Binding_Site	nhr-77_L3 stage larvae	1719	276.4	362	0.000131632
heatstress_specific	Transcriptionfactor_Binding_Site	nhr-77_L4 stage larvae	3756	603.9	886	1.69574e-36
heatstress_specific	Transcriptionfactor_Binding_Site	pes-1_L4 stage larvae	1909	306.9	390	0.00128635
heatstress_specific	Transcriptionfactor_Binding_Site	pha-4_Embryo	2077	334	438	2.18454e-06
heatstress_specific	Transcriptionfactor_Binding_Site	pha-4_fed L1 stage larvae	2237	359.7	466	3.23117e-06
heatstress_specific	Transcriptionfactor_Binding_Site	pha-4_L2 stage larvae	2136	343.4	466	1.85934e-09
heatstress_specific	Transcriptionfactor_Binding_Site	pha-4_late Embryo	2194	352.8	479	6.90812e-10
heatstress_specific	Transcriptionfactor_Binding_Site	pha-4_starved L1 stage larvae	1778	285.9	368	0.000740218
heatstress_specific	Transcriptionfactor_Binding_Site	pqm-1_L3 stage larvae	1488	239.3	344	2.08622e-09
heatstress_specific	Transcriptionfactor_Binding_Site	R02D3.7_L3 stage larvae	2450	393.9	535	1.44331e-11
heatstress_specific	Transcriptionfactor_Binding_Site	sax-3_L2 stage larvae	1083	174.1	244	0.000122846
heatstress_specific	Transcriptionfactor_Binding_Site	sax-3_L4 stage larvae	1976	317.7	455	2.3953e-13
heatstress_specific	Transcriptionfactor_Binding_Site	skn-1_fed L1 stage larvae	1969	316.6	433	4.56415e-09
heatstress_specific	Transcriptionfactor_Binding_Site	unc-62_Day Four Young Adult	1114	179.1	242	0.00370988
heatstress_specific	Transcriptionfactor_Binding_Site	unc-62_L3 stage larvae	788	126.7	180	0.00446026
heatstress_specific	Transcriptionfactor_Binding_Site	W03F9.2_L4-Young Adult	3856	620	831	2.23542e-19
heatstress_specific	Transcriptionfactor_Binding_Site	zag-1_L2 stage larvae	920	147.9	212	0.000181702
heatstress_specific	Phenotype	aqueous adaptation defective	26	4.2	14	0.0379629
heatstress_specific	Phenotype	embryonic lethal	2971	477.7	596	4.67046e-06
heatstress_specific	Phenotype	evoked postsynaptic current variant	23	3.7	13	0.0346226
heatstress_specific	Phenotype	hermaphrodite tail spike variant	4	0.6	4	0
heatstress_specific	Phenotype	larval lethal	795	127.8	187	0.000268757
heatstress_specific	Phenotype	lethal	1643	264.2	375	1.02179e-09
heatstress_specific	Phenotype	locomotion variant	1361	218.8	317	7.93158e-09
heatstress_specific	Phenotype	no anchor cell	4	0.6	4	0
heatstress_specific	Phenotype	organism development variant	500	80.4	130	8.49885e-05
heatstress_specific	Phenotype	pathogen susceptibility increased	125	20.1	44	0.00109486
heatstress_specific	Phenotype	pattern of transgene expression variant	925	148.7	206	0.00467046
heatstress_specific	Phenotype	population fitness variant	39	6.3	18	0.0489057
heatstress_specific	Phenotype	protruding vulva	757	121.7	170	0.0294686
heatstress_specific	Phenotype	receptor mediated endocytosis defective	705	113.4	159	0.0489057
heatstress_specific	Phenotype	reduced brood size	1109	178.3	247	0.000287978
heatstress_specific	Phenotype	serotonin induced fat reduction variant	4	0.6	4	0
heatstress_specific	Phenotype	sterile	2240	360.2	483	4.67046e-09
heatstress_specific	Phenotype	transgene expression reduced	696	111.9	203	8.69681e-15
heatstress_specific	Phenotype	transgene subcellular localization variant	1151	185.1	259	4.67046e-05
heatstress_specific	Development	3-fold embryo Ce	257	41.3	77	0.000165714
heatstress_specific	Development	adult Ce	3245	521.8	757	5.87976e-28
heatstress_specific	Development	all stages Ce	274	44.1	84	1.06994e-05
heatstress_specific	Development	embryo Ce	1082	174	273	1.77566e-11
heatstress_specific	Development	fully-elongated embryo Ce	593	95.3	164	3.70988e-09
heatstress_specific	Development	L1 larva Ce	1495	240.4	384	3.88472e-19
heatstress_specific	Development	L2 larva Ce	1480	238	377	5.12106e-18
heatstress_specific	Development	L3 larva Ce	1506	242.1	379	3.97521e-17
heatstress_specific	Development	L4 larva Ce	1556	250.2	385	4.46026e-16
heatstress_specific	Development	larva Ce	1989	319.8	474	3.46226e-17
heatstress_specific	Phenotype2go	defense response	125	20.1	44	0.00109486
heatstress_specific	Phenotype2go	embryo development ending in birth or egg hatching	2981	479.3	600	2.18454e-06
heatstress_specific	Phenotype2go	hermaphrodite genitalia development	756	121.6	170	0.0268757
heatstress_specific	Phenotype2go	locomotion	1391	223.7	323	7.06903e-09
heatstress_specific	Phenotype2go	nematode larval development	1882	302.6	390	0.00023953
heatstress_specific	Phenotype2go	receptor-mediated endocytosis	705	113.4	159	0.0489057
heatstress_specific	Phenotype2go	reproduction	2836	456	592	3.54291e-09
heatstress_specific	RNAi_phenotype	embryonic lethal	2968	477.2	594	7.5746e-06
heatstress_specific	RNAi_phenotype	larval lethal	752	120.9	176	0.00104559
heatstress_specific	RNAi_phenotype	lethal	552	88.8	141	6.90812e-05
heatstress_specific	RNAi_phenotype	locomotion variant	1323	212.7	303	2.23542e-07
heatstress_specific	RNAi_phenotype	organism development variant	516	83	132	0.000190265
heatstress_specific	RNAi_phenotype	pattern of transgene expression variant	921	148.1	206	0.00330643
heatstress_specific	RNAi_phenotype	reduced brood size	981	157.7	217	0.00379629
heatstress_specific	RNAi_phenotype	sterile	1338	215.1	285	0.00203873
heatstress_specific	RNAi_phenotype	transgene expression increased	932	149.9	206	0.00830539
heatstress_specific	RNAi_phenotype	transgene expression reduced	692	111.3	204	1.85934e-15
heatstress_specific	RNAi_phenotype	transgene subcellular localization variant	1141	183.5	248	0.00250819
heatstress_specific	Gene_class	cct	8	1.3	7	0.0106994
heatstress_specific	Gene_class	nhr	274	44.1	97	2.75017e-11
hs_rec	Anatomy	AFD	793	45.9	95	9.75798e-08
hs_rec	Anatomy	AWB	793	45.9	95	9.75798e-08
hs_rec	Anatomy	body wall musculature	1766	102.2	156	0.000615687
hs_rec	Anatomy	DA neuron	1767	102.2	149	0.0213481
hs_rec	Anatomy	neuron	3808	220.3	361	1.99232e-20
hs_rec	Anatomy	OLL	2819	163.1	238	5.61513e-06
hs_rec	Anatomy	PVD	2818	163	238	5.48732e-06
hs_rec	Anatomy	retrovesicular ganglion	971	56.2	91	0.0456415
hs_rec	Anatomy	ventral nerve cord	1383	80	125	0.00456415
hs_rec	Gene_class	nspc	17	1	7	0.0446026
none_sig	Gene_Ontology	3'-5' DNA helicase activity	4	2.5	4	0
none_sig	Gene_Ontology	activation of MAPKK activity	4	2.5	4	0
none_sig	Gene_Ontology	adenylate cyclase-activating dopamine receptor signaling pathway	6	3.7	6	0
none_sig	Gene_Ontology	anatomical structure development	5	3.1	5	0
none_sig	Gene_Ontology	anterior/posterior axis specification	4	2.5	4	0
none_sig	Gene_Ontology	apical junction complex	5	3.1	5	0
none_sig	Gene_Ontology	ATP metabolic process	9	5.6	9	0
none_sig	Gene_Ontology	catalytic step 1 spliceosome	5	3.1	5	0
none_sig	Gene_Ontology	CCR4-NOT complex	4	2.5	4	0
none_sig	Gene_Ontology	cellular response to light stimulus	4	2.5	4	0
none_sig	Gene_Ontology	centrosomal and pronuclear rotation	5	3.1	5	0
none_sig	Gene_Ontology	channel regulator activity	4	2.5	4	0
none_sig	Gene_Ontology	chiasma assembly	4	2.5	4	0
none_sig	Gene_Ontology	clathrin-coated vesicle	4	2.5	4	0
none_sig	Gene_Ontology	clathrin-dependent endocytosis	5	3.1	5	0
none_sig	Gene_Ontology	cytoplasmic microtubule organization	8	5	8	0
none_sig	Gene_Ontology	cytoskeletal anchoring at plasma membrane	6	3.7	6	0
none_sig	Gene_Ontology	cytosolic proteasome complex	8	5	8	0
none_sig	Gene_Ontology	cytosolic ribosome	5	3.1	5	0
none_sig	Gene_Ontology	deoxyribonucleotide biosynthetic process	5	3.1	5	0
none_sig	Gene_Ontology	detection of chemical stimulus involved in sensory perception	315	196.7	272	1.20049e-17
none_sig	Gene_Ontology	detection of chemical stimulus involved in sensory perception of smell	268	167.3	232	5.36241e-15
none_sig	Gene_Ontology	detection of stimulus involved in sensory perception	4	2.5	4	0
none_sig	Gene_Ontology	detection of visible light	4	2.5	4	0
none_sig	Gene_Ontology	diacylglycerol kinase activity	5	3.1	5	0
none_sig	Gene_Ontology	DNA ligation involved in DNA repair	4	2.5	4	0
none_sig	Gene_Ontology	dolichol metabolic process	4	2.5	4	0
none_sig	Gene_Ontology	dopamine binding	5	3.1	5	0
none_sig	Gene_Ontology	dopamine neurotransmitter receptor activity, coupled via Gs	5	3.1	5	0
none_sig	Gene_Ontology	endonucleolytic cleavage in ITS1 to separate SSU-rRNA from 5.8S rRNA and LSU-rRNA from tricistronic rRNA transcript (SSU-rRNA, 5.8S rRNA, LSU-rRNA)	4	2.5	4	0
none_sig	Gene_Ontology	endoplasmic reticulum exit site	4	2.5	4	0
none_sig	Gene_Ontology	epidermis development	8	5	8	0
none_sig	Gene_Ontology	ER membrane protein complex	5	3.1	5	0
none_sig	Gene_Ontology	establishment of protein localization	5	3.1	5	0
none_sig	Gene_Ontology	filamentous actin	4	2.5	4	0
none_sig	Gene_Ontology	first cell cycle pseudocleavage	5	3.1	5	0
none_sig	Gene_Ontology	first spliceosomal transesterification activity	4	2.5	4	0
none_sig	Gene_Ontology	flavin-linked sulfhydryl oxidase activity	4	2.5	4	0
none_sig	Gene_Ontology	G-protein coupled olfactory receptor activity	247	154.2	215	2.34078e-14
none_sig	Gene_Ontology	G-protein coupled peptide receptor activity	150	93.7	130	1.99232e-07
none_sig	Gene_Ontology	G-protein coupled photoreceptor activity	4	2.5	4	0
none_sig	Gene_Ontology	G-protein coupled receptor signaling pathway	657	410.2	533	3.30643e-22
none_sig	Gene_Ontology	GDP-dissociation inhibitor activity	4	2.5	4	0
none_sig	Gene_Ontology	germ cell proliferation	5	3.1	5	0
none_sig	Gene_Ontology	glucose 6-phosphate metabolic process	4	2.5	4	0
none_sig	Gene_Ontology	glycerophosphodiester phosphodiesterase activity	7	4.4	7	0
none_sig	Gene_Ontology	GTPase binding	4	2.5	4	0
none_sig	Gene_Ontology	histone H3-K79 methylation	6	3.7	6	0
none_sig	Gene_Ontology	histone methylation	4	2.5	4	0
none_sig	Gene_Ontology	histone methyltransferase activity (H3-K79 specific)	6	3.7	6	0
none_sig	Gene_Ontology	insulin receptor binding	5	3.1	5	0
none_sig	Gene_Ontology	inward rectifier potassium channel activity	4	2.5	4	0
none_sig	Gene_Ontology	kinetochore microtubule	4	2.5	4	0
none_sig	Gene_Ontology	large ribosomal subunit rRNA binding	6	3.7	6	0
none_sig	Gene_Ontology	learning	4	2.5	4	0
none_sig	Gene_Ontology	malate metabolic process	4	2.5	4	0
none_sig	Gene_Ontology	male gonad development	6	3.7	6	0
none_sig	Gene_Ontology	MAP kinase kinase kinase activity	4	2.5	4	0
none_sig	Gene_Ontology	meiotic sister chromatid segregation	4	2.5	4	0
none_sig	Gene_Ontology	meiotic spindle	4	2.5	4	0
none_sig	Gene_Ontology	messenger ribonucleoprotein complex	4	2.5	4	0
none_sig	Gene_Ontology	metalloexopeptidase activity	4	2.5	4	0
none_sig	Gene_Ontology	metaphase/anaphase transition of mitotic cell cycle	5	3.1	5	0
none_sig	Gene_Ontology	methionine adenosyltransferase activity	4	2.5	4	0
none_sig	Gene_Ontology	mitochondrial electron transport, cytochrome c to oxygen	6	3.7	6	0
none_sig	Gene_Ontology	mitochondrial respiratory chain complex IV	4	2.5	4	0
none_sig	Gene_Ontology	mitotic chromosome condensation	4	2.5	4	0
none_sig	Gene_Ontology	mitotic DNA replication checkpoint	5	3.1	5	0
none_sig	Gene_Ontology	mRNA metabolic process	4	2.5	4	0
none_sig	Gene_Ontology	muscle organ morphogenesis	4	2.5	4	0
none_sig	Gene_Ontology	negative regulation of cytoplasmic translation	4	2.5	4	0
none_sig	Gene_Ontology	neuroblast fate specification	4	2.5	4	0
none_sig	Gene_Ontology	nuclear export signal receptor activity	4	2.5	4	0
none_sig	Gene_Ontology	nuclear heterochromatin	5	3.1	5	0
none_sig	Gene_Ontology	nuclear localization sequence binding	12	7.5	12	0
none_sig	Gene_Ontology	nuclear proteasome complex	9	5.6	9	0
none_sig	Gene_Ontology	nucleus localization	5	3.1	5	0
none_sig	Gene_Ontology	olfactory behavior	260	162.3	226	4.77925e-15
none_sig	Gene_Ontology	oxygen sensor activity	5	3.1	5	0
none_sig	Gene_Ontology	pattern specification process	4	2.5	4	0
none_sig	Gene_Ontology	PDZ domain binding	6	3.7	6	0
none_sig	Gene_Ontology	pentose-phosphate shunt	7	4.4	7	0
none_sig	Gene_Ontology	phosphatase binding	4	2.5	4	0
none_sig	Gene_Ontology	phosphatidylinositol-3,4,5-trisphosphate binding	7	4.4	7	0
none_sig	Gene_Ontology	phospholipase C-activating dopamine receptor signaling pathway	4	2.5	4	0
none_sig	Gene_Ontology	phosphoric ester hydrolase activity	4	2.5	4	0
none_sig	Gene_Ontology	polynucleotide adenylyltransferase activity	6	3.7	6	0
none_sig	Gene_Ontology	positive regulation of cysteine-type endopeptidase activity involved in apoptotic process	4	2.5	4	0
none_sig	Gene_Ontology	positive regulation of error-prone translesion synthesis	4	2.5	4	0
none_sig	Gene_Ontology	positive regulation of proteasomal protein catabolic process	8	5	8	0
none_sig	Gene_Ontology	positive regulation of protein catabolic process	5	3.1	5	0
none_sig	Gene_Ontology	positive regulation of RNA polymerase II transcriptional preinitiation complex assembly	8	5	8	0
none_sig	Gene_Ontology	positive regulation of synaptic transmission, glutamatergic	4	2.5	4	0
none_sig	Gene_Ontology	positive regulation of transcription from RNA polymerase II promoter involved in neuron differentiation	4	2.5	4	0
none_sig	Gene_Ontology	post-mRNA release spliceosomal complex	4	2.5	4	0
none_sig	Gene_Ontology	potassium ion import	5	3.1	5	0
none_sig	Gene_Ontology	proteasome-activating ATPase activity	8	5	8	0
none_sig	Gene_Ontology	protein ADP-ribosylation	5	3.1	5	0
none_sig	Gene_Ontology	protein folding in endoplasmic reticulum	5	3.1	5	0
none_sig	Gene_Ontology	protein kinase C-activating G-protein coupled receptor signaling pathway	6	3.7	6	0
none_sig	Gene_Ontology	protein O-linked mannosylation	4	2.5	4	0
none_sig	Gene_Ontology	protein targeting to Golgi	4	2.5	4	0
none_sig	Gene_Ontology	proton-transporting two-sector ATPase complex, catalytic domain	4	2.5	4	0
none_sig	Gene_Ontology	purine nucleotide metabolic process	4	2.5	4	0
none_sig	Gene_Ontology	Ran GTPase binding	9	5.6	9	0
none_sig	Gene_Ontology	regulation of alpha-amino-3-hydroxy-5-methyl-4-isoxazole propionate selective glutamate receptor activity	5	3.1	5	0
none_sig	Gene_Ontology	regulation of axonogenesis	4	2.5	4	0
none_sig	Gene_Ontology	regulation of meiotic cell cycle	4	2.5	4	0
none_sig	Gene_Ontology	resolution of recombination intermediates	4	2.5	4	0
none_sig	Gene_Ontology	respiratory electron transport chain	4	2.5	4	0
none_sig	Gene_Ontology	response to hyperoxia	4	2.5	4	0
none_sig	Gene_Ontology	response to odorant	7	4.4	7	0
none_sig	Gene_Ontology	ribonucleoside-diphosphate reductase activity, thioredoxin disulfide as acceptor	5	3.1	5	0
none_sig	Gene_Ontology	ribonucleoside-diphosphate reductase complex	5	3.1	5	0
none_sig	Gene_Ontology	ribosomal large subunit export from nucleus	4	2.5	4	0
none_sig	Gene_Ontology	RNA polyadenylation	5	3.1	5	0
none_sig	Gene_Ontology	Roundabout binding	4	2.5	4	0
none_sig	Gene_Ontology	Roundabout signaling pathway	4	2.5	4	0
none_sig	Gene_Ontology	S-adenosylmethionine biosynthetic process	4	2.5	4	0
none_sig	Gene_Ontology	second-messenger-mediated signaling	4	2.5	4	0
none_sig	Gene_Ontology	sensory perception of chemical stimulus	184	114.9	149	0.000315762
none_sig	Gene_Ontology	sensory perception of smell	12	7.5	12	0
none_sig	Gene_Ontology	sexual reproduction	4	2.5	4	0
none_sig	Gene_Ontology	skeletal muscle myosin thick filament assembly	4	2.5	4	0
none_sig	Gene_Ontology	spanning component of plasma membrane	4	2.5	4	0
none_sig	Gene_Ontology	sperm motility	4	2.5	4	0
none_sig	Gene_Ontology	spindle pole centrosome	4	2.5	4	0
none_sig	Gene_Ontology	spliceosomal tri-snRNP complex assembly	4	2.5	4	0
none_sig	Gene_Ontology	succinate dehydrogenase activity	5	3.1	5	0
none_sig	Gene_Ontology	synaptic transmission, dopaminergic	5	3.1	5	0
none_sig	Gene_Ontology	synaptic vesicle endocytosis	7	4.4	7	0
none_sig	Gene_Ontology	thiol oxidase activity	5	3.1	5	0
none_sig	Gene_Ontology	transdifferentiation	10	6.2	10	0
none_sig	Gene_Ontology	translation repressor activity, nucleic acid binding	4	2.5	4	0
none_sig	Gene_Ontology	transmembrane signaling receptor activity	89	55.6	77	0.00250819
none_sig	Gene_Ontology	U6 snRNA binding	6	3.7	6	0
none_sig	Gene_Ontology	ubiquitin conjugating enzyme activity	4	2.5	4	0
none_sig	Gene_Ontology	VCP-NPL4-UFD1 AAA ATPase complex	4	2.5	4	0
none_sig	KEGG	ECM-receptor interaction	4	2.5	4	0
none_sig	KEGG	Glycosaminoglycan degradation	4	2.5	4	0
none_sig	KEGG	Phenylalanine, tyrosine and tryptophan biosynthesis	5	3.1	5	0
none_sig	Anatomy	AWC-OFF	4	2.5	4	0
none_sig	Anatomy	dorsal uterine cell	4	2.5	4	0
none_sig	Anatomy	e1	4	2.5	4	0
none_sig	Anatomy	gonadal primordium	4	2.5	4	0
none_sig	Anatomy	male tail tip cell	5	3.1	5	0
none_sig	Anatomy	midbody	4	2.5	4	0
none_sig	Anatomy	MSaaaaap	5	3.1	5	0
none_sig	Anatomy	MSaaapap	6	3.7	6	0
none_sig	Anatomy	MSpaaaap	8	5	8	0
none_sig	Anatomy	MSpaapap	4	2.5	4	0
none_sig	Anatomy	MSppaaaa	5	3.1	5	0
none_sig	Anatomy	proctodeum	4	2.5	4	0
none_sig	Anatomy	spermathecal-uterine valve cell	9	5.6	9	0
none_sig	Anatomy	Z1.a hermaphrodite	5	3.1	5	0
none_sig	Anatomy	Z4.p hermaphrodite	4	2.5	4	0
none_sig	Phenotype	ABa ABp EMS synchronous division early emb	9	5.6	9	0
none_sig	Phenotype	body length variant	4	2.5	4	0
none_sig	Phenotype	butanone chemotaxis defective	8	5	8	0
none_sig	Phenotype	cell migration failure	7	4.4	7	0
none_sig	Phenotype	centrosome pair and associated pronuclear rotation variant	5	3.1	5	0
none_sig	Phenotype	coelomocyte development variant	5	3.1	5	0
none_sig	Phenotype	connected mitochondria	6	3.7	6	0
none_sig	Phenotype	cryophilic	4	2.5	4	0
none_sig	Phenotype	curly	6	3.7	6	0
none_sig	Phenotype	cytoskeleton organization biogenesis variant	6	3.7	6	0
none_sig	Phenotype	DNA damage induced focus formation variant	4	2.5	4	0
none_sig	Phenotype	eggshell morphology variant	5	3.1	5	0
none_sig	Phenotype	gut granules enlarged	5	3.1	5	0
none_sig	Phenotype	high temperature induced L1 arrest	7	4.4	7	0
none_sig	Phenotype	hindgut morphology variant	8	5	8	0
none_sig	Phenotype	hydroxyurea hypersensitive	4	2.5	4	0
none_sig	Phenotype	imipramine resistant	8	5	8	0
none_sig	Phenotype	L4 arrest	6	3.7	6	0
none_sig	Phenotype	late paralysis arrested elongation two fold	4	2.5	4	0
none_sig	Phenotype	loose mitotic furrow early emb	9	5.6	9	0
none_sig	Phenotype	lysine chemotaxis defective	4	2.5	4	0
none_sig	Phenotype	meiotic sister chromatid segregation variant	5	3.1	5	0
none_sig	Phenotype	mitotic spindle asters defective early emb	4	2.5	4	0
none_sig	Phenotype	mRNA splicing variant	5	3.1	5	0
none_sig	Phenotype	omega turns variant	4	2.5	4	0
none_sig	Phenotype	organism hypersensitive interstrand cross link agents	6	3.7	6	0
none_sig	Phenotype	pentanedione chemotaxis variant	4	2.5	4	0
none_sig	Phenotype	polar body size defective early emb	8	5	8	0
none_sig	Phenotype	protein transport variant	5	3.1	5	0
none_sig	Phenotype	pumping absent	4	2.5	4	0
none_sig	Phenotype	pyrazine chemotaxis variant	4	2.5	4	0
none_sig	Phenotype	Q lineage variant	5	3.1	5	0
none_sig	Phenotype	reproductive longevity shortened	4	2.5	4	0
none_sig	Phenotype	sexually dimorphic development variant	4	2.5	4	0
none_sig	Phenotype	sodium chloride adaptation defective	5	3.1	5	0
none_sig	Phenotype	temperature induced dauer formation increased	4	2.5	4	0
none_sig	Phenotype	terminal bulb morphology variant	4	2.5	4	0
none_sig	Phenotype	trimethylthiazole chemotaxis defective	5	3.1	5	0
none_sig	Phenotype	vulva uterus connection defective	6	3.7	6	0
none_sig	Development	unfertilized egg Ce	4	2.5	4	0
none_sig	Disease	Charcot-Marie-Tooth disease intermediate type	7	4.4	7	0
none_sig	Disease	congenital bile acid synthesis defect	4	2.5	4	0
none_sig	Disease	idiopathic generalized epilepsy	6	3.7	6	0
none_sig	Disease	intellectual disability	4	2.5	4	0
none_sig	Disease	Leber hereditary optic neuropathy	5	3.1	5	0
none_sig	Disease	MELAS syndrome	5	3.1	5	0
none_sig	Disease	microphthalmia	6	3.7	6	0
none_sig	Disease	myotonia congenita	4	2.5	4	0
none_sig	Disease	Wolf-Hirschhorn syndrome	4	2.5	4	0
none_sig	Phenotype2go	centrosomal and pronuclear rotation	5	3.1	5	0
none_sig	Phenotype2go	mRNA splicing, via spliceosome	5	3.1	5	0
none_sig	RNAi_phenotype	aneuploidy	5	3.1	5	0
none_sig	RNAi_phenotype	cell migration failure	4	2.5	4	0
none_sig	RNAi_phenotype	centrosome pair and associated pronuclear rotation variant	7	4.4	7	0
none_sig	RNAi_phenotype	connected mitochondria	5	3.1	5	0
none_sig	RNAi_phenotype	dauer cuticle variant	4	2.5	4	0
none_sig	RNAi_phenotype	feminization of XX and XO animals	8	5	8	0
none_sig	RNAi_phenotype	gamma ray induced apoptosis increased	8	5	8	0
none_sig	RNAi_phenotype	gut granules enlarged	5	3.1	5	0
none_sig	RNAi_phenotype	head notched	5	3.1	5	0
none_sig	RNAi_phenotype	high temperature induced L1 arrest	7	4.4	7	0
none_sig	RNAi_phenotype	hydroxyurea hypersensitive	4	2.5	4	0
none_sig	RNAi_phenotype	larval development variant	4	2.5	4	0
none_sig	RNAi_phenotype	levamisole resistant	11	6.9	11	0
none_sig	RNAi_phenotype	male mating efficiency reduced	4	2.5	4	0
none_sig	RNAi_phenotype	meiotic sister chromatid segregation variant	6	3.7	6	0
none_sig	RNAi_phenotype	mitotic spindle asters defective early emb	4	2.5	4	0
none_sig	RNAi_phenotype	no germ line	4	2.5	4	0
none_sig	RNAi_phenotype	polar body size defective early emb	6	3.7	6	0
none_sig	RNAi_phenotype	posterior body dumpy	5	3.1	5	0
none_sig	RNAi_phenotype	reproductive longevity shortened	4	2.5	4	0
none_sig	Gene_class	atp	4	2.5	4	0
none_sig	Gene_class	cey	4	2.5	4	0
none_sig	Gene_class	cwp	4	2.5	4	0
none_sig	Gene_class	cyb	4	2.5	4	0
none_sig	Gene_class	dgk	5	3.1	5	0
none_sig	Gene_class	fbxb	107	66.8	90	0.00524035
none_sig	Gene_class	fip	6	3.7	6	0
none_sig	Gene_class	gck	4	2.5	4	0
none_sig	Gene_class	gld	4	2.5	4	0
none_sig	Gene_class	lst	4	2.5	4	0
none_sig	Gene_class	lsy	5	3.1	5	0
none_sig	Gene_class	mes	5	3.1	5	0
none_sig	Gene_class	odr	6	3.7	6	0
none_sig	Gene_class	pph	5	3.1	5	0
none_sig	Gene_class	rig	5	3.1	5	0
none_sig	Gene_class	rpt	6	3.7	6	0
none_sig	Gene_class	rrn	4	2.5	4	0
none_sig	Gene_class	sams	5	3.1	5	0
none_sig	Gene_class	smc	4	2.5	4	0
none_sig	Gene_class	srbc	83	51.8	75	3.30643e-05
none_sig	Gene_class	srg	68	42.5	64	3.30643e-06
none_sig	Gene_class	srh	288	179.8	265	1.09486e-27
none_sig	Gene_class	srm	6	3.7	6	0
none_sig	Gene_class	srt	72	45	65	0.000370988
none_sig	Gene_class	srw	143	89.3	134	7.40218e-15
none_sig	Gene_class	srx	137	85.5	124	2.87978e-10
none_sig	Gene_class	srz	103	64.3	93	5.74592e-07
none_sig	Gene_class	ssp	6	3.7	6	0
none_sig	Gene_class	ssq	4	2.5	4	0
none_sig	Gene_class	str	214	133.6	186	6.01672e-12
none_sig	Gene_class	sur	4	2.5	4	0
none_sig	Gene_class	ubh	4	2.5	4	0
none_sig	Gene_class	xbx	5	3.1	5	0
none_sig	Gene_class	zyg	5	3.1	5	0
recovery_specific	Anatomy	excretory cell	809	37.1	81	2.68757e-07
recovery_specific	Anatomy	intestine	5078	232.7	368	1.65714e-19
recovery_specific	Anatomy	muscle cell	1410	64.6	113	3.97521e-05
recovery_specific	Anatomy	pharynx	1701	78	121	0.0093188
recovery_specific	Transcriptionfactor_Binding_Site	ama-1_L3 stage larvae	4792	219.6	291	0.000456415
recovery_specific	Transcriptionfactor_Binding_Site	ama-1_L4-Young Adult	2237	102.5	159	0.000120049
recovery_specific	Transcriptionfactor_Binding_Site	C01B12.2_L2 stage larvae	2891	132.5	188	0.00346226
recovery_specific	Transcriptionfactor_Binding_Site	fos-1_L2 stage larvae	2334	107	161	0.000740218
recovery_specific	Transcriptionfactor_Binding_Site	nhr-77_L4 stage larvae	3756	172.1	241	0.000109486
recovery_specific	Transcriptionfactor_Binding_Site	pha-4_fed L1 stage larvae	2237	102.5	153	0.00294686
recovery_specific	Phenotype	ALM migration variant	4	0.2	4	0
recovery_specific	Gene_class	fipr	25	1.1	8	0.0218454
