# Supplementary material for: Contribution of trans regulatory eQTL to cryptic genetic variation in C. elegans
Source: BMC Genomics. 2017 Jun 29;18:500. doi: 10.1186/s12864-017-3899-8 (PMC5492678; doi:10.1186/s12864-017-3899-8)
Supplement: Supplementary file 9 — Table summarizing the statistical power calculations. Outcome of the statistical power calculations conducted for the RIL population of each treatment (n = 48 RILs per treatment). The outcomes are ordered per treatment population, and per simulated QTL peak size. All peaks were simulated in random variation generated by a standard normal distribution. The simulation reports on (i) QTL detection, e.g. how many of the simulated QTL were detected, how many false QTL were reported; (ii) QTL effect size estimation, mapped effect/simulated effect (reported in quantiles); (iii) QTL location estimation, |mapped location – simulated location|. (XLSX 15 kb) [file 12864_2017_3899_MOESM9_ESM.xlsx]

## Sheet: Supplementary_file4-Statistical
Simulation				QTL detection					Effect size estimation (quantiles)					QTL-true peak location distance (quantiles)
Treatment	type	sigma	var_explained	detected_true	detected_false	detected_not	percentage_detected	percentage_false	quantile0	quantile25	quantile50	quantile75	quantile100	quantile0	quantile25	quantile50	quantile75	quantile100
control	peak	1	0.2	2115	275	4900	0.29	0.038	0.846	1.213	1.33	1.46	2.108	0	60000	340000	970000	11720000
control	peak	1.15	0.25	3483	280	3527	0.478	0.038	0.782609	1.09913	1.20522	1.33217	2.21217	0	50000	280000	900000	12550000
control	peak	1.3	0.3	4714	269	2307	0.647	0.037	0.652308	1.01538	1.11692	1.24	1.88308	0	40000	250000	870000	10260000
control	peak	1.47	0.35	5869	239	1182	0.805	0.033	0.644898	0.961905	1.06667	1.17959	1.9551	0	20000	210000	770000	15840000
control	peak	1.64	0.4	6541	193	556	0.897	0.026	0.579268	0.92439	1.03537	1.15	1.74512	0	10000	190000	690000	10370000
control	peak	1.82	0.45	6907	190	193	0.947	0.026	0.608791	0.914286	1.01978	1.12198	1.57802	0	10000	160000	600000	9052423
control	peak	2	0.5	7080	155	55	0.971	0.021	0.568	0.917	1.014	1.11	1.703	0	10000	140000	540000	9090000
control	peak	2.2	0.55	7137	136	17	0.979	0.019	0.596364	0.914545	1.00727	1.09455	1.65364	0	0	130000	500000	8650000
control	peak	2.47	0.6	7178	104	8	0.985	0.014	0.557895	0.927935	1.00405	1.08664	1.43239	0	0	110000	450000	10960000
control	peak	2.73	0.65	7197	90	3	0.987	0.012	0.52381	0.931136	1.00293	1.07546	1.41172	0	0	100000	420000	6860000
control	peak	3.05	0.7	7228	62	0	0.991	0.009	0.662951	0.937705	1.00197	1.0682	1.35672	0	0	90000	390000	6030000
control	peak	3.45	0.75	7225	65	0	0.991	0.009	0.670725	0.942609	1.00058	1.05797	1.29797	0	0	80000	370000	6870000
control	noise	1	0	0	1312	93458	0	0.014	NA	NA	NA	NA	NA	NA	NA	NA	NA	NA
heat_stress	peak	1	0.2	2268	261	4761	0.311	0.036	0.882	1.212	1.322	1.452	2.08	0	60000	320000	970000	12590000
heat_stress	peak	1.15	0.25	3483	295	3512	0.478	0.04	0.791304	1.09913	1.20696	1.32348	2.10956	0	30000	260000	880000	13610000
heat_stress	peak	1.3	0.3	4815	258	2217	0.66	0.035	0.716923	1.01846	1.11846	1.24154	1.83692	0	30000	240000	870000	17630000
heat_stress	peak	1.47	0.35	5850	255	1185	0.802	0.035	0.614966	0.961905	1.06395	1.18367	2.02313	0	20000	220000	780000	11740000
heat_stress	peak	1.64	0.4	6588	191	511	0.904	0.026	0.573171	0.92561	1.03415	1.14634	1.68171	0	10000	180000	620000	16410000
heat_stress	peak	1.82	0.45	6911	195	184	0.948	0.027	0.561538	0.914286	1.01648	1.12308	1.59341	0	10000	150000	580000	14810000
heat_stress	peak	2	0.5	7080	156	54	0.971	0.021	0.554	0.907	1.002	1.103	1.516	0	10000	140000	520000	9340000
heat_stress	peak	2.2	0.55	7141	133	16	0.98	0.018	0.559091	0.915455	1.00636	1.09364	1.52909	0	0	120000	480000	9730000
heat_stress	peak	2.47	0.6	7163	122	5	0.983	0.017	0.510931	0.925506	1.00324	1.08421	1.56032	0	0	110000	440000	6700000
heat_stress	peak	2.73	0.65	7195	95	0	0.987	0.013	0.589744	0.930403	1.00293	1.07399	1.39341	0	0	90000	400000	5010000
heat_stress	peak	3.05	0.7	7214	76	0	0.99	0.01	0.623607	0.935738	1.00131	1.06689	1.40197	0	0	80000	370000	7390000
heat_stress	peak	3.45	0.75	7250	40	0	0.995	0.005	0.541449	0.946087	1.00116	1.05971	1.3142	0	0	70000	360000	5420000
heat_stress	noise	1	0	0	1345	93425	0	0.014	NA	NA	NA	NA	NA	NA	NA	NA	NA	NA
recovery	peak	1	0.2	2272	291	4727	0.312	0.04	0.852	1.2215	1.326	1.454	2.708	0	60000	340000	1020000	13990000
recovery	peak	1.15	0.25	3518	263	3509	0.483	0.036	0.714783	1.10435	1.21043	1.33565	2.05391	0	50000	290000	960000	12140000
recovery	peak	1.3	0.3	4658	251	2381	0.639	0.034	0.676923	1.02462	1.12461	1.24308	1.96462	0	40000	260000	900000	11040000
recovery	peak	1.47	0.35	5813	221	1256	0.797	0.03	0.634014	0.956463	1.06395	1.18503	1.74694	0	20000	220000	800000	12120000
recovery	peak	1.64	0.4	6514	188	588	0.894	0.026	0.591463	0.92439	1.02805	1.14634	1.74512	0	10000	200000	680000	10400000
recovery	peak	1.82	0.45	6919	158	213	0.949	0.022	0.549451	0.915385	1.01758	1.12528	1.67143	0	10000	180000	600000	11710000
recovery	peak	2	0.5	7043	176	71	0.966	0.024	0.569	0.914	1.01	1.106	1.95	0	10000	150000	550000	10160000
recovery	peak	2.2	0.55	7160	101	29	0.982	0.014	0.49	0.919091	1.00545	1.09546	1.51273	0	10000	140000	520000	8750000
recovery	peak	2.47	0.6	7169	114	7	0.983	0.016	0.580567	0.923077	1.00324	1.0834	1.46316	0	0	120000	460000	8580000
recovery	peak	2.73	0.65	7202	82	6	0.988	0.011	0.594872	0.929853	1.0022	1.07326	1.42344	0	0	110000	420000	7380000
recovery	peak	3.05	0.7	7219	69	2	0.99	0.009	0.629508	0.939016	1.00328	1.06689	1.45049	0	0	100000	400000	6290000
recovery	peak	3.45	0.75	7248	42	0	0.994	0.006	0.666087	0.946087	1.00348	1.05971	1.31594	0	0	90000	390000	5460000
recovery	noise	1	0	0	1322	93448	0	0.014	NA	NA	NA	NA	NA	NA	NA	NA	NA	NA
