# Supplementary material for: Contribution of trans regulatory eQTL to cryptic genetic variation in C. elegans
Source: BMC Genomics. 2017 Jun 29;18:500. doi: 10.1186/s12864-017-3899-8 (PMC5492678; doi:10.1186/s12864-017-3899-8)
Supplement: Supplementary file 10 — Table of the mapped eQTL in the control, heat stress, and recovery treatment. The eQTL are given per trait (Spot) and treatment. The QTL type, location and confidence interval is listed, as is the significance and effect. The effect is higher in N2 (positive numbers) or higher in CB4856 (negative numbers) loci. Furthermore, information about the affected gene represented by the microarray spot is shown (name, and location). (XLSX 1110 kb) [file 12864_2017_3899_MOESM10_ESM.xlsx]

## Sheet: Sheet 1
Trait		QTL							Affected gene
Spot	Treatment	Type_QTL	Chromosome_QTL	Position_QTL	Interval_left	Interval_right	Significance_QTL	Effect_QTL	WormBase_ID	Sequence_name	Public_name	Chromosome_gene	Position_gene
AGIWUR10027	Control	Cis	III	9010000	8720000	10070000	15.61	1.627	WBGene00018416	F44E2.2	retr-1	III	8853722
AGIWUR10042	Control	Cis	III	5150000	4300000	8570000	7.58	0.423	WBGene00003546	F42A10.8	nas-28	III	6180914
AGIWUR10072	Control	Cis	II	2200000	1300000	2540000	13.93	1.075	WBGene00018660	F52C6.3	F52C6.3	II	1924762
AGIWUR10076	Control	Cis	X	8470000	6890000	9100000	12.01	0.888	WBGene00023477	C03G5.8	nspc-1	X	8534617
AGIWUR10090	Control	Cis	II	13410000	13370000	13910000	4.1	0.303	WBGene00008492	F01D5.1	F01D5.1	II	13996882
AGIWUR10090	Control	Trans	IV	15510000	15430000	17493793	4.02	0.319	WBGene00008492	F01D5.1	F01D5.1	II	13996882
AGIWUR10090	Control	Trans	X	1720000	10000	4150000	4.18	0.309	WBGene00008492	F01D5.1	F01D5.1	II	13996882
AGIWUR10098	Control	Trans	X	1620000	10000	3830000	4.05	0.258	WBGene00017727	F22H10.3	F22H10.3	X	16677263
AGIWUR10100	Control	Cis	V	7180000	3900000	9030000	3.93	0.335	WBGene00017201	F07C4.7	grsp-4	V	7624927
AGIWUR10106	Control	Trans	X	1620000	10000	1810000	4.23	0.218	WBGene00020036	R12E2.11	R12E2.11	I	4172440
AGIWUR10130	Control	Cis	I	12560000	11970000	15072423	13.17	0.942	WBGene00010822	M01G12.9	M01G12.9	I	12109052
AGIWUR10177	Control	Cis	I	3070000	3020000	3590000	5.43	0.19	WBGene00000413	Y54E10A.15	cdt-1	I	3223156
AGIWUR10178	Control	Cis	V	16530000	16420000	17530000	21.14	1.66	WBGene00003706	F09C6.9	nhr-116	V	16912210
AGIWUR10183	Control	Trans	X	8470000	4880000	10130000	3.96	0.469	WBGene00016064	C24G7.2	acd-1	I	4103715
AGIWUR10201	Control	Trans	X	4890000	3820000	8890000	4.35	-0.339	WBGene00021335	Y34D9A.11	spp-23	I	1018838
AGIWUR10211	Control	Cis	II	2630000	2530000	3250000	4.74	0.786	WBGene00045457	F33H12.7	F33H12.7	II	2586082
AGIWUR10237	Control	Trans	IV	3810000	2790000	5150000	7.17	0.612	WBGene00021240	Y20F4.5	Y20F4.5	I	2050817
AGIWUR10250	Control	Cis	V	6560000	4420000	7180000	13.61	1.092	WBGene00019356	K03B4.6	K03B4.6	V	4671016
AGIWUR10255	Control	Trans	X	1650000	1610000	2460000	4.38	-0.278	WBGene00020107	R151.2	R151.2	III	7209905
AGIWUR10258	Control	Cis	II	700000	690000	1310000	24.68	-1.472	WBGene00019309	K02E7.4	K02E7.4	II	1072413
AGIWUR10267	Control	Cis	IV	15070000	14770000	17493793	5.05	0.293	WBGene00010951	M199.2	M199.2	IV	15108741
AGIWUR10298	Control	Trans	I	11570000	6010000	11980000	5.43	-0.988	WBGene00022758	ZK488.6	ZK488.6	V	590483
AGIWUR10322	Control	Cis	I	12560000	11970000	13880000	8.93	0.591	WBGene00014198	ZK1053.3	ZK1053.3	I	13246842
AGIWUR10325	Control	Cis	IV	3810000	2790000	4250000	14.56	-1.403	WBGene00044473	F56D6.11	F56D6.11	IV	3906107
AGIWUR10342	Control	Cis	IV	7930000	5140000	12520000	4.01	-0.263	WBGene00011421	T04B2.1	T04B2.1	IV	10041109
AGIWUR10379	Control	Trans	IV	9870000	9520000	13300000	3.91	-0.397	WBGene00001401	H12I13.4	fbf-1	II	6078239
AGIWUR10385	Control	Cis	V	18750000	18450000	19170000	8.36	-0.549	WBGene00013485	Y69H2.10	Y69H2.10	V	18670287
AGIWUR10394	Control	Cis	III	10960000	10060000	11190000	9.98	-0.404	WBGene00012974	Y48A6C.1	Y48A6C.1	III	11101169
AGIWUR10413	Control	Cis	IV	14780000	14770000	14920000	17.64	1.32	WBGene00044741	Y57G11C.52	Y57G11C.52	IV	14853971
AGIWUR10435	Control	Trans	I	3650000	3020000	8000000	6.82	0.64	WBGene00021018	W04B5.1	W04B5.1	III	2428184
AGIWUR1047	Control	Cis	III	600000	10000	600000	10.54	0.789	WBGene00020453	T12B5.6	fbxa-55	III	933453
AGIWUR10476	Control	Cis	II	2200000	690000	2540000	13.43	0.908	WBGene00022564	ZC204.14	ZC204.14	II	1661826
AGIWUR10485	Control	Cis	V	16530000	16420000	17740000	11.39	1.029	WBGene00044182	F09C6.12	F09C6.12	V	16882855
AGIWUR10491	Control	Trans	IV	6440000	3800000	13300000	4.23	-0.318	WBGene00019644	K11D12.4	cpt-4	V	5023723
AGIWUR10491	Control	Cis	V	3910000	3040000	8180000	4.71	0.331	WBGene00019644	K11D12.4	cpt-4	V	5023723
AGIWUR10504	Control	Trans	IV	7930000	4600000	9530000	4.06	0.31	WBGene00012570	Y37H2A.10	Y37H2A.10	V	18138967
AGIWUR10504	Control	Trans	V	20030000	18440000	20924149	6.28	-0.366	WBGene00012570	Y37H2A.10	Y37H2A.10	V	18138967
AGIWUR10529	Control	Trans	X	1620000	10000	2860000	4.03	0.276	WBGene00013037	Y49E10.18	Y49E10.18	III	12442535
AGIWUR10543	Control	Cis	III	6440000	4310000	8570000	10.45	0.647	WBGene00044799	ZK686.6	ZK686.6	III	7771526
AGIWUR10558	Control	Trans	V	11800000	9020000	12420000	10.55	1.107	WBGene00007366	C06B3.7	C06B3.7	V	13909734
AGIWUR10583	Control	Cis	X	6900000	6350000	8640000	8.19	0.561	WBGene00015294	C01C10.2	C01C10.2	X	7435752
AGIWUR10596	Control	Trans	X	1650000	10000	1810000	4.04	-0.588	WBGene00018569	F47F2.1	F47F2.1	X	3884169
AGIWUR10627	Control	Trans	III	11290000	10950000	13130000	5.06	-1.003	WBGene00021731	Y49G5A.1	Y49G5A.1	V	5286327
AGIWUR10627	Control	Trans	IV	2130000	1320000	2220000	7.61	-1.201	WBGene00021731	Y49G5A.1	Y49G5A.1	V	5286327
AGIWUR10632	Control	Cis	I	2770000	2750000	2880000	7.14	0.788	WBGene00016949	C55C2.3	C55C2.3	I	2560398
AGIWUR10635	Control	Cis	II	3290000	2630000	3890000	5.86	-0.229	WBGene00018198	F39E9.6	F39E9.6	II	3310291
AGIWUR10641	Control	Cis	I	3650000	3580000	6020000	11.22	0.975	WBGene00015693	C10H11.4	ugt-28	I	4727302
AGIWUR10699	Control	Cis	V	17970000	16420000	18450000	5.47	0.098	WBGene00014821	R10E8.7	R10E8.7	V	18231607
AGIWUR10709	Control	Cis	V	16030000	15050000	18030000	4.76	0.271	WBGene00003641	K06B4.1	nhr-51	V	15674007
AGIWUR10713	Control	Cis	IV	12740000	12510000	13180000	26.35	-2.083	WBGene00007864	C32H11.1	C32H11.1	IV	12912766
AGIWUR10716	Control	Cis	I	3530000	3080000	6020000	5.5	0.389	WBGene00020902	T28F2.4	jmjc-1	I	3631093
AGIWUR1072	Control	Cis	V	590000	10000	590000	9.14	0.341	WBGene00021709	Y49C4A.8	ugt-29	V	696524
AGIWUR10724	Control	Cis	V	2950000	2720000	3860000	10.34	-0.89	WBGene00022267	Y73C8C.10	Y73C8C.10	V	3125564
AGIWUR10733	Control	Trans	X	8640000	3020000	8890000	4.64	-0.311	WBGene00008356	D1025.4	nspc-20	X	14529715
AGIWUR1075	Control	Trans	V	3860000	2720000	4430000	4.18	0.338	WBGene00015602	C08E3.10	fbxa-158	II	1619804
AGIWUR10760	Control	Cis	II	2200000	690000	2630000	7	1.164	WBGene00019587	K09F6.4	K09F6.4	II	2262202
AGIWUR10761	Control	Trans	II	12010000	11990000	12230000	4.55	0.134	WBGene00045435	Y34B4A.11	Y34B4A.11	X	5280040
AGIWUR10778	Control		II	3290000	3240000	3490000	15.01	1.72
AGIWUR10797	Control	Cis	II	4570000	3880000	5590000	6.74	0.402	WBGene00020866	T27F7.1	T27F7.1	II	4994027
AGIWUR10805	Control	Trans	X	15380000	14490000	16550000	4.7	-0.445	WBGene00011831	T19B10.2	T19B10.2	V	11221282
AGIWUR10809	Control	Cis	V	3860000	3040000	3910000	12.71	1.272	WBGene00020618	T20D4.12	T20D4.12	V	3397062
AGIWUR10813	Control	Trans	X	4790000	4140000	8890000	4.6	-0.272	WBGene00003647	T05B4.2	nhr-57	V	4131910
AGIWUR10814	Control	Trans	X	4890000	1610000	8660000	4.14	-0.375	WBGene00044898	T21G5.6	T21G5.6	I	6862396
AGIWUR10816	Control	Cis	II	3290000	10000	3490000	4.3	-0.346	WBGene00015598	C08E3.6	fbxa-163	II	1609262
AGIWUR1082	Control	Trans	I	3650000	3020000	10520000	4.21	0.635	WBGene00011624	T08G5.3	T08G5.3	V	14026321
AGIWUR10829	Control	Trans	V	11360000	8170000	14820000	4.09	-0.414	WBGene00015044	B0213.15	cyp-34A9	V	3968118
AGIWUR10836	Control	Cis	V	6560000	3850000	8180000	4.61	0.248	WBGene00004062	T10H9.5	pmp-5	V	6662174
AGIWUR10851	Control	Trans	II	3580000	3240000	7950000	3.93	0.255	WBGene00012271	W05B2.2	W05B2.2	III	10960144
AGIWUR10872	Control	Trans	V	3440000	2720000	3920000	4.43	0.307	WBGene00021163	Y5H2A.2	nhr-275	V	2264908
AGIWUR10875	Control	Cis	III	5150000	4310000	8570000	10.38	-0.653	WBGene00022664	ZK121.2	ZK121.2	III	5341651
AGIWUR10889	Control		IV	4040000	2740000	5150000	5.33	-0.318
AGIWUR10890	Control	Cis	II	2200000	1300000	2540000	27.79	2.021	WBGene00015110	B0281.3	B0281.3	II	2307046
AGIWUR10907	Control	Cis	V	19230000	19160000	19680000	20.37	2.045	WBGene00050969	M04C3.4	M04C3.4	V	19450212
AGIWUR10912	Control	Cis	IV	3470000	2620000	12520000	4.62	-0.427	WBGene00020831	T26C12.1	T26C12.1	IV	3258905
AGIWUR10932	Control	Cis	IV	16240000	15060000	17493793	5.4	0.215	WBGene00004402	Y116A8C.14	rom-3	IV	16965249
AGIWUR11014	Control	Trans	V	11360000	9020000	14300000	4.13	0.159	WBGene00045457	F33H12.7	F33H12.7	II	2586082
AGIWUR11036	Control	Cis	X	2020000	1610000	4890000	5.99	-0.372	WBGene00003630	T03G6.2	nhr-40	X	2593996
AGIWUR11052	Control	Cis	II	3250000	3240000	3490000	10.15	0.576	WBGene00022567	ZC239.4	ZC239.4	II	3214455
AGIWUR11054	Control	Cis	II	12590000	12220000	13040000	5.12	-0.309	WBGene00012589	Y38E10A.11	nspe-4	II	12613436
AGIWUR11074	Control	Cis	V	19230000	19140000	20924149	4.16	0.425	WBGene00012821	Y43F8B.11	Y43F8B.11	V	19470665
AGIWUR11075	Control	Cis	V	19230000	18890000	20924149	6.29	0.603	WBGene00014888	Y43F8B.8	Y43F8B.8	V	19483608
AGIWUR11078	Control	Trans	X	1720000	10000	2570000	4.28	0.177	WBGene00013435	Y66D12A.9	Y66D12A.9	III	11568035
AGIWUR11085	Control	Cis	II	2880000	2870000	3250000	16.3	-1.178	WBGene00022569	ZC239.6	ZC239.6	II	3209481
AGIWUR11100	Control	Trans	X	1620000	10000	3030000	4.41	0.309	WBGene00000528	T27D12.2	clh-1	II	11846445
AGIWUR11109	Control	Trans	IV	9070000	7920000	10280000	9.28	-0.807	WBGene00043537	W03G1.3	W03G1.3	IV	511223
AGIWUR11115	Control	Cis	V	3440000	3040000	3860000	15.72	1.187	WBGene00018054	F35F10.4	F35F10.4	V	3289685
AGIWUR11121	Control	Trans	I	11040000	7890000	11980000	5.52	-0.879	WBGene00022757	ZK488.5	ZK488.5	V	593260
AGIWUR11137	Control	Trans	I	6270000	3580000	10520000	5.77	-0.246	WBGene00023276	F25B4.3	F25B4.3	V	5688737
AGIWUR11141	Control	Cis	II	5590000	5020000	7950000	4.17	0.304	WBGene00018304	F41G3.12	agr-1	II	6760641
AGIWUR11144	Control	Trans	V	12020000	11370000	13390000	5.48	0.411	WBGene00010019	F54B8.4	F54B8.4	V	15816493
AGIWUR11167	Control	Trans	II	10000	10000	10000	4.14	-0.636	WBGene00018460	F45D11.15	F45D11.15	II	1010451
AGIWUR11169	Control	Trans	V	15060000	14880000	17970000	6.4	-0.474	WBGene00050935	Y37H2A.16	Y37H2A.16	V	18115374
AGIWUR11175	Control	Cis	II	12590000	12340000	13000000	4.84	0.452	WBGene00012910	Y46G5A.20	Y46G5A.20	II	12810969
AGIWUR11186	Control	Cis	II	2200000	1300000	2540000	24.42	1.97	WBGene00018101	F36H5.2	math-27	II	1767808
AGIWUR1119	Control	Cis	I	3390000	3290000	3530000	21.5	1.245	WBGene00021640	Y47G6A.14	Y47G6A.14	I	3462270
AGIWUR11200	Control	Cis	II	700000	10000	2630000	8.48	1.019	WBGene00016336	C33C12.4	C33C12.4	II	2165223
AGIWUR11232	Control	Cis	II	5590000	5400000	5660000	9.39	0.47	WBGene00019121	F59E12.5	npl-4.2	II	5622877
AGIWUR11278	Control	Trans	V	20030000	19160000	20924149	4.38	-0.165	WBGene00009987	F53F4.3	F53F4.3	V	13592121
AGIWUR11280	Control	Trans	II	10000	10000	10000	7.4	-0.828	WBGene00018448	F45D11.1	F45D11.1	II	1021512
AGIWUR11287	Control	Trans	IV	4040000	3800000	5150000	14	0.851	WBGene00014795	K03D7.1	K03D7.1	V	17514780
AGIWUR11290	Control	Cis	V	6560000	3910000	7180000	7.49	0.474	WBGene00019650	K11D12.11	K11D12.11	V	5036636
AGIWUR11291	Control	Cis	II	2630000	690000	3250000	6.13	-0.699	WBGene00017524	F16G10.9	F16G10.9	II	2384191
AGIWUR1132	Control	Cis	III	600000	10000	600000	11.01	1.84	WBGene00050914	T12B5.15	T12B5.15	III	954284
AGIWUR1133	Control	Trans	IV	15440000	14630000	17493793	4.19	-0.463	WBGene00010712	K09B11.5	K09B11.5	IV	13431218
AGIWUR11341	Control	Cis	III	6440000	5460000	8570000	23.68	1.761	WBGene00021503	Y40D12A.2	Y40D12A.2	III	6612470
AGIWUR11345	Control	Trans	V	18380000	17970000	19170000	5.38	-0.428	WBGene00012254	W04E12.9	W04E12.9	V	19756256
AGIWUR11429	Control	Cis	V	16530000	15610000	17740000	11.13	0.644	WBGene00014956	Y102A5C.11	Y102A5C.11	V	16943167
AGIWUR11446	Control	Cis	V	16030000	14880000	17530000	6.19	0.375	WBGene00011754	T13F3.7	T13F3.7	V	16272666
AGIWUR1145	Control	Cis	III	6440000	4300000	10070000	5.38	0.425	WBGene00008169	C48B4.6	C48B4.6	III	9557365
AGIWUR11469	Control	Cis	IV	16240000	15970000	17493793	4.98	0.169	WBGene00023517	Y7A9C.9	srz-75	IV	16286623
AGIWUR11486	Control	Cis	II	3580000	3480000	7950000	5.32	0.231	WBGene00022565	ZC239.2	ZC239.2	II	3217910
AGIWUR11531	Control	Cis	I	12560000	11780000	13880000	9.4	0.422	WBGene00012037	T26E3.4	T26E3.4	I	12665057
AGIWUR11532	Control	Cis	II	10000	10000	10000	7.94	-0.763	WBGene00019281	K01A2.6	K01A2.6	II	299321
AGIWUR11545	Control	Cis	II	11800000	7940000	13000000	5.55	0.264	WBGene00014209	ZK1067.3	ZK1067.3	II	9223209
AGIWUR11580	Control	Trans	X	1650000	10000	1810000	4.54	0.207	WBGene00021508	Y41D4A.6	Y41D4A.6	IV	1741072
AGIWUR11589	Control	Cis	V	18380000	15050000	18900000	3.96	-0.72	WBGene00011212	R10E8.6	R10E8.6	V	18258968
AGIWUR11597	Control	Cis	IV	12740000	8820000	14640000	4.97	-0.811	WBGene00011749	T13F2.12	T13F2.12	IV	9765654
AGIWUR116	Control	Trans	I	11040000	6010000	13880000	4.29	-0.714	WBGene00022156	Y71G12B.18	Y71G12B.18	I	1652916
AGIWUR11667	Control	Trans	II	13410000	13400000	13910000	4.8	0.186	WBGene00013332	Y57G11C.43	Y57G11C.43	IV	14769535
AGIWUR11667	Control	Trans	X	1650000	1610000	1810000	6.65	0.218	WBGene00013332	Y57G11C.43	Y57G11C.43	IV	14769535
AGIWUR11670	Control	Cis	I	10000	10000	10000	8.96	-0.757	WBGene00021662	Y48G1BL.1	Y48G1BL.1	I	216005
AGIWUR1169	Control	Cis	IV	9870000	9520000	12520000	8.71	-0.619	WBGene00016582	C42C1.4	C42C1.4	IV	12270467
AGIWUR117	Control		IV	2620000	2540000	3810000	3.96	0.788
AGIWUR11731	Control	Trans	X	1650000	10000	1810000	4.48	0.193	WBGene00015001	B0025.4	B0025.4	I	6027194
AGIWUR11772	Control	Trans	IV	16240000	15430000	17493793	6.2	-0.427	WBGene00014987	ZK637.6	ZK637.6	III	8898904
AGIWUR11778	Control	Cis	I	12560000	11970000	13880000	15.86	0.847	WBGene00001433	Y18D10A.25	fkb-8	I	12916431
AGIWUR11788	Control	Cis	IV	1000000	10000	1830000	4.84	0.488	WBGene00022310	Y77E11A.7	Y77E11A.7	IV	1410754
AGIWUR11811	Control	Trans	V	20030000	19140000	20924149	7.05	0.321	WBGene00008894	F16H6.4	F16H6.4	V	18198866
AGIWUR11826	Control	Cis	V	18380000	14950000	20924149	4.43	-0.41	WBGene00009015	F21D9.1	F21D9.1	V	19264568
AGIWUR11828	Control	Cis	II	5660000	5650000	7950000	21.27	1.213	WBGene00017327	F10C1.8	F10C1.8	II	5754448
AGIWUR11921	Control	Cis	V	20030000	19670000	20924149	10.61	0.873	WBGene00001691	F46B3.5	grd-2	V	20609832
AGIWUR11945	Control		IV	3470000	2540000	7930000	3.96	0.846
AGIWUR11952	Control	Trans	X	4880000	3820000	5740000	4.29	-0.359	WBGene00008953	F19C6.4	F19C6.4	X	10014977
AGIWUR11972	Control	Cis	V	1160000	1150000	2730000	11.97	0.788	WBGene00019095	F59A7.8	F59A7.8	V	2008689
AGIWUR11977	Control	Cis	II	2200000	10000	2630000	7.53	0.426	WBGene00015602	C08E3.10	fbxa-158	II	1619804
AGIWUR11981	Control	Trans	I	2290000	2280000	2490000	4.18	0.491	WBGene00013263	Y57A10A.23	Y57A10A.23	II	12240323
AGIWUR11989	Control		V	20030000	19140000	20924149	5.77	0.534
AGIWUR11993	Control	Trans	I	6270000	3080000	11570000	5.08	0.564	WBGene00018573	F47F6.3	oac-30	II	1263076
AGIWUR11993	Control	Trans	II	10000	10000	10000	3.9	0.498	WBGene00018573	F47F6.3	oac-30	II	1263076
AGIWUR120	Control	Cis	IV	1160000	10000	2500000	4.16	-0.459	WBGene00009515	F38A1.1	clec-170	IV	1266866
AGIWUR1203	Control	Cis	IV	10900000	10270000	11160000	17.61	-1.789	WBGene00014825	R13.5	R13.5	IV	10834343
AGIWUR12030	Control	Cis	V	3860000	3040000	8180000	4.88	0.384	WBGene00022258	Y73C8B.1	Y73C8B.1	V	3195485
AGIWUR12034	Control	Cis	II	3250000	2620000	4570000	6.05	0.538	WBGene00020229	T05A8.3	T05A8.3	II	2714645
AGIWUR12054	Control	Cis	IV	6440000	5140000	8830000	15.75	1.044	WBGene00016766	C49C8.2	C49C8.2	IV	8651083
AGIWUR12132	Control	Cis	V	16530000	15610000	17530000	11.14	0.438	WBGene00013615	Y102A5C.8	fbxa-110	V	16936179
AGIWUR12180	Control	Cis	V	3440000	2040000	3910000	8.53	-1.485	WBGene00016483	C36C5.14	C36C5.14	V	3164716
AGIWUR12190	Control	Cis	V	3920000	3040000	14960000	6.16	0.379	WBGene00011190	R10D12.9	R10D12.9	V	13954263
AGIWUR12193	Control	Trans	II	4570000	3280000	5590000	5.08	0.573	WBGene00012491	Y20C6A.1	Y20C6A.1	V	17371519
AGIWUR12193	Control	Cis	V	16030000	15610000	17970000	12.65	-0.811	WBGene00012491	Y20C6A.1	Y20C6A.1	V	17371519
AGIWUR1220	Control		II	2200000	10000	2640000	6.08	0.282
AGIWUR1224	Control	Trans	IV	4350000	3800000	11160000	5.07	-0.324	WBGene00000114	F13D12.4	alh-8	II	11728886
AGIWUR12257	Control	Trans	IV	15510000	15440000	17493793	6.61	0.621	WBGene00007867	C32H11.4	C32H11.4	IV	12921264
AGIWUR1228	Control	Trans	V	10150000	4430000	12420000	8.96	0.658	WBGene00016788	C49G7.10	C49G7.10	V	4040394
AGIWUR12300	Control	Trans	V	11380000	10580000	12420000	5.93	0.608	WBGene00020236	T05B4.1	lgc-1	V	4135013
AGIWUR12309	Control		III	11210000	10960000	12390000	4.32	-0.462
AGIWUR12320	Control	Cis	V	19230000	19160000	20924149	11.83	0.625	WBGene00012068	T26H2.7	oac-49	V	19217946
AGIWUR12336	Control	Cis	IV	1160000	980000	1970000	4.68	-0.476	WBGene00009515	F38A1.1	clec-170	IV	1266866
AGIWUR12344	Control	Cis	V	3920000	3910000	7180000	5.11	-1.059	WBGene00022267	Y73C8C.10	Y73C8C.10	V	3125564
AGIWUR12376	Control	Cis	X	4150000	3020000	5740000	6.03	-0.354	WBGene00001455	C05E11.8	flp-12	X	4591254
AGIWUR12385	Control		X	8470000	6890000	10130000	4.53	-0.346
AGIWUR12406	Control		V	20030000	19160000	20924149	11.88	-1.024
AGIWUR12449	Control	Trans	IV	10900000	10270000	11160000	14.05	-1.179	WBGene00010122	F55G11.1	F55G11.1	IV	12945008
AGIWUR12456	Control	Cis	III	12130000	11920000	12390000	20.36	0.662	WBGene00013561	Y75B8A.31	Y75B8A.31	III	12351539
AGIWUR12480	Control	Cis	V	15060000	14880000	16430000	4.72	-0.234	WBGene00000057	F28F8.1	acr-18	V	15551136
AGIWUR12498	Control	Trans	V	18380000	17970000	18450000	4.18	0.509	WBGene00045511	F11A5.18	F11A5.18	V	16202789
AGIWUR125	Control	Cis	V	16530000	15050000	18030000	6.34	0.495	WBGene00013620	Y102A5C.14	fbxa-111	V	16948635
AGIWUR12503	Control	Trans	I	3650000	3580000	8000000	9.93	-0.999	WBGene00077528	Y26D4A.20	Y26D4A.20	I	13085276
AGIWUR12525	Control	Cis	V	16530000	16420000	17530000	18.38	1.271	WBGene00009840	F47H4.9	fbxa-189	V	17345203
AGIWUR12536	Control	Trans	I	3650000	3080000	6020000	9.51	0.699	WBGene00044559	ZK380.5	ZK380.5	X	1647986
AGIWUR12577	Control		IV	2620000	2540000	7930000	3.95	0.844
AGIWUR12582	Control	Cis	I	6270000	3580000	8000000	10.28	0.589	WBGene00000787	C41D11.8	cps-6	I	4446583
AGIWUR12586	Control		IV	3470000	2540000	7930000	3.93	0.842
AGIWUR1261	Control	Trans	I	3390000	3220000	8000000	4.92	-0.411	WBGene00006464	T07H3.1	bath-47	II	1601796
AGIWUR1261	Control	Trans	IV	6440000	4030000	8830000	4.8	-0.412	WBGene00006464	T07H3.1	bath-47	II	1601796
AGIWUR12638	Control	Trans	V	19150000	18890000	19680000	5.97	-0.143	WBGene00014898	Y45F3A.6	Y45F3A.6	III	10586308
AGIWUR12641	Control	Trans	II	3890000	3280000	7950000	5.79	0.548	WBGene00015400	C03G6.15	cyp-35A2	V	7362298
AGIWUR12664	Control	Cis	V	3860000	3040000	8180000	4.03	0.378	WBGene00019525	K08D9.4	K08D9.4	V	3198550
AGIWUR12789	Control	Cis	II	11000000	7940000	11990000	12.06	0.395	WBGene00011967	T23G7.5	pir-1	II	9177239
AGIWUR12820	Control	Cis	V	2550000	10000	2730000	4.11	-0.386	WBGene00019983	R09E12.3	sti-1	V	773551
AGIWUR12838	Control	Cis	II	5590000	5580000	5660000	16.27	1.426	WBGene00019122	F59E12.6	F59E12.6	II	5626296
AGIWUR12840	Control	Cis	II	2200000	1300000	2540000	16.44	2.511	WBGene00016555	C40D2.2	math-20	II	1996535
AGIWUR1285	Control	Cis	X	8470000	6890000	8890000	9.93	0.881	WBGene00023477	C03G5.8	nspc-1	X	8534617
AGIWUR12862	Control	Trans	X	8470000	6890000	8660000	4.23	-0.271	WBGene00001331	F09B9.3	erd-2	X	10156799
AGIWUR12863	Control	Trans	IV	11160000	9710000	14640000	4.02	-0.162	WBGene00015222	B0507.5	B0507.5	V	8753673
AGIWUR12881	Control	Trans	II	10000	10000	10000	5.93	0.705	WBGene00019314	K02E7.10	K02E7.10	II	1065573
AGIWUR12897	Control	Cis	II	2200000	1300000	2540000	22.52	1.446	WBGene00020359	T08E11.3	math-40	II	1830638
AGIWUR1290	Control	Cis	V	20030000	18440000	20924149	6.06	-0.386	WBGene00044976	T26H2.10	T26H2.10	V	19223824
AGIWUR12900	Control	Cis	IV	16240000	15500000	17493793	9.06	0.462	WBGene00012418	Y7A9C.1	Y7A9C.1	IV	16294122
AGIWUR12907	Control	Cis	III	600000	10000	600000	17.59	1.231	WBGene00020453	T12B5.6	fbxa-55	III	933453
AGIWUR13010	Control	Trans	X	9080000	8880000	11390000	5.15	-0.696	WBGene00021268	Y23B4A.2	Y23B4A.2	X	5919659
AGIWUR13026	Control	Trans	X	4890000	3020000	8660000	4.31	-0.297	WBGene00021909	Y55B1BL.1	Y55B1BL.1	III	402449
AGIWUR13043	Control	Cis	II	3290000	2630000	3890000	11.84	0.833	WBGene00022569	ZC239.6	ZC239.6	II	3209481
AGIWUR13051	Control	Trans	X	4150000	3020000	5730000	4.25	-0.234	WBGene00010290	F58H1.7	F58H1.7	V	11962984
AGIWUR13075	Control	Trans	I	2290000	2280000	2610000	4.39	0.681	WBGene00000829	MTCE.21	ctb-1	MtDNA	4504
AGIWUR13085	Control	Cis	I	2540000	2530000	2610000	5.93	-1.076	WBGene00006047	C55C2.2	ssp-19	I	2562660
AGIWUR13113	Control	Trans	X	4150000	4140000	5730000	4.47	-0.274	WBGene00010290	F58H1.7	F58H1.7	V	11962984
AGIWUR13118	Control	Trans	X	680000	10000	680000	4.11	0.276	WBGene00000391	C47D2.2	cdd-1	X	8208700
AGIWUR13132	Control	Trans	X	1650000	10000	2860000	3.98	-0.339	WBGene00017916	F29A7.6	F29A7.6	II	2751765
AGIWUR13145	Control	Trans	I	3650000	3520000	10520000	8.76	0.706	WBGene00014562	Y17D7B.7	Y17D7B.7	V	18780462
AGIWUR13147	Control	Trans	I	3650000	3220000	14690000	3.97	-0.547	WBGene00012176	W01C9.2	W01C9.2	II	8536309
AGIWUR13153	Control	Cis	II	12590000	12580000	12600000	14.6	-1.186	WBGene00012908	Y46G5A.18	Y46G5A.18	II	12800346
AGIWUR13198	Control	Trans	V	3860000	2940000	8180000	4.22	0.173	WBGene00001621	K08F4.4	glt-3	IV	10130344
AGIWUR13220	Control	Cis	IV	13520000	13320000	14640000	9.52	0.463	WBGene00007452	C08F11.3	C08F11.3	IV	13619484
AGIWUR13236	Control	Cis	V	3860000	3850000	3910000	13.34	0.468	WBGene00005422	T22F3.6	srh-212	V	3595178
AGIWUR13238	Control	Cis	IV	16240000	16110000	17493793	15.49	1.047	WBGene00013997	ZK550.3	ZK550.3	IV	17250094
AGIWUR1325	Control	Cis	I	12560000	11970000	13880000	15.75	-1.221	WBGene00008566	F08A8.3	F08A8.3	I	12946936
AGIWUR13282	Control	Cis	V	16530000	16420000	17530000	23.34	1.813	WBGene00014955	Y102A5C.6	Y102A5C.6	V	16929143
AGIWUR13299	Control	Trans	I	9290000	7890000	10520000	12.54	1.79	WBGene00014186	ZK1025.6	nhr-244	I	11454770
AGIWUR13306	Control	Cis	III	1840000	10000	2060000	4.67	0.69	WBGene00015244	B0524.5	B0524.5	III	1891374
AGIWUR13315	Control	Cis	IV	7930000	4600000	12520000	4.34	-0.569	WBGene00005086	B0547.4	srd-8	IV	5643241
AGIWUR13316	Control	Cis	IV	13340000	13170000	14780000	5.65	0.428	WBGene00007452	C08F11.3	C08F11.3	IV	13619484
AGIWUR13336	Control	Cis	I	10000	10000	10000	4.54	-0.368	WBGene00003548	Y95B8A.1	nas-30	I	942415
AGIWUR1335	Control	Cis	V	16030000	15610000	17530000	17.55	1.624	WBGene00077623	Y102A5C.39	Y102A5C.39	V	16933938
AGIWUR13369	Control	Trans	IV	1470000	1070000	1970000	4.3	0.628	WBGene00018809	F54D10.8	F54D10.8	II	3825663
AGIWUR1337	Control	Cis	III	600000	10000	600000	10.68	1.014	WBGene00020455	T12B5.8	fbxa-59	III	940868
AGIWUR13374	Control	Cis	I	3650000	3080000	10520000	5.84	0.468	WBGene00010566	K04G2.7	K04G2.7	I	8047251
AGIWUR13376	Control	Cis	II	3290000	3240000	4570000	7.18	0.578	WBGene00017460	F14D2.12	bath-30	II	3345283
AGIWUR13390	Control	Cis	I	1880000	1510000	2090000	4.56	0.451	WBGene00044897	M01D7.9	M01D7.9	I	1851685
AGIWUR13396	Control	Cis	II	14360000	14350000	15279345	10.63	-0.285	WBGene00044726	Y53F4B.43	Y53F4B.43	II	14988230
AGIWUR13417	Control	Cis	X	2020000	1800000	2460000	10.01	0.559	WBGene00018684	F52D2.1	fbxa-41	X	1949155
AGIWUR13454	Control	Trans	IV	4040000	3800000	5150000	5.27	-0.2	WBGene00017355	F10E9.3	F10E9.3	III	8310933
AGIWUR13457	Control	Trans	V	7180000	7170000	8180000	15.53	0.868	WBGene00017190	F07B7.12	F07B7.12	V	8854971
AGIWUR13481	Control	Trans	II	13070000	12280000	13890000	4.15	0.119	WBGene00006709	Y87G2A.9	ubc-14	I	13581685
AGIWUR13514	Control	Trans	II	5410000	3280000	7950000	4.88	-0.207	WBGene00016784	C49G7.6	C49G7.6	V	4041270
AGIWUR13514	Control	Trans	V	10150000	8170000	17530000	4.08	0.199	WBGene00016784	C49G7.6	C49G7.6	V	4041270
AGIWUR13530	Control	Cis	II	700000	690000	1310000	24.49	2.751	WBGene00019311	K02E7.6	K02E7.6	II	1057190
AGIWUR13534	Control	Cis	V	1160000	10000	2950000	6.07	0.501	WBGene00044520	F59A7.12	F59A7.12	V	2030176
AGIWUR13565	Control	Cis	IV	16240000	15970000	17493793	10.65	1.03	WBGene00010528	K03D3.2	K03D3.2	IV	16328103
AGIWUR13568	Control		II	2200000	1300000	2540000	15.2	1.287
AGIWUR13607	Control	Cis	II	12590000	12110000	13040000	5.32	-0.341	WBGene00012589	Y38E10A.11	nspe-4	II	12613436
AGIWUR13612	Control	Cis	II	2830000	2630000	2880000	7.02	-0.298	WBGene00022448	Y110A2AL.13	Y110A2AL.13	II	2886382
AGIWUR13638	Control	Trans	X	1720000	10000	1810000	4.24	0.221	WBGene00017250	F08D12.7	F08D12.7	II	2767253
AGIWUR13653	Control	Cis	III	2920000	2760000	4300000	5.48	0.292	WBGene00018989	F56F11.2	F56F11.2	III	2882296
AGIWUR1369	Control	Cis	IV	770000	10000	770000	4.92	0.229	WBGene00021012	W03G1.6	pig-1	IV	506732
AGIWUR1372	Control	Cis	V	16030000	14290000	18030000	4.09	0.352	WBGene00005514	F36G9.9	sri-2	V	15963829
AGIWUR13728	Control	Cis	II	2200000	690000	2880000	6.75	0.15	WBGene00019337	K02F6.3	K02F6.3	II	2546294
AGIWUR13732	Control	Cis	IV	2050000	1270000	2200000	7.38	0.79	WBGene00016027	C23H5.8	C23H5.8	IV	2111890
AGIWUR13743	Control	Cis	V	3860000	10000	4430000	5.09	-0.38	WBGene00018092	F36F12.1	F36F12.1	V	2100061
AGIWUR13783	Control	Cis	II	11000000	5650000	11830000	4.18	0.42	WBGene00011164	R09D1.8	R09D1.8	II	9460067
AGIWUR1379	Control	Cis	V	2550000	1150000	3910000	7.86	0.621	WBGene00021611	Y46H3D.7	nhr-238	V	1628106
AGIWUR13840	Control	Cis	X	10130000	9090000	10350000	6.14	0.56	WBGene00009620	F41E7.4	fip-5	X	10302587
AGIWUR13845	Control	Trans	II	12970000	12280000	13410000	4.64	0.233	WBGene00006520	D2013.10	tag-175	II	9323901
AGIWUR1385	Control	Trans	V	18030000	15610000	19150000	4.35	-0.079	WBGene00013535	Y73F8A.31	gyg-3	IV	15513754
AGIWUR13851	Control	Cis	II	5660000	3480000	11990000	4.65	0.392	WBGene00017348	F10E7.6	F10E7.6	II	7113036
AGIWUR13856	Control	Trans	X	2720000	10000	4890000	4.5	0.622	WBGene00012593	Y38E10A.15	nspe-7	II	12627126
AGIWUR13884	Control	Cis	II	3250000	10000	3490000	4.18	0.405	WBGene00017704	F22E5.2	F22E5.2	II	2665394
AGIWUR13888	Control	Cis	V	3860000	3040000	3920000	8.51	0.798	WBGene00020620	T20D4.15	T20D4.15	V	3393473
AGIWUR13892	Control	Trans	I	9290000	3580000	10520000	11.99	1.513	WBGene00014185	ZK1025.5	ZK1025.5	I	11453890
AGIWUR13917	Control	Cis	II	13410000	12220000	13910000	5.12	0.292	WBGene00013015	Y48E1C.2	Y48E1C.2	II	13424436
AGIWUR13922	Control	Trans	II	12590000	12120000	13720000	5.03	0.172	WBGene00015555	C06G3.9	C06G3.9	IV	7032688
AGIWUR13924	Control	Cis	II	2200000	1300000	2540000	19	1.793	WBGene00015609	C08F1.5	math-4	II	1778778
AGIWUR13945	Control	Cis	V	20030000	19160000	20924149	12.84	0.71	WBGene00013756	Y113G7B.4	ftr-1	V	20196938
AGIWUR13963	Control	Cis	II	8730000	3880000	11000000	4.71	-0.26	WBGene00005130	K02A2.4	srd-52	II	7435809
AGIWUR13976	Control	Cis	II	2200000	1300000	2540000	28.18	3.413	WBGene00018101	F36H5.2	math-27	II	1767808
AGIWUR13979	Control	Cis	V	2550000	10000	2950000	7.28	-0.49	WBGene00005644	Y32G9A.4	srp-3	V	1908895
AGIWUR14031	Control		I	3230000	3020000	6020000	5.7	-0.479
AGIWUR14039	Control	Trans	I	3650000	3010000	11790000	4.02	0.217	WBGene00004091	T14G10.1	pps-1	IV	10161985
AGIWUR14061	Control	Trans	IV	2500000	2120000	2510000	5.68	0.298	WBGene00020033	R12E2.7	R12E2.7	I	4153959
AGIWUR14066	Control	Cis	II	2880000	2630000	3290000	4.35	-0.109	WBGene00044372	ZC239.21	ZC239.21	II	3206942
AGIWUR14068	Control	Cis	IV	2050000	1270000	2200000	7.29	0.782	WBGene00016027	C23H5.8	C23H5.8	IV	2111890
AGIWUR14077	Control	Cis	I	11040000	6010000	11790000	6.52	-0.171	WBGene00013134	Y53C10A.3	Y53C10A.3	I	11968943
AGIWUR14082	Control	Trans	V	20030000	19160000	20924149	4.29	-0.476	WBGene00007183	B0462.4	B0462.4	V	18329084
AGIWUR1409	Control	Cis	X	14390000	13950000	14700000	7.98	0.814	WBGene00010605	K06G5.1	K06G5.1	X	14214870
AGIWUR14102	Control	Trans	X	1620000	10000	1720000	4.09	0.389	WBGene00009289	F31D4.1	exos-7	V	20838832
AGIWUR14134	Control	Cis	II	2200000	1300000	2540000	18.86	1.674	WBGene00020358	T08E11.2	math-39	II	1832349
AGIWUR1414	Control		IV	2620000	2540000	4610000	3.94	0.825
AGIWUR14161	Control	Cis	II	2880000	10000	4570000	3.92	0.179	WBGene00021294	Y25C1A.7	Y25C1A.7	II	3062543
AGIWUR14165	Control	Trans	IV	9870000	4240000	11160000	6.51	-0.301	WBGene00000114	F13D12.4	alh-8	II	11728886
AGIWUR14182	Control	Cis	II	5590000	5580000	5660000	9.81	0.448	WBGene00019121	F59E12.5	npl-4.2	II	5622877
AGIWUR14184	Control	Cis	II	11940000	8740000	12200000	7.07	-0.359	WBGene00012322	W07A12.4	W07A12.4	II	9148294
AGIWUR14192	Control	Trans	IV	15980000	15430000	17493793	4.7	0.424	WBGene00003689	M02H5.1	nhr-99	V	474810
AGIWUR14198	Control	Cis	II	700000	690000	1310000	15.55	-1.044	WBGene00019918	R07C3.2	fbxc-36	II	941021
AGIWUR14216	Control	Cis	I	3030000	2280000	3300000	3.9	0.373	WBGene00023172	Y23H5A.8	Y23H5A.8	I	2633009
AGIWUR14235	Control	Trans	X	4790000	3020000	5730000	5.39	-0.12	WBGene00023270	F17E9.14	F17E9.14	IV	8336794
AGIWUR14245	Control	Cis	V	19230000	19160000	19680000	32.03	2.086	WBGene00007728	C25F9.9	C25F9.9	V	19416604
AGIWUR14251	Control	Trans	IV	10900000	9710000	13300000	4.96	-0.291	WBGene00005953	K09D9.10	srx-62	V	3994765
AGIWUR1429	Control		IV	2620000	2540000	4040000	4.06	0.852
AGIWUR1430	Control	Cis	II	3250000	2870000	5030000	5.4	0.466	WBGene00022567	ZC239.4	ZC239.4	II	3214455
AGIWUR14310	Control	Trans	X	2020000	10000	6010000	4.15	-0.26	WBGene00006309	D1014.1	sul-2	V	8157726
AGIWUR14322	Control	Trans	X	1620000	10000	2460000	4.35	-0.41	WBGene00004921	F31E8.2	snt-1	II	6810920
AGIWUR14336	Control	Trans	I	3390000	3060000	10520000	4.76	-0.162	WBGene00009823	F47G4.2	F47G4.2	I	14078187
AGIWUR14363	Control	Trans	I	3650000	3520000	8000000	8.81	0.687	WBGene00014562	Y17D7B.7	Y17D7B.7	V	18780462
AGIWUR14373	Control	Cis	V	3920000	3910000	7180000	10.81	-0.658	WBGene00015043	B0213.14	cyp-34A8	V	3964764
AGIWUR14381	Control	Cis	II	2200000	1300000	2540000	24.88	2.009	WBGene00018668	F52C6.11	bath-2	II	1921453
AGIWUR14403	Control	Cis	X	14390000	13950000	14500000	7.76	0.953	WBGene00010605	K06G5.1	K06G5.1	X	14214870
AGIWUR14412	Control	Trans	V	11380000	11370000	12020000	8.98	-0.519	WBGene00000977	R05D8.8	dhs-14	V	2763962
AGIWUR14424	Control	Trans	I	3650000	3290000	8000000	6.63	0.363	WBGene00010711	K09B11.4	K09B11.4	IV	13429516
AGIWUR14426	Control	Cis	X	3030000	1610000	8640000	4.01	0.283	WBGene00019827	R02E12.2	mop-25.1	X	4012209
AGIWUR14436	Control	Trans	X	14700000	14380000	15650000	4.36	-0.416	WBGene00017506	F16B4.4	F16B4.4	V	1594112
AGIWUR14442	Control	Trans	IV	13300000	11160000	14640000	4.25	-0.349	WBGene00014947	Y71A12B.14	Y71A12B.14	I	13969832
AGIWUR14453	Control	Cis	V	2550000	2040000	2730000	12.06	0.714	WBGene00020851	T27B7.5	nhr-227	V	2285278
AGIWUR14454	Control	Cis	II	2200000	1300000	2540000	28.09	2.677	WBGene00020360	T08E11.4	math-41	II	1824635
AGIWUR14468	Control	Trans	II	12350000	12120000	13720000	4.15	0.203	WBGene00015648	C09F5.2	orai-1	III	647123
AGIWUR14475	Control	Trans	V	3920000	3900000	7180000	5.32	0.289	WBGene00044759	T06E6.15	T06E6.15	V	15398922
AGIWUR14485	Control	Trans	V	11360000	9020000	12420000	3.99	-0.169	WBGene00004981	Y66H1B.4	spl-1	IV	379900
AGIWUR14488	Control	Trans	I	3650000	3290000	10520000	6.64	0.679	WBGene00013644	Y105C5A.25	Y105C5A.25	IV	15860189
AGIWUR14506	Control	Cis	IV	990000	10000	1160000	7.99	0.679	WBGene00000816	Y55F3AM.15	csn-4	IV	1077458
AGIWUR14511	Control	Cis	II	2200000	1300000	2540000	29.27	2.363	WBGene00022867	ZK1240.2	ZK1240.2	II	2323401
AGIWUR14519	Control	Cis	II	2200000	1300000	2540000	17.27	1.806	WBGene00015829	C16C4.5	math-15	II	1866391
AGIWUR14522	Control	Cis	II	12590000	12110000	13000000	6.83	0.94	WBGene00012592	Y38E10A.14	Y38E10A.14	II	12623123
AGIWUR14556	Control	Cis	I	9290000	6010000	10520000	7.97	0.581	WBGene00007043	T24D1.4	tag-179	I	9960327
AGIWUR14563	Control	Trans	V	3920000	3850000	7180000	4.47	0.293	WBGene00043357	F54E2.4	F54E2.4	V	2805966
AGIWUR14565	Control	Cis	IV	3810000	3800000	4250000	15.03	-1.552	WBGene00044473	F56D6.11	F56D6.11	IV	3906107
AGIWUR14603	Control	Cis	II	3250000	2530000	3490000	5.04	0.157	WBGene00003678	K08A2.5	nhr-88	II	2976642
AGIWUR1461	Control	Cis	I	6270000	3520000	11790000	4.73	0.338	WBGene00000787	C41D11.8	cps-6	I	4446583
AGIWUR14624	Control	Trans	II	11000000	4560000	11990000	5.21	-0.178	WBGene00007923	C34C12.4	C34C12.4	III	3467282
AGIWUR14667	Control	Trans	X	3030000	1610000	5730000	4.3	0.392	WBGene00003958	F23B2.11	pcp-3	IV	9155064
AGIWUR1468	Control	Cis	X	12770000	12680000	13060000	5.37	0.36	WBGene00014294	C53C7.5	C53C7.5	X	13042113
AGIWUR14702	Control		IV	9870000	9520000	12520000	4.87	-0.597
AGIWUR14715	Control	Cis	V	3440000	3040000	3860000	34.51	2.009	WBGene00020609	T20D4.3	T20D4.3	V	3418260
AGIWUR14725	Control	Cis	II	3890000	3240000	11000000	4.63	0.39	WBGene00021192	Y14H12B.2	Y14H12B.2	II	3932180
AGIWUR14752	Control	Trans	I	9290000	6010000	10520000	11.78	0.884	WBGene00044250	F56G4.7	F56G4.7	I	11361081
AGIWUR14766	Control	Cis	V	16030000	15050000	18030000	6.44	0.591	WBGene00009470	F36D3.4	F36D3.4	V	16516454
AGIWUR14792	Control	Cis	II	2200000	1300000	2540000	26.11	2.095	WBGene00018100	F36H5.1	math-26	II	1771653
AGIWUR14797	Control	Cis	III	1170000	1160000	1550000	24.51	0.949	WBGene00022354	Y82E9BR.22	Y82E9BR.22	III	1406551
AGIWUR1480	Control	Trans	V	3910000	2720000	8180000	5.63	0.53	WBGene00006486	T11F9.2	tag-140	V	11462995
AGIWUR14815	Control	Cis	V	3860000	3850000	3910000	17.2	1.301	WBGene00015435	C04E12.5	C04E12.5	V	3358596
AGIWUR14835	Control	Cis	X	10950000	4880000	12440000	4.77	-0.445	WBGene00012217	W02H3.1	W02H3.1	X	11102618
AGIWUR14848	Control	Trans	X	14700000	12760000	15080000	4.3	-0.29	WBGene00012221	W03C9.5	W03C9.5	II	11966982
AGIWUR14875	Control	Cis	III	600000	10000	600000	27.96	2.96	WBGene00016219	C29F9.4	C29F9.4	III	120491
AGIWUR14879	Control	Cis	II	2200000	1300000	2540000	16.54	-0.495	WBGene00015600	C08E3.8	fbxa-165	II	1614800
AGIWUR1488	Control	Cis	II	5660000	3480000	11990000	5.08	0.372	WBGene00017348	F10E7.6	F10E7.6	II	7113036
AGIWUR14884	Control	Cis	V	17740000	15050000	18450000	8.12	-0.45	WBGene00008127	C47A10.5	ddo-1	V	17774219
AGIWUR14890	Control	Trans	III	2920000	2510000	4310000	3.93	-0.142	WBGene00007436	C08B11.9	C08B11.9	II	8037388
AGIWUR14891	Control	Cis	II	2830000	2530000	3290000	4.23	0.414	WBGene00017247	F08D12.3	F08D12.3	II	2776407
AGIWUR14892	Control	Trans	II	12210000	12000000	13410000	4.99	-0.576	WBGene00045404	C06C3.11	C06C3.11	II	9378498
AGIWUR14919	Control	Cis	IV	9870000	9710000	10280000	13.45	1.176	WBGene00012781	Y43C5A.1	nspd-7	IV	10268640
AGIWUR14925	Control	Cis	V	3860000	3040000	3910000	12.5	1.461	WBGene00015878	C17B7.4	C17B7.4	V	3339345
AGIWUR14928	Control		V	17970000	17520000	18450000	5.2	0.475
AGIWUR14935	Control	Trans	IV	3810000	2790000	4610000	4.18	-0.931	WBGene00004677	F31C3.10	rrn-3.56	I	15060288
AGIWUR14937	Control	Trans	X	1620000	10000	1720000	4.55	0.204	WBGene00013019	Y48G10A.2	Y48G10A.2	I	13477247
AGIWUR14961	Control	Cis	II	5410000	5400000	5590000	14	0.685	WBGene00019122	F59E12.6	F59E12.6	II	5626296
AGIWUR14976	Control	Trans	II	13410000	13030000	13910000	4.45	0.274	WBGene00011415	T04A8.15	him-18	III	4712537
AGIWUR14976	Control	Trans	X	1650000	10000	4790000	3.9	0.26	WBGene00011415	T04A8.15	him-18	III	4712537
AGIWUR14988	Control	Trans	IV	10900000	9710000	13180000	4.57	-0.332	WBGene00044394	B0034.7	B0034.7	II	5961652
AGIWUR15010	Control	Cis	V	13610000	13380000	14300000	11.97	-1.027	WBGene00012058	T26F2.2	T26F2.2	V	13981533
AGIWUR15026	Control	Cis	IV	770000	10000	770000	5.84	0.266	WBGene00021012	W03G1.6	pig-1	IV	506732
AGIWUR15035	Control	Cis	X	2720000	10000	5730000	5.28	0.152	WBGene00020082	R57.1	R57.1	X	301832
AGIWUR15046	Control	Cis	V	19150000	18030000	19680000	4.4	0.423	WBGene00012822	Y43F8B.12	Y43F8B.12	V	19468354
AGIWUR15051	Control	Cis	V	10150000	9020000	10590000	13.2	1.22	WBGene00077503	AC3.12	AC3.12	V	10378963
AGIWUR15095	Control	Cis	I	3650000	3640000	8000000	17.9	-0.765	WBGene00016561	C41D11.1	eri-6	I	4457384
AGIWUR15111	Control	Cis	V	8410000	4430000	11380000	5.56	-0.436	WBGene00005825	F18E3.9	srw-78	V	7431803
AGIWUR15119	Control	Cis	V	14960000	14290000	17530000	5.69	0.121	WBGene00005317	F21H7.14	srh-98	V	16235151
AGIWUR15152	Control	Cis	I	11570000	6010000	13880000	4.89	0.883	WBGene00008681	F11A6.2	scrm-4	I	11680495
AGIWUR15161	Control		IV	9070000	4240000	13520000	3.97	0.153
AGIWUR15170	Control	Cis	I	11790000	11780000	13880000	11	0.855	WBGene00012345	W08E3.4	W08E3.4	I	13337449
AGIWUR15174	Control	Cis	V	6560000	4420000	8180000	7.89	0.678	WBGene00017264	F08F3.8	F08F3.8	V	5431300
AGIWUR15200	Control	Cis	II	5660000	5650000	7950000	31.59	2.425	WBGene00017344	F10E7.2	F10E7.2	II	7122200
AGIWUR15205	Control	Cis	V	2780000	1010000	3860000	7.5	0.478	WBGene00018138	F37B4.7	folt-2	V	2872448
AGIWUR15226	Control	Trans	X	8640000	6890000	8890000	5.35	-0.227	WBGene00011222	R10H10.3	R10H10.3	IV	10388472
AGIWUR15227	Control	Trans	X	2720000	1610000	6360000	3.95	-0.534	WBGene00077525	C41G7.8	C41G7.8	I	9530808
AGIWUR15238	Control	Cis	V	19230000	19160000	19680000	20.94	1.705	WBGene00010850	M04C3.1	M04C3.1	V	19437913
AGIWUR15252	Control	Cis	V	6560000	3900000	8180000	6.58	0.394	WBGene00000110	T05H4.13	alh-4	V	6427194
AGIWUR15282	Control	Trans	X	1620000	10000	1810000	3.92	-0.466	WBGene00013352	Y59A8B.20	lon-8	V	17994778
AGIWUR15302	Control	Trans	IV	3810000	2500000	5150000	4.21	-0.359	WBGene00019205	H16O14.1	kcc-2	IV	6040964
AGIWUR15313	Control	Trans	X	1650000	10000	1810000	4.04	0.251	WBGene00000208	Y53F4B.15	asc-1	II	15039326
AGIWUR15327	Control		IV	3470000	2540000	7930000	3.93	0.862
AGIWUR15344	Control	Trans	II	13410000	12120000	13910000	4.1	0.246	WBGene00019334	K02F3.12	K02F3.12	III	856565
AGIWUR15367	Control	Cis	IV	6440000	4600000	9530000	6.21	1.275	WBGene00015532	C06E4.3	C06E4.3	IV	7260874
AGIWUR15386	Control	Cis	IV	13180000	10270000	15440000	4.08	-0.247	WBGene00044737	JC8.14	ttr-45	IV	13254201
AGIWUR1545	Control	Trans	V	11800000	9020000	13390000	4.34	0.462	WBGene00077593	C49G7.12	C49G7.12	V	4038806
AGIWUR15479	Control	Trans	X	8640000	6890000	8660000	5	-0.217	WBGene00000534	R01B10.1	cpi-2	V	6044043
AGIWUR15493	Control	Cis	V	14960000	14950000	15620000	10.73	0.868	WBGene00007804	C29F3.3	C29F3.3	V	15346665
AGIWUR15501	Control	Trans	V	12020000	8170000	14300000	6.23	0.609	WBGene00015574	C07G3.2	irg-1	V	3523579
AGIWUR15505	Control	Cis	IV	9530000	5140000	10280000	4.74	0.877	WBGene00006957	C07G1.4	wsp-1	IV	8188888
AGIWUR15515	Control	Cis	II	12350000	12280000	13000000	5.28	0.202	WBGene00006009	T21B4.12	srx-118	II	12525764
AGIWUR15553	Control	Trans	I	12560000	10510000	14830000	5.04	-0.285	WBGene00045237	F39H2.5	mrt-1	I	8660814
AGIWUR15572	Control	Trans	I	3090000	3010000	3230000	4.59	-0.223	WBGene00006876	ZK1151.1	vab-10	I	11747419
AGIWUR15577	Control	Cis	IV	16240000	15500000	17493793	9.14	-0.375	WBGene00004914	Y116A8C.42	snr-1	IV	17088021
AGIWUR1558	Control	Cis	V	3860000	3040000	3910000	11.21	0.601	WBGene00000498	Y39H10A.7	chk-1	V	3756767
AGIWUR15582	Control	Cis	V	20030000	19160000	20924149	7.99	0.496	WBGene00009758	F46B3.3	ttr-11	V	20603192
AGIWUR15609	Control	Cis	II	3250000	3240000	4570000	5.58	0.725	WBGene00016707	C46E10.1	C46E10.1	II	3724263
AGIWUR15611	Control		X	1250000	10000	1810000	8.05	0.612
AGIWUR15612	Control	Cis	V	16030000	15610000	17530000	9.15	0.702	WBGene00045511	F11A5.18	F11A5.18	V	16202789
AGIWUR15619	Control	Trans	IV	9070000	4600000	9720000	4.07	0.21	WBGene00013508	Y71A12B.11	Y71A12B.11	I	13978418
AGIWUR15620	Control	Cis	X	3030000	3020000	4790000	5.89	1.311	WBGene00006927	F59D8.1	vit-3	X	3567384
AGIWUR15704	Control	Trans	X	4150000	3020000	5730000	6.09	0.531	WBGene00009397	F35C5.9	clec-66	II	12904331
AGIWUR1572	Control	Cis	II	3250000	2620000	3290000	7.53	0.702	WBGene00022569	ZC239.6	ZC239.6	II	3209481
AGIWUR15738	Control	Cis	III	11210000	11200000	11930000	7.83	0.354	WBGene00007704	C24H11.9	mdt-21	III	11777544
AGIWUR15774	Control	Cis	V	3440000	10000	4430000	5.21	-0.431	WBGene00044705	T22F3.12	T22F3.12	V	3589016
AGIWUR15778	Control	Trans	X	2020000	10000	3830000	3.93	0.227	WBGene00017727	F22H10.3	F22H10.3	X	16677263
AGIWUR15791	Control	Trans	IV	10900000	9710000	13180000	4.71	-0.352	WBGene00044394	B0034.7	B0034.7	II	5961652
AGIWUR1580	Control	Trans	IV	15450000	14630000	17493793	3.97	-0.325	WBGene00023421	B0564.11	B0564.11	IV	13105299
AGIWUR15802	Control	Cis	V	16530000	16420000	17530000	15.39	0.605	WBGene00012525	Y32B12C.1	Y32B12C.1	V	16606598
AGIWUR15803	Control	Cis	I	11790000	3640000	13880000	4.65	0.511	WBGene00020350	T08B2.12	T08B2.12	I	6231500
AGIWUR15819	Control	Trans	I	2280000	2180000	2290000	4.11	-0.741	WBGene00016300	C32B5.7	C32B5.7	II	960535
AGIWUR15819	Control	Cis	II	700000	10000	2540000	10.47	-0.764	WBGene00016300	C32B5.7	C32B5.7	II	960535
AGIWUR15832	Control	Trans	X	4150000	4140000	4890000	5.45	-0.389	WBGene00001451	F31F6.4	flp-8	X	14881350
AGIWUR15879	Control	Cis	V	590000	10000	590000	16.34	-1.303	WBGene00017957	F31F4.1	F31F4.1	V	684090
AGIWUR15891	Control	Trans	X	4150000	3820000	4890000	4.51	-0.373	WBGene00001451	F31F6.4	flp-8	X	14881350
AGIWUR15892	Control	Cis	V	13610000	8170000	14890000	4.5	0.278	WBGene00008875	F15H10.8	F15H10.8	V	10401434
AGIWUR15906	Control	Cis	I	9290000	3580000	11790000	8.67	0.862	WBGene00003703	ZK1025.9	nhr-113	I	11473208
AGIWUR15913	Control	Trans	X	4790000	1610000	6010000	3.98	-0.548	WBGene00077525	C41G7.8	C41G7.8	I	9530808
AGIWUR15915	Control	Cis	II	2830000	2630000	2880000	21.14	1.335	WBGene00022445	Y110A2AL.9	Y110A2AL.9	II	2843354
AGIWUR15934	Control	Cis	II	13730000	13370000	13910000	5.84	0.494	WBGene00001772	F37B1.1	gst-24	II	13610371
AGIWUR15937	Control	Cis	II	3250000	10000	3890000	4.31	0.509	WBGene00021720	Y49F6B.8	Y49F6B.8	II	3479476
AGIWUR15938	Control		V	16030000	14810000	17740000	4.16	0.19
AGIWUR15957	Control	Trans	X	8470000	6890000	8890000	4.76	0.252	WBGene00006915	VW02B12L.1	vha-6	II	11435147
AGIWUR15965	Control	Trans	V	11360000	8170000	12420000	4.83	-0.621	WBGene00019235	H23N18.4	H23N18.4	V	4901360
AGIWUR15967	Control	Cis	V	6560000	3900000	8180000	6.66	0.51	WBGene00015359	C02G6.1	C02G6.1	V	5876353
AGIWUR15972	Control	Cis	II	13390000	12990000	13910000	8.45	0.703	WBGene00001885	ZK131.5	his-11	II	13821709
AGIWUR15973	Control	Cis	III	600000	10000	600000	10.64	0.868	WBGene00006895	T17A3.8	ver-2	III	146982
AGIWUR15979	Control	Cis	V	3440000	3040000	3860000	15.96	1.268	WBGene00015433	C04E12.2	C04E12.2	V	3368070
AGIWUR15993	Control	Cis	II	2200000	1300000	2540000	30.87	2.304	WBGene00016717	C46F9.1	math-22	II	1905434
AGIWUR16000	Control	Cis	X	8660000	6350000	13490000	4.98	-0.457	WBGene00019731	M02D8.5	M02D8.5	X	8754524
AGIWUR16005	Control	Trans	X	4890000	3820000	6360000	7.67	-0.384	WBGene00009639	F42F12.8	nspc-15	X	12360676
AGIWUR16012	Control	Trans	I	2610000	2530000	2840000	4.1	-0.076	WBGene00007259	C02B4.3	C02B4.3	X	12658405
AGIWUR16027	Control	Cis	V	11380000	4430000	11800000	6.31	0.498	WBGene00017567	F18E3.11	F18E3.11	V	7413418
AGIWUR1605	Control	Cis	II	5660000	5400000	11010000	8.53	0.507	WBGene00002994	T09A5.10	lin-5	II	7860541
AGIWUR16063	Control	Trans	III	2060000	1980000	2700000	4.24	0.219	WBGene00012942	Y47D3B.6	Y47D3B.6	III	11427035
AGIWUR16077	Control	Trans	X	4890000	3820000	8660000	4.28	-0.352	WBGene00021335	Y34D9A.11	spp-23	I	1018838
AGIWUR16090	Control	Cis	II	2200000	690000	3250000	4.55	-0.591	WBGene00017524	F16G10.9	F16G10.9	II	2384191
AGIWUR16099	Control	Cis	II	5660000	5650000	7950000	14.52	0.786	WBGene00020027	R12C12.7	R12C12.7	II	6054943
AGIWUR16118	Control	Trans	IV	16240000	15060000	17493793	4.82	-0.468	WBGene00014987	ZK637.6	ZK637.6	III	8898904
AGIWUR16127	Control	Trans	X	680000	10000	680000	4.62	-0.392	WBGene00044144	M153.4	M153.4	X	12150012
AGIWUR16141	Control	Trans	X	4150000	4140000	6010000	7.68	-0.67	WBGene00012145	T28H10.4	nlp-46	V	12505225
AGIWUR16155	Control	Cis	III	600000	10000	600000	8.5	0.396	WBGene00001392	K02F3.3	far-8	III	842928
AGIWUR16188	Control	Cis	II	2200000	1300000	2540000	14.54	1.376	WBGene00018658	F52C6.1	bath-22	II	1927884
AGIWUR16194	Control	Trans	V	11800000	9020000	14300000	5.67	-0.399	WBGene00015577	C07G3.9	ugt-64	V	3503127
AGIWUR16196	Control	Cis	I	11040000	3520000	11980000	4.32	0.481	WBGene00017004	D1007.7	nrd-1	I	4597891
AGIWUR16198	Control	Cis	II	5660000	5580000	7950000	16.25	0.449	WBGene00002994	T09A5.10	lin-5	II	7860541
AGIWUR16224	Control	Trans	V	11360000	3910000	14300000	4.54	0.251	WBGene00006632	C14A11.1	tsp-6	X	2820440
AGIWUR16241	Control	Trans	V	11360000	4430000	14820000	4.82	-0.429	WBGene00015044	B0213.15	cyp-34A9	V	3968118
AGIWUR16311	Control	Cis	V	18380000	18030000	18450000	13.01	1.336	WBGene00013060	Y51A2A.4	Y51A2A.4	V	18290914
AGIWUR16327	Control		II	2830000	690000	3290000	7.26	-0.308
AGIWUR16327	Control		X	13520000	13050000	14240000	4.41	-0.249
AGIWUR16329	Control	Trans	IV	11160000	9710000	13180000	4.15	-0.395	WBGene00008324	C55A1.7	C55A1.7	V	15646964
AGIWUR16330	Control	Cis	II	12350000	12340000	12590000	17.77	1.684	WBGene00013275	Y57A10B.3	btb-14	II	12383405
AGIWUR16385	Control	Trans	IV	6440000	4240000	8830000	4.69	0.254	WBGene00001188	W08D2.1	egl-20	IV	9812335
AGIWUR1639	Control	Cis	V	19230000	19160000	19680000	25.31	2.495	WBGene00005832	C25F9.1	srw-85	V	19429411
AGIWUR16391	Control	Cis	X	14240000	14230000	14390000	11.37	0.775	WBGene00009087	F23D12.3	F23D12.3	X	14442551
AGIWUR16412	Control	Cis	I	14660000	11560000	15072423	7.27	0.766	WBGene00010822	M01G12.9	M01G12.9	I	12109052
AGIWUR16434	Control	Trans	X	4150000	1610000	5730000	4.04	-0.523	WBGene00021111	W09C3.3	W09C3.3	I	4707265
AGIWUR16479	Control	Trans	IV	9870000	9710000	13330000	4.73	0.497	WBGene00002173	F33D4.2	itr-1	IV	7675163
AGIWUR16507	Control	Trans	X	4890000	4140000	8660000	4.47	-0.342	WBGene00000529	B0491.8	clh-2	II	11358383
AGIWUR16511	Control	Cis	V	16530000	15050000	17740000	6.52	0.809	WBGene00013611	Y102A5C.2	Y102A5C.2	V	16918786
AGIWUR16525	Control	Cis	II	13410000	13370000	13910000	6.12	0.358	WBGene00012722	Y39G8B.1	Y39G8B.1	II	13970509
AGIWUR16531	Control	Trans	IV	10900000	9710000	11160000	11.09	-0.691	WBGene00008027	C39E9.2	scl-5	IV	13063980
AGIWUR16554	Control		II	11000000	8740000	11010000	22.96	1.703
AGIWUR16556	Control	Trans	X	1650000	10000	3830000	4.06	-0.492	WBGene00003552	C26C6.3	nas-36	I	7527303
AGIWUR16561	Control	Cis	X	12820000	10340000	13650000	4.7	0.214	WBGene00001250	C33D3.1	elt-2	X	10481177
AGIWUR16582	Control	Cis	IV	16240000	15970000	17493793	14.57	-0.677	WBGene00013803	Y116A8C.26	Y116A8C.26	IV	17079714
AGIWUR16598	Control	Cis	V	19230000	19160000	19680000	24.55	2.145	WBGene00010852	M04C3.3	M04C3.3	V	19444125
AGIWUR16601	Control	Trans	X	1650000	10000	5730000	4.14	-0.274	WBGene00015048	B0218.2	faah-2	IV	8152429
AGIWUR16618	Control	Cis	II	3250000	2870000	4570000	6.57	0.621	WBGene00195075	F39E9.22	F39E9.22	II	3319647
AGIWUR1662	Control	Cis	IV	2750000	2500000	4040000	4.45	0.377	WBGene00003884	M02B7.3	osm-3	IV	3795867
AGIWUR16623	Control	Trans	V	11360000	9020000	12420000	4.49	-0.208	WBGene00017765	F25B4.1	F25B4.1	V	5712883
AGIWUR16633	Control	Cis	V	1160000	10000	2050000	7.47	-0.388	WBGene00022807	ZK697.7	srab-25	V	1738927
AGIWUR16649	Control	Trans	V	11360000	9020000	14300000	4.73	0.198	WBGene00003999	C05A9.1	pgp-5	X	10854255
AGIWUR16657	Control	Cis	IV	4610000	3800000	8830000	4.82	-0.482	WBGene00050916	F55F10.3	F55F10.3	IV	4359946
AGIWUR16666	Control	Cis	V	2780000	2720000	3050000	10	0.61	WBGene00016281	C31B8.4	C31B8.4	V	2896635
AGIWUR16691	Control	Cis	II	3580000	3240000	5590000	5.01	0.313	WBGene00021056	W06B4.1	W06B4.1	II	4471401
AGIWUR16709	Control	Trans	I	12560000	3290000	15072423	4.13	-0.532	WBGene00010124	F55G11.4	F55G11.4	IV	12973612
AGIWUR16720	Control	Trans	V	7180000	3900000	12420000	4.38	0.266	WBGene00010746	K10D11.2	K10D11.2	IV	12978993
AGIWUR16725	Control	Cis	V	3440000	3040000	3910000	10.76	-0.579	WBGene00019963	R08E5.3	R08E5.3	V	3772044
AGIWUR16732	Control	Trans	IV	9530000	7920000	10280000	7.69	-0.761	WBGene00043537	W03G1.3	W03G1.3	IV	511223
AGIWUR1674	Control	Trans	I	11570000	3580000	11980000	3.93	-0.281	WBGene00019233	H23N18.2	ugt-14	V	4906269
AGIWUR16769	Control	Trans	X	8470000	3020000	10130000	4.16	-0.31	WBGene00010773	K11E4.1	K11E4.1	X	13714088
AGIWUR16772	Control	Cis	II	13730000	13490000	13890000	11.65	0.958	WBGene00001885	ZK131.5	his-11	II	13821709
AGIWUR16773	Control	Trans	IV	10900000	9520000	11160000	5.48	-0.309	WBGene00000114	F13D12.4	alh-8	II	11728886
AGIWUR16795	Control	Trans	X	1620000	10000	3030000	3.95	-0.323	WBGene00008732	F13B12.4	F13B12.4	IV	10444589
AGIWUR16801	Control	Cis	II	2200000	690000	2540000	10.24	0.545	WBGene00022561	ZC204.11	btb-13	II	1653781
AGIWUR16806	Control	Trans	X	1650000	10000	1810000	4.31	-0.366	WBGene00007422	C08B6.1	ugt-17	V	10102566
AGIWUR16807	Control	Trans	X	2020000	10000	5730000	4.51	0.312	WBGene00016907	C53H9.2	C53H9.2	I	1832897
AGIWUR16825	Control	Cis	II	3290000	3280000	3890000	12.12	1.143	WBGene00020774	T24E12.5	T24E12.5	II	3753924
AGIWUR16829	Control	Cis	V	16030000	15050000	17530000	8.03	0.655	WBGene00008678	F11A5.12	stdh-2	V	16224314
AGIWUR16832	Control	Cis	IV	10900000	9710000	13180000	5.36	0.458	WBGene00011416	T04A11.1	T04A11.1	IV	12475287
AGIWUR16851	Control	Cis	V	3920000	3910000	4430000	12.88	1.017	WBGene00020386	T09H2.1	cyp-34A4	V	3950012
AGIWUR16853	Control	Cis	IV	7930000	4600000	11160000	3.93	0.201	WBGene00010150	F56D5.6	F56D5.6	IV	9401972
AGIWUR16856	Control	Trans	X	1620000	10000	2860000	4.65	-0.313	WBGene00006782	C04F5.3	unc-46	V	5094769
AGIWUR16861	Control	Trans	X	1810000	10000	5730000	4.3	-0.346	WBGene00004921	F31E8.2	snt-1	II	6810920
AGIWUR16904	Control	Cis	IV	9530000	4030000	12520000	4.66	-0.458	WBGene00019541	K08F11.1	K08F11.1	IV	4724854
AGIWUR16910	Control	Cis	II	13890000	13030000	14360000	6.38	0.337	WBGene00009739	F45H10.2	F45H10.2	II	13491733
AGIWUR16925	Control	Cis	V	16030000	15050000	17530000	8.32	-0.714	WBGene00012051	T26E4.9	T26E4.9	V	15799193
AGIWUR1694	Control	Cis	X	1250000	10000	1650000	4.86	0.369	WBGene00017612	F19G12.4	F19G12.4	X	1417299
AGIWUR16944	Control	Cis	III	9010000	4310000	11320000	4.48	-0.256	WBGene00017321	F09G8.7	F09G8.7	III	8267876
AGIWUR16948	Control	Cis	V	6560000	4420000	8180000	9.43	0.48	WBGene00022013	Y60C6A.1	Y60C6A.1	V	4783599
AGIWUR16955	Control	Trans	I	10000	10000	10000	4.54	-0.163	WBGene00003165	T07H8.4	mec-1	V	6956519
AGIWUR16978	Control	Cis	V	10150000	3910000	11800000	6.57	-0.464	WBGene00000110	T05H4.13	alh-4	V	6427194
AGIWUR16994	Control	Cis	III	2920000	2060000	8570000	5.34	0.354	WBGene00006452	R148.6	heh-1	III	3198461
AGIWUR17001	Control	Trans	X	14500000	13940000	15080000	4.27	-0.166	WBGene00019102	F59C12.3	F59C12.3	X	16603313
AGIWUR17032	Control		II	2830000	10000	3290000	5.7	-0.294
AGIWUR17037	Control	Cis	V	18750000	17960000	20924149	3.94	0.327	WBGene00011207	R10E8.1	R10E8.1	V	18242295
AGIWUR1704	Control	Trans	IV	1970000	1270000	2410000	4.05	-0.236	WBGene00019957	R08E3.1	R08E3.1	X	4824973
AGIWUR17044	Control	Cis	X	14390000	13950000	14500000	8.22	0.978	WBGene00010605	K06G5.1	K06G5.1	X	14214870
AGIWUR17101	Control	Cis	X	12560000	11380000	12820000	6.11	0.558	WBGene00006979	F42F12.2	zig-2	X	12340311
AGIWUR17105	Control	Cis	IV	13300000	11160000	14640000	4.67	-0.378	WBGene00012640	Y38H8A.7	Y38H8A.7	IV	13455293
AGIWUR1711	Control	Trans	X	5810000	3020000	8660000	4.06	-0.308	WBGene00003753	CC4.2	nlp-15	I	12988220
AGIWUR17134	Control	Cis	I	11570000	3640000	14830000	4.67	0.14	WBGene00044264	Y105E8A.32	Y105E8A.32	I	14378374
AGIWUR17138	Control	Trans	X	12560000	6890000	13650000	4.22	0.381	WBGene00000672	ZK1010.7	col-97	III	12992301
AGIWUR17139	Control	Trans	I	11790000	7890000	14690000	6.84	-0.222	WBGene00012750	Y41C4A.2	faah-6	III	11650371
AGIWUR17141	Control	Trans	IV	2260000	2190000	2510000	4.24	0.211	WBGene00010293	F59A1.7	fbxa-108	V	17656819
AGIWUR17153	Control	Trans	X	1620000	10000	1810000	4.07	-0.318	WBGene00010010	F53H4.5	F53H4.5	X	15882031
AGIWUR17169	Control	Cis	III	8570000	8560000	8730000	20.22	1.863	WBGene00015747	C13G5.2	C13G5.2	III	8616698
AGIWUR17184	Control	Cis	V	2780000	1150000	3860000	4.6	-0.162	WBGene00005279	R05D8.3	srh-56	V	2771858
AGIWUR17195	Control	Cis	V	20030000	17520000	20924149	4.13	0.388	WBGene00013357	Y60A3A.2	clec-260	V	19982963
AGIWUR17198	Control	Trans	X	1650000	10000	1810000	4.33	0.267	WBGene00011155	R09B3.2	R09B3.2	I	11909347
AGIWUR17260	Control	Trans	X	1650000	10000	8640000	3.99	-0.277	WBGene00004212	F42G9.9	ptl-1	III	763806
AGIWUR17282	Control	Cis	IV	6440000	5140000	7930000	26.08	-1.783	WBGene00016402	C34D4.10	C34D4.10	IV	7119988
AGIWUR17296	Control	Trans	II	13890000	13030000	14360000	4.02	-0.287	WBGene00010059	F54E4.3	F54E4.3	X	14632023
AGIWUR17299	Control	Cis	X	4790000	4140000	5740000	9.95	-0.657	WBGene00006983	T03G11.8	zig-6	X	5186890
AGIWUR17305	Control	Cis	V	2550000	2040000	2950000	7.03	-0.299	WBGene00000514	F22F7.5	ckb-4	V	2106397
AGIWUR1731	Control	Cis	V	6560000	4430000	9030000	14.03	-1.01	WBGene00004092	F44C4.5	ppt-1	V	6624684
AGIWUR17338	Control	Cis	V	20030000	19160000	20924149	11.75	0.875	WBGene00013763	Y113G7B.14	Y113G7B.14	V	20226804
AGIWUR1734	Control	Cis	X	1620000	10000	1720000	6.92	0.442	WBGene00023458	M02E1.3	M02E1.3	X	322523
AGIWUR1735	Control	Trans	V	3860000	3850000	3920000	9.27	0.793	WBGene00021223	Y19D10A.8	Y19D10A.8	V	2353358
AGIWUR17383	Control	Cis	X	4790000	4140000	8470000	5.41	-0.454	WBGene00044299	C42D8.9	C42D8.9	X	5106229
AGIWUR17399	Control	Cis	III	12710000	12700000	12800000	13.42	-0.529	WBGene00014613	Y111B2A.25	Y111B2A.25	III	12528186
AGIWUR17406	Control	Trans	X	4890000	2450000	6010000	4.4	0.189	WBGene00003401	F43C1.2	mpk-1	III	4216737
AGIWUR17414	Control	Cis	V	15060000	13380000	17970000	4.09	-0.35	WBGene00012070	T26H5.8	T26H5.8	V	15427144
AGIWUR17415	Control	Cis	V	8410000	4430000	9030000	11.78	-0.981	WBGene00016863	C52A10.2	C52A10.2	V	5234780
AGIWUR17450	Control	Cis	X	8470000	4880000	8890000	5.01	-0.349	WBGene00006981	C09C7.1	zig-4	X	7925389
AGIWUR17463	Control	Cis	V	16030000	14950000	17530000	4.9	0.189	WBGene00010588	K05D4.3	srz-14	V	16183637
AGIWUR17466	Control	Trans	IV	3470000	2610000	4610000	4.4	0.266	WBGene00021340	Y34F4.5	Y34F4.5	III	1026451
AGIWUR17518	Control	Cis	III	13060000	13050000	13783700	9.24	0.549	WBGene00013732	Y111B2A.8	aakg-1	III	12538779
AGIWUR17531	Control	Trans	X	14500000	13950000	15140000	3.99	-0.177	WBGene00003239	C35C5.4	mig-2	X	11548542
AGIWUR17547	Control	Cis	II	10000	10000	10000	35.57	3.408	WBGene00015403	C03H5.1	clec-10	II	402660
AGIWUR17568	Control	Cis	IV	4610000	4600000	7930000	11.55	-0.536	WBGene00021205	Y17G9B.8	Y17G9B.8	IV	4757171
AGIWUR17601	Control	Cis	III	600000	10000	600000	17.43	1.264	WBGene00020453	T12B5.6	fbxa-55	III	933453
AGIWUR17603	Control	Trans	X	1620000	10000	3830000	3.97	-0.352	WBGene00013352	Y59A8B.20	lon-8	V	17994778
AGIWUR17626	Control	Trans	X	2020000	1610000	4150000	4.54	-0.412	WBGene00014989	ZK675.3	ZK675.3	II	7904587
AGIWUR17637	Control	Cis	V	6560000	3040000	9030000	4.76	0.446	WBGene00015395	C03G6.8	nhr-147	V	7346672
AGIWUR17642	Control	Cis	II	2200000	1300000	2540000	22.42	3.17	WBGene00018100	F36H5.1	math-26	II	1771653
AGIWUR17647	Control	Cis	IV	2720000	2610000	2750000	6.01	-0.333	WBGene00006705	Y94H6A.6	ubc-8	IV	2704691
AGIWUR17685	Control	Cis	II	2880000	2870000	3250000	14.89	-1.15	WBGene00022569	ZC239.6	ZC239.6	II	3209481
AGIWUR1769	Control	Cis	IV	1280000	980000	1830000	6.39	0.586	WBGene00009526	F38A1.14	clec-169	IV	1261326
AGIWUR17696	Control	Cis	II	3290000	3240000	3490000	8.99	0.295	WBGene00017456	F14D2.8	F14D2.8	II	3346748
AGIWUR17703	Control	Cis	V	8410000	4430000	12020000	4.98	0.375	WBGene00017317	F09G2.9	F09G2.9	V	7193745
AGIWUR17710	Control	Cis	V	19230000	19160000	19680000	25.43	2.855	WBGene00044291	C25F9.10	C25F9.10	V	19405697
AGIWUR17714	Control		IV	3470000	2530000	4610000	4.16	1.136
AGIWUR17762	Control	Trans	IV	10900000	9520000	12520000	3.98	0.454	WBGene00023465	C09G12.13	srz-81	IV	3485313
AGIWUR17775	Control	Cis	V	15060000	14880000	18450000	5.45	-0.417	WBGene00050935	Y37H2A.16	Y37H2A.16	V	18115374
AGIWUR17788	Control	Trans	I	9290000	7890000	10520000	17.24	1.56	WBGene00044250	F56G4.7	F56G4.7	I	11361081
AGIWUR1779	Control	Trans	IV	10900000	9710000	13300000	4.6	-0.373	WBGene00008792	F14D7.5	F14D7.5	V	14299165
AGIWUR17791	Control	Cis	V	3910000	3040000	9030000	4.09	0.452	WBGene00020882	T28A11.20	T28A11.20	V	3271393
AGIWUR17858	Control	Trans	II	13410000	13370000	13910000	4.23	0.226	WBGene00017599	F19F10.3	F19F10.3	V	7552136
AGIWUR17858	Control	Trans	X	1650000	10000	1810000	4	0.223	WBGene00017599	F19F10.3	F19F10.3	V	7552136
AGIWUR17868	Control	Trans	II	12240000	12110000	13000000	4.63	0.996	WBGene00003457	ZK1248.6	msp-64	II	5809904
AGIWUR1793	Control	Cis	V	7180000	3910000	8180000	7.93	0.767	WBGene00015396	C03G6.10	nhr-148	V	7342170
AGIWUR17948	Control	Trans	X	1650000	1610000	2460000	4.78	-0.362	WBGene00008311	C54G4.1	rskn-2	I	8014438
AGIWUR17960	Control	Trans	X	8640000	6890000	8660000	5.63	-0.236	WBGene00003235	C52E4.2	mif-2	V	11976755
AGIWUR17982	Control	Trans	I	12560000	7890000	14690000	4.02	-0.129	WBGene00008120	C46F11.5	C46F11.5	III	3652849
AGIWUR17993	Control	Trans	IV	2620000	2400000	4040000	4.96	0.234	WBGene00014233	ZK1128.7	ZK1128.7	III	10136981
AGIWUR18022	Control	Cis	X	1250000	10000	1720000	9.33	0.301	WBGene00020215	T04G9.4	T04G9.4	X	772404
AGIWUR18023	Control	Trans	X	1650000	1610000	1810000	4.09	0.173	WBGene00012651	Y39A1A.13	Y39A1A.13	III	10646068
AGIWUR18029	Control	Trans	X	15000000	13950000	15080000	4.45	-0.558	WBGene00023487	F33D4.8	F33D4.8	IV	7710034
AGIWUR18046	Control	Trans	X	1620000	10000	2460000	4.56	-0.46	WBGene00012140	T28F4.5	T28F4.5	I	7492041
AGIWUR1805	Control	Cis	IV	2750000	2620000	2800000	6.57	0.376	WBGene00021370	Y37E11AR.3	nape-2	IV	3735836
AGIWUR1807	Control	Cis	III	10960000	8720000	11210000	5.7	-0.415	WBGene00012977	Y48A6C.4	Y48A6C.4	III	11119697
AGIWUR18083	Control	Cis	X	5730000	4890000	5740000	24.94	2.451	WBGene00006640	F39C12.3	tsp-14	X	4866653
AGIWUR18087	Control	Trans	X	14700000	14380000	15080000	4.19	-0.32	WBGene00000035	W09B12.1	ace-1	X	16367157
AGIWUR1809	Control	Cis	II	3580000	3240000	5030000	4.93	0.396	WBGene00195076	Y46D2A.5	Y46D2A.5	II	3321064
AGIWUR18091	Control	Cis	II	12350000	12340000	12590000	32.19	1.845	WBGene00013275	Y57A10B.3	btb-14	II	12383405
AGIWUR18110	Control	Cis	V	16030000	14950000	17740000	6.85	-0.631	WBGene00003644	F36D3.2	nhr-54	V	16503926
AGIWUR18128	Control	Cis	V	14820000	14290000	14960000	10.99	1.927	WBGene00012294	W06A7.5	nspa-8	V	14826851
AGIWUR18137	Control	Trans	I	6270000	3220000	10520000	4.43	-0.195	WBGene00003651	W01D2.2	nhr-61	II	14816071
AGIWUR18156	Control		IV	3470000	2540000	4040000	3.99	0.849
AGIWUR18168	Control	Trans	X	1650000	10000	8470000	4.27	0.357	WBGene00021334	Y34D9A.10	vps-4	I	1053924
AGIWUR18177	Control	Trans	I	14660000	13870000	14690000	25.47	-3.342	WBGene00016528	C39B5.10	C39B5.10	III	2238957
AGIWUR18249	Control	Cis	V	3860000	3850000	3920000	10.61	1.168	WBGene00020872	T28A11.5	T28A11.5	V	3270551
AGIWUR18253	Control	Cis	V	4430000	3910000	10590000	4.92	0.33	WBGene00018296	F41F3.1	F41F3.1	V	4654541
AGIWUR18282	Control		IV	3470000	2540000	7930000	3.97	0.864
AGIWUR18289	Control	Cis	I	3650000	3220000	8000000	3.97	-0.155	WBGene00015091	B0261.1	B0261.1	I	5263697
AGIWUR18290	Control	Cis	X	14020000	6890000	15080000	4.05	-0.195	WBGene00011824	T18D3.7	T18D3.7	X	12440693
AGIWUR18316	Control	Cis	IV	1160000	990000	1970000	5.41	-0.421	WBGene00009515	F38A1.1	clec-170	IV	1266866
AGIWUR18331	Control	Trans	X	4890000	3020000	6360000	5.27	0.456	WBGene00017703	F22E5.1	F22E5.1	II	2675793
AGIWUR18333	Control	Cis	II	2830000	2630000	2880000	12.89	0.974	WBGene00022445	Y110A2AL.9	Y110A2AL.9	II	2843354
AGIWUR18336	Control	Cis	X	10950000	10120000	13060000	6.32	0.354	WBGene00012258	W04G3.5	W04G3.5	X	11073592
AGIWUR18346	Control		X	1250000	10000	1810000	6.4	0.572
AGIWUR18362	Control	Cis	V	3440000	3040000	3860000	17.49	0.881	WBGene00020611	T20D4.5	T20D4.5	V	3413341
AGIWUR18364	Control	Cis	II	12350000	12280000	12590000	14.15	0.608	WBGene00044322	F15A4.12	tag-280	II	12460577
AGIWUR18407	Control	Cis	IV	6440000	4600000	8830000	7.16	0.438	WBGene00001091	C01B10.1	drh-2	IV	6613907
AGIWUR1845	Control	Cis	V	3440000	1150000	4430000	4.96	0.499	WBGene00021492	Y40B10A.7	Y40B10A.7	V	2052285
AGIWUR1846	Control	Trans	I	11570000	6010000	11980000	4.86	-0.644	WBGene00001626	F44F4.6	gly-1	II	10899982
AGIWUR18478	Control		I	12560000	11970000	15072423	5.87	0.283
AGIWUR18499	Control		IV	3470000	2540000	7930000	4.02	0.872
AGIWUR1851	Control	Cis	III	600000	10000	600000	10.1	1.73	WBGene00050914	T12B5.15	T12B5.15	III	954284
AGIWUR18522	Control	Cis	X	680000	10000	680000	8.77	0.421	WBGene00023458	M02E1.3	M02E1.3	X	322523
AGIWUR18524	Control	Trans	II	12240000	11990000	12600000	3.96	0.482	WBGene00011801	T16G1.7	T16G1.7	V	12932925
AGIWUR1853	Control	Cis	V	6560000	4420000	7180000	14.95	0.604	WBGene00020529	T15B7.17	T15B7.17	V	6811484
AGIWUR18538	Control	Trans	II	13190000	12110000	13910000	4.21	-0.449	WBGene00014308	F07H5.4	F07H5.4	II	8786402
AGIWUR18552	Control	Cis	II	2200000	1300000	2630000	10.22	0.763	WBGene00018658	F52C6.1	bath-22	II	1927884
AGIWUR18555	Control	Trans	II	13410000	13030000	13910000	4.16	0.153	WBGene00001372	R09B3.1	exo-3	I	11907546
AGIWUR18574	Control	Cis	V	16530000	15050000	17970000	11.11	-0.61	WBGene00009296	F31E9.3	F31E9.3	V	17322590
AGIWUR18580	Control	Cis	III	600000	10000	600000	15.1	0.862	WBGene00006615	R06B10.4	trp-2	III	983250
AGIWUR18587	Control	Cis	III	5150000	2770000	11180000	5.07	0.253	WBGene00014203	ZK1058.3	ZK1058.3	III	3918849
AGIWUR18602	Control	Cis	II	12590000	12110000	13000000	6.6	0.873	WBGene00012592	Y38E10A.14	Y38E10A.14	II	12623123
AGIWUR18604	Control	Cis	III	2710000	2060000	3300000	8.77	0.609	WBGene00021019	W04B5.2	W04B5.2	III	2424345
AGIWUR18616	Control	Trans	X	1620000	10000	2860000	4.22	-0.432	WBGene00021776	Y51H7BR.4	Y51H7BR.4	II	1533521
AGIWUR18633	Control	Trans	V	8410000	8170000	11380000	8.85	-0.818	WBGene00015077	B0238.13	B0238.13	V	5243713
AGIWUR18660	Control	Cis	I	11040000	3580000	11570000	4.86	0.511	WBGene00017004	D1007.7	nrd-1	I	4597891
AGIWUR18668	Control	Cis	V	16530000	15610000	17970000	7.68	0.229	WBGene00045356	T03E6.9	T03E6.9	V	16598968
AGIWUR18673	Control	Cis	II	700000	10000	2640000	5.74	-0.743	WBGene00006924	F56D12.5	vig-1	II	1321042
AGIWUR18693	Control	Trans	X	4150000	3020000	6010000	4.68	-0.353	WBGene00003743	F35C11.1	nlp-5	II	8238405
AGIWUR18705	Control	Cis	I	12560000	11780000	13880000	8.27	0.47	WBGene00005525	M01G12.13	sri-13	I	12140551
AGIWUR18737	Control	Cis	III	600000	10000	600000	14.42	2.35	WBGene00050913	T12B5.14	T12B5.14	III	954862
AGIWUR18756	Control	Trans	I	2770000	2530000	3090000	4.13	-0.231	WBGene00009523	F38A1.10	clec-165	IV	1245399
AGIWUR18763	Control	Cis	I	9290000	3290000	11980000	4.34	0.568	WBGene00012296	W06D4.2	W06D4.2	I	9056287
AGIWUR18820	Control	Cis	I	11790000	11780000	11980000	24.06	1.944	WBGene00012953	Y47H9C.10	fbxa-216	I	11901599
AGIWUR18860	Control	Trans	V	590000	10000	590000	4.13	-0.458	WBGene00023399	ZC239.1	ZC239.1	II	3227261
AGIWUR18864	Control	Trans	II	3580000	3280000	5410000	4.13	0.126	WBGene00015074	B0238.10	B0238.10	V	5274058
AGIWUR18871	Control		I	3070000	2860000	8000000	4.45	-0.321
AGIWUR1890	Control	Trans	V	11380000	7170000	12420000	4.5	0.453	WBGene00007365	C06B3.6	C06B3.6	V	13908114
AGIWUR18901	Control	Trans	V	11360000	7170000	13390000	5.01	-0.419	WBGene00015044	B0213.15	cyp-34A9	V	3968118
AGIWUR18909	Control	Trans	II	3580000	2870000	5590000	4.84	-0.122	WBGene00022073	Y67D8C.9	Y67D8C.9	IV	3077470
AGIWUR18920	Control	Trans	X	2460000	10000	4890000	4.26	-0.216	WBGene00001533	B0024.6	gcy-6	V	10308266
AGIWUR18926	Control	Cis	I	14690000	11560000	15072423	5.71	0.408	WBGene00010401	H16D19.3	H16D19.3	I	12638720
AGIWUR18933	Control	Trans	X	2020000	10000	3830000	4.15	-0.294	WBGene00022405	Y97E10B.3	srsx-6	V	7927064
AGIWUR18941	Control	Cis	I	2540000	2530000	2610000	7.1	-0.651	WBGene00017977	F32B5.3	F32B5.3	I	2692759
AGIWUR18954	Control	Trans	II	12970000	12280000	13040000	4.01	0.188	WBGene00006570	F39G3.8	tig-2	V	4726705
AGIWUR1896	Control	Cis	IV	6440000	4240000	9530000	4.2	0.49	WBGene00022003	Y59E9AR.8	Y59E9AR.8	IV	5246226
AGIWUR18962	Control	Cis	X	1620000	10000	5730000	4.56	-0.471	WBGene00015714	C12D12.3	C12D12.3	X	3489280
AGIWUR18981	Control		IV	3470000	2740000	3810000	6.92	0.628
AGIWUR19003	Control	Cis	II	2200000	1300000	2630000	9.88	-0.498	WBGene00016545	C40A11.2	C40A11.2	II	2146955
AGIWUR19012	Control	Trans	X	4790000	2850000	8470000	4.23	0.457	WBGene00044340	C03G5.12	nspc-5	X	8538687
AGIWUR19052	Control	Cis	II	3290000	2870000	5590000	6.23	0.62	WBGene00044376	Y49F6B.12	Y49F6B.12	II	3472078
AGIWUR19057	Control	Cis	IV	7930000	4600000	9530000	5.16	0.305	WBGene00017077	D2096.10	D2096.10	IV	8387764
AGIWUR19100	Control	Cis	V	16530000	15050000	17530000	9.74	0.541	WBGene00013620	Y102A5C.14	fbxa-111	V	16948635
AGIWUR19118	Control	Cis	I	14660000	10510000	15072423	5.76	-0.254	WBGene00009554	F39B2.3	F39B2.3	I	14788113
AGIWUR19119	Control	Cis	I	10000	10000	10000	5.21	-0.382	WBGene00021212	Y18H1A.8	Y18H1A.8	I	758759
AGIWUR19146	Control	Cis	V	2780000	2720000	3860000	6.06	-0.412	WBGene00021222	Y19D10A.7	Y19D10A.7	V	2348214
AGIWUR19147	Control	Trans	I	9290000	7890000	10520000	10.88	1.372	WBGene00008290	C54C8.2	C54C8.2	I	12444577
AGIWUR19167	Control	Cis	X	14240000	13940000	14390000	4.54	0.205	WBGene00004354	F45B8.1	rgs-11	X	14964513
AGIWUR19184	Control	Trans	X	3030000	10000	6010000	4.23	0.254	WBGene00011155	R09B3.2	R09B3.2	I	11909347
AGIWUR19219	Control	Trans	V	19150000	19140000	19170000	9.63	1.022	WBGene00012631	Y38H6C.19	Y38H6C.19	V	20552269
AGIWUR19259	Control	Cis	V	2950000	2720000	4430000	4.81	0.603	WBGene00019963	R08E5.3	R08E5.3	V	3772044
AGIWUR19262	Control	Cis	I	2880000	2750000	3030000	4.91	-0.304	WBGene00022123	Y71F9AR.2	Y71F9AR.2	I	2983265
AGIWUR19266	Control	Trans	V	11360000	8170000	13390000	5.67	0.634	WBGene00023423	F43C1.7	F43C1.7	III	4241450
AGIWUR19281	Control	Cis	IV	13520000	13510000	14640000	8.91	-0.733	WBGene00045099	Y67A10A.13	Y67A10A.13	IV	14335169
AGIWUR19287	Control	Cis	IV	10900000	9520000	15430000	4.23	-0.338	WBGene00001575	Y37A1B.15	gei-18	IV	13981062
AGIWUR19296	Control	Trans	X	1620000	10000	1720000	4.03	-0.289	WBGene00006673	C40C9.1	twk-20	X	13639807
AGIWUR19314	Control	Cis	II	2200000	1300000	2540000	25.23	1.913	WBGene00022554	ZC204.2	ZC204.2	II	1663803
AGIWUR19332	Control	Cis	II	2200000	1300000	2540000	17.71	1.353	WBGene00018660	F52C6.3	F52C6.3	II	1924762
AGIWUR19354	Control	Cis	X	8470000	6350000	8660000	6.06	-0.297	WBGene00006981	C09C7.1	zig-4	X	7925389
AGIWUR19373	Control	Cis	V	3920000	3900000	4430000	11.32	0.701	WBGene00018556	F47D2.5	srt-36	V	4266361
AGIWUR1948	Control	Cis	II	5660000	5580000	7950000	8.44	0.648	WBGene00018874	F55C12.7	tag-234	II	5864173
AGIWUR19487	Control	Trans	II	5660000	5580000	7950000	8.21	0.355	WBGene00003404	C52A11.4	mpz-1	II	10738927
AGIWUR19495	Control	Cis	V	16530000	16420000	17530000	14.84	0.851	WBGene00010752	K10G4.3	K10G4.3	V	17264041
AGIWUR19500	Control	Trans	X	1620000	10000	5730000	4.19	-0.283	WBGene00011639	T09A5.12	ztf-17	II	7866202
AGIWUR19511	Control	Trans	IV	10900000	9710000	14780000	4.21	0.317	WBGene00015345	C02F5.2	C02F5.2	III	8249566
AGIWUR19515	Control	Trans	X	4790000	3020000	8640000	3.97	-0.336	WBGene00021865	Y54F10BM.11	fbxa-66	III	2309913
AGIWUR19568	Control	Cis	II	2830000	2620000	3250000	9.02	0.579	WBGene00077522	T10D4.15	T10D4.15	II	3146145
AGIWUR19576	Control		X	8470000	6890000	10130000	6.07	-0.456
AGIWUR19614	Control	Cis	V	3440000	2940000	3860000	10.56	-1.21	WBGene00019964	R08E5.4	R08E5.4	V	3768556
AGIWUR19626	Control	Cis	V	20030000	19670000	20924149	14.17	0.508	WBGene00013749	Y113G7A.12	Y113G7A.12	V	20144216
AGIWUR19640	Control	Trans	V	11370000	8170000	13390000	6.34	0.447	WBGene00008726	F13A7.11	F13A7.11	V	16394011
AGIWUR19641	Control	Cis	V	2550000	2040000	2730000	22.43	1.238	WBGene00020849	T27B7.2	nhr-225	V	2287805
AGIWUR19657	Control	Trans	X	1650000	10000	4890000	4.27	0.26	WBGene00011155	R09B3.2	R09B3.2	I	11909347
AGIWUR1966	Control	Cis	III	1170000	10000	1990000	5.57	0.469	WBGene00022494	Y119D3B.18	fbxa-91	III	1253376
AGIWUR19660	Control	Cis	IV	13520000	13170000	14920000	4.46	0.284	WBGene00044249	F55B11.6	F55B11.6	IV	14416338
AGIWUR19673	Control		IV	3470000	2610000	7930000	4.16	0.893
AGIWUR19682	Control	Cis	V	8410000	3040000	15060000	4.45	0.567	WBGene00016783	C49G7.5	irg-2	V	4042389
AGIWUR19684	Control	Cis	III	1840000	10000	1990000	7.62	0.693	WBGene00013840	ZC47.7	fbxa-151	III	1265665
AGIWUR19692	Control	Cis	I	6270000	3580000	11790000	5.93	-0.541	WBGene00006797	Y110A7A.3	unc-63	I	5141678
AGIWUR19694	Control	Cis	V	3440000	3040000	3860000	36.98	2.968	WBGene00015885	C17B7.11	fbxa-65	V	3345307
AGIWUR19695	Control	Cis	V	12020000	10580000	14820000	4.07	-0.237	WBGene00010513	K02E11.4	K02E11.4	V	14247509
AGIWUR19704	Control	Trans	I	9290000	7890000	10520000	15.24	1.364	WBGene00014184	ZK1025.4	ZK1025.4	I	11456473
AGIWUR19707	Control	Trans	V	17970000	16420000	18040000	5.66	0.08	WBGene00017764	F25A2.1	F25A2.1	V	1179605
AGIWUR19733	Control	Cis	I	11040000	3580000	11790000	4.93	-0.17	WBGene00044431	W03G9.8	W03G9.8	I	4957776
AGIWUR19762	Control	Trans	X	8470000	2850000	8660000	5.58	-0.385	WBGene00011429	T04C12.7	T04C12.7	V	11054119
AGIWUR19769	Control	Trans	V	14960000	11790000	16430000	4.35	-0.262	WBGene00007454	C08F11.7	C08F11.7	IV	13637264
AGIWUR19779	Control	Trans	X	4150000	1710000	8660000	4.01	0.443	WBGene00012591	Y38E10A.13	nspe-1	II	12620482
AGIWUR19802	Control		II	13730000	13030000	15279345	4.3	0.173
AGIWUR19804	Control		IV	3470000	2540000	7930000	4.25	0.865
AGIWUR19806	Control	Trans	X	4150000	3020000	5730000	5.48	-0.365	WBGene00009562	F39H2.1	flp-22	I	8658868
AGIWUR19816	Control	Cis	V	6560000	4430000	7180000	19.62	-1.436	WBGene00017432	F13H6.4	F13H6.4	V	6366416
AGIWUR19837	Control	Trans	I	3650000	3060000	10520000	5.18	0.622	WBGene00011624	T08G5.3	T08G5.3	V	14026321
AGIWUR19849	Control	Cis	IV	9870000	9710000	11160000	11.7	-0.76	WBGene00011424	T04B2.6	dhs-31	IV	10039633
AGIWUR19879	Control	Cis	IV	7930000	4240000	9530000	7.52	0.541	WBGene00002228	C06G3.2	klp-18	IV	7040198
AGIWUR19891	Control	Cis	V	16530000	16420000	17530000	12.01	0.646	WBGene00044181	F09C6.11	F09C6.11	V	16881937
AGIWUR19923	Control	Trans	V	11380000	10580000	14300000	5.4	-0.429	WBGene00021301	Y32G9A.2	Y32G9A.2	V	1920547
AGIWUR1993	Control	Cis	III	1170000	1160000	1550000	25.33	2.475	WBGene00044761	Y82E9BR.23	Y82E9BR.23	III	1401958
AGIWUR1993	Control	Trans	IV	4040000	2610000	5150000	5.01	1.531	WBGene00044761	Y82E9BR.23	Y82E9BR.23	III	1401958
AGIWUR19961	Control	Cis	V	7180000	3900000	8180000	7.1	0.255	WBGene00017317	F09G2.9	F09G2.9	V	7193745
AGIWUR1997	Control	Cis	II	12350000	12110000	13380000	4.2	0.533	WBGene00005291	T21B4.9	srh-70	II	12516689
AGIWUR19979	Control	Trans	II	5030000	3880000	5590000	6.38	0.308	WBGene00021928	Y55F3AM.11	Y55F3AM.11	IV	1038669
AGIWUR19981	Control	Trans	X	13950000	12760000	14390000	4.22	-0.248	WBGene00003386	K06C4.6	mod-1	V	8909703
AGIWUR19996	Control	Cis	V	1160000	10000	3860000	6.44	0.616	WBGene00019094	F59A7.7	F59A7.7	V	2012205
AGIWUR20011	Control	Trans	V	10150000	3900000	13390000	4.98	0.429	WBGene00004052	H23L24.5	pme-4	IV	8712400
AGIWUR20061	Control	Cis	III	600000	10000	600000	17.97	1.929	WBGene00020456	T12B5.10	fbxa-60	III	944769
AGIWUR20094	Control	Trans	IV	10900000	9520000	12520000	4.42	0.095	WBGene00009609	F41D3.4	oac-27	I	12254497
AGIWUR20096	Control	Cis	II	3580000	3280000	4570000	11.85	0.92	WBGene00017583	F19B10.1	F19B10.1	II	3683180
AGIWUR20116	Control	Trans	X	1650000	10000	1810000	4.36	-0.406	WBGene00018701	F52E4.1	pccb-1	X	3089486
AGIWUR20126	Control	Trans	IV	4040000	3800000	9720000	5.58	-0.834	WBGene00011025	R05A10.8	R05A10.8	IV	14155245
AGIWUR20130	Control	Trans	I	12560000	11780000	14690000	5.92	-0.896	WBGene00007873	C32H11.10	dod-21	IV	12936714
AGIWUR20133	Control	Cis	II	4570000	2630000	11830000	4.17	0.607	WBGene00044376	Y49F6B.12	Y49F6B.12	II	3472078
AGIWUR20139	Control		II	14360000	13480000	15279345	4.66	-2.44
AGIWUR20141	Control	Cis	V	19230000	19140000	20924149	6.11	0.242	WBGene00012811	Y43F8A.5	Y43F8A.5	V	19384858
AGIWUR20167	Control	Cis	II	12590000	12220000	13040000	5.78	-0.373	WBGene00012589	Y38E10A.11	nspe-4	II	12613436
AGIWUR20168	Control	Cis	III	1170000	10000	1990000	7.6	0.559	WBGene00022494	Y119D3B.18	fbxa-91	III	1253376
AGIWUR20187	Control	Cis	X	1620000	10000	5730000	4.72	-0.487	WBGene00015714	C12D12.3	C12D12.3	X	3489280
AGIWUR20208	Control	Cis	III	9010000	4310000	11180000	6.99	0.438	WBGene00003067	F55H2.4	lrg-1	III	9504680
AGIWUR20210	Control	Cis	II	2830000	2630000	2880000	15.47	0.8	WBGene00017246	F08D12.2	F08D12.2	II	2781660
AGIWUR20226	Control	Trans	X	4150000	2450000	8660000	3.96	-0.346	WBGene00011828	T19A6.3	T19A6.3	I	8398911
AGIWUR20232	Control	Cis	V	16530000	16420000	17530000	13.08	0.957	WBGene00044182	F09C6.12	F09C6.12	V	16882855
AGIWUR20247	Control	Cis	V	19230000	19140000	20924149	4.04	0.232	WBGene00012811	Y43F8A.5	Y43F8A.5	V	19384858
AGIWUR20273	Control	Trans	X	1620000	10000	1720000	4.14	-0.452	WBGene00000406	F18H3.5	cdk-4	X	13515785
AGIWUR203	Control	Cis	X	1650000	10000	2860000	4.61	-0.395	WBGene00003630	T03G6.2	nhr-40	X	2593996
AGIWUR20311	Control	Trans	IV	10900000	9520000	15510000	4.3	-0.425	WBGene00021889	Y54G2A.24	Y54G2A.24	IV	2937903
AGIWUR20331	Control	Cis	II	12590000	12340000	13000000	5.35	0.427	WBGene00012910	Y46G5A.20	Y46G5A.20	II	12810969
AGIWUR20337	Control	Trans	X	4790000	1610000	8470000	4.65	-0.416	WBGene00019730	M02D8.4	asns-2	X	8748379
AGIWUR20358	Control	Cis	IV	9870000	4600000	14780000	3.99	0.277	WBGene00000910	F01G10.8	daf-14	IV	10253595
AGIWUR20372	Control	Cis	II	700000	10000	2540000	10.19	-0.395	WBGene00020306	T07D3.3	T07D3.3	II	893870
AGIWUR20377	Control	Trans	V	11800000	11370000	14960000	6.42	0.755	WBGene00003999	C05A9.1	pgp-5	X	10854255
AGIWUR20385	Control	Cis	II	2200000	690000	2630000	8.73	0.74	WBGene00018435	F45C12.4	btb-9	II	1728575
AGIWUR20401	Control	Trans	IV	9870000	9520000	11160000	5.5	-0.286	WBGene00000114	F13D12.4	alh-8	II	11728886
AGIWUR20420	Control	Cis	V	2780000	2040000	3050000	8.48	0.74	WBGene00021162	Y5H2A.1	Y5H2A.1	V	2271174
AGIWUR20425	Control	Cis	V	6560000	4430000	7180000	20.77	1.499	WBGene00017334	F10D2.8	F10D2.8	V	7150204
AGIWUR20469	Control	Cis	II	11000000	7940000	11830000	6.47	0.286	WBGene00014258	ZK1320.9	ZK1320.9	II	9684037
AGIWUR20470	Control	Trans	X	1650000	1610000	1810000	4.86	-0.449	WBGene00008953	F19C6.4	F19C6.4	X	10014977
AGIWUR20476	Control	Trans	IV	10900000	9710000	12520000	12.69	-1.005	WBGene00010658	K08D8.4	K08D8.4	IV	12907445
AGIWUR20527	Control	Cis	V	16030000	15610000	16430000	21.4	1.863	WBGene00001770	F21H7.1	gst-22	V	16231014
AGIWUR20546	Control	Cis	V	2780000	1150000	3860000	6.17	0.482	WBGene00021167	Y5H2B.5	cyp-32B1	V	2198054
AGIWUR20581	Control	Cis	I	3390000	3060000	8000000	3.93	-0.204	WBGene00016332	C32F10.4	C32F10.4	I	5808424
AGIWUR20585	Control	Trans	X	680000	10000	680000	4.03	1.425	WBGene00006928	F59D8.2	vit-4	X	3558826
AGIWUR20614	Control		IV	3470000	2530000	7930000	4.18	0.98
AGIWUR20625	Control	Cis	III	12390000	11310000	13783700	4.2	-0.15	WBGene00013560	Y75B8A.29	Y75B8A.29	III	12327705
AGIWUR20626	Control	Trans	I	3090000	3020000	6020000	4.17	0.366	WBGene00077437	Y59H11AR.6	Y59H11AR.6	IV	8597749
AGIWUR20627	Control	Trans	V	3910000	3850000	7180000	5.31	-0.119	WBGene00014905	Y51A2A.2	Y51A2A.2	V	18287279
AGIWUR20630	Control	Trans	X	8470000	6350000	8660000	4.5	-0.312	WBGene00043297	F28F5.4	F28F5.4	III	6816588
AGIWUR20636	Control	Trans	I	6270000	6010000	10520000	11.14	0.759	WBGene00044250	F56G4.7	F56G4.7	I	11361081
AGIWUR20654	Control	Cis	I	2610000	2480000	2760000	6.02	-0.484	WBGene00000800	Y23H5A.7	cars-1	I	2623103
AGIWUR20655	Control	Cis	V	2950000	10000	3860000	5.35	0.35	WBGene00018622	F48G7.11	nhr-190	V	640798
AGIWUR20662	Control	Cis	II	12590000	12340000	13000000	9.97	0.88	WBGene00012899	Y46G5A.7	Y46G5A.7	II	12755088
AGIWUR20693	Control	Trans	X	3030000	1710000	6360000	4.12	-0.494	WBGene00015139	B0310.3	B0310.3	X	510900
AGIWUR2070	Control	Trans	X	1650000	1610000	4890000	4.34	-0.373	WBGene00019117	F59E11.12	nhr-144	V	8975514
AGIWUR20731	Control	Cis	II	12590000	12340000	13000000	5.09	0.453	WBGene00012910	Y46G5A.20	Y46G5A.20	II	12810969
AGIWUR2076	Control	Cis	IV	14780000	14770000	14920000	15.38	1.182	WBGene00044741	Y57G11C.52	Y57G11C.52	IV	14853971
AGIWUR20787	Control	Cis	IV	2750000	2740000	2800000	26.07	1.535	WBGene00044488	Y54G2A.45	Y54G2A.45	IV	2805855
AGIWUR20802	Control	Trans	X	5810000	3020000	8640000	4.88	0.696	WBGene00044638	F23A7.8	F23A7.8	X	16213301
AGIWUR20826	Control	Cis	II	5410000	5400000	5660000	13.96	0.997	WBGene00019122	F59E12.6	F59E12.6	II	5626296
AGIWUR20834	Control	Trans	III	600000	10000	600000	4.41	-0.416	WBGene00019388	K04F1.9	K04F1.9	V	1665252
AGIWUR20867	Control	Trans	IV	13520000	13510000	14640000	11.14	0.954	WBGene00018359	F42G8.8	F42G8.8	IV	8119076
AGIWUR2087	Control	Cis	II	2880000	2870000	3250000	20.24	-1.386	WBGene00022569	ZC239.6	ZC239.6	II	3209481
AGIWUR20884	Control	Cis	II	2830000	2630000	2880000	21.07	1.3	WBGene00022445	Y110A2AL.9	Y110A2AL.9	II	2843354
AGIWUR20898	Control	Trans	V	11360000	8170000	12420000	4.81	-0.191	WBGene00010197	F57C2.5	F57C2.5	II	14526137
AGIWUR20908	Control	Cis	II	2200000	10000	2640000	5.7	0.415	WBGene00015837	C16C4.13	math-8	II	1887214
AGIWUR20923	Control	Cis	III	9010000	8720000	10070000	21.36	3.757	WBGene00018416	F44E2.2	retr-1	III	8853722
AGIWUR20924	Control	Trans	I	3650000	3060000	10520000	5.28	0.676	WBGene00011624	T08G5.3	T08G5.3	V	14026321
AGIWUR20927	Control	Trans	X	4150000	3020000	5740000	5.24	-0.244	WBGene00010290	F58H1.7	F58H1.7	V	11962984
AGIWUR20950	Control	Cis	II	2200000	1300000	2540000	15.28	1.469	WBGene00015828	C16C4.4	math-14	II	1869415
AGIWUR20956	Control	Trans	I	11040000	7890000	11980000	6.16	-1.075	WBGene00019452	K06H6.4	K06H6.4	V	579188
AGIWUR20956	Control	Cis	V	590000	10000	590000	4.69	-0.977	WBGene00019452	K06H6.4	K06H6.4	V	579188
AGIWUR20960	Control	Cis	II	2200000	10000	3250000	5.28	0.717	WBGene00018782	F54A3.3	cct-3	II	2233545
AGIWUR20991	Control	Trans	V	12020000	11370000	16430000	6.24	-0.503	WBGene00008375	D1054.8	D1054.8	V	10784253
AGIWUR21016	Control	Cis	II	3250000	2620000	3290000	8.14	0.644	WBGene00017247	F08D12.3	F08D12.3	II	2776407
AGIWUR21029	Control	Cis	V	12420000	12410000	13390000	9.86	0.652	WBGene00008304	C54D10.10	C54D10.10	V	12448662
AGIWUR21060	Control	Cis	II	8730000	4560000	11830000	5.2	0.402	WBGene00008819	F14F11.1	F14F11.1	II	8305694
AGIWUR21074	Control	Trans	II	13070000	12340000	13490000	4.11	0.231	WBGene00018765	F53F10.3	F53F10.3	I	3827211
AGIWUR21082	Control	Trans	X	10950000	8630000	13960000	4.03	-0.19	WBGene00006722	Y40G12A.2	ubh-2	V	6508814
AGIWUR21107	Control	Cis	V	19230000	19160000	19680000	31.14	2.486	WBGene00010851	M04C3.2	M04C3.2	V	19445865
AGIWUR21128	Control	Cis	V	20030000	19160000	20924149	8.97	-0.857	WBGene00009760	F46B3.7	F46B3.7	V	20618089
AGIWUR21130	Control	Trans	IV	2540000	2400000	2620000	4.12	-0.244	WBGene00005003	F27C8.4	spp-18	IV	9593676
AGIWUR21131	Control	Cis	II	13490000	13370000	13910000	5.2	0.198	WBGene00045410	E01G4.7	E01G4.7	II	13477401
AGIWUR21133	Control	Cis	II	2200000	1300000	2540000	28.91	2.417	WBGene00020359	T08E11.3	math-40	II	1830638
AGIWUR21149	Control	Cis	X	15450000	15070000	17718866	4.11	0.421	WBGene00001687	F59D12.4	gpn-1	X	15681658
AGIWUR21152	Control	Cis	II	3250000	690000	3490000	4.16	0.258	WBGene00005552	Y27F2A.3	sri-40	II	3177969
AGIWUR21156	Control	Trans	II	12210000	12000000	13720000	4.47	0.23	WBGene00009973	F53C11.3	F53C11.3	V	13782388
AGIWUR21173	Control	Cis	II	2540000	1300000	2640000	5.26	0.754	WBGene00045457	F33H12.7	F33H12.7	II	2586082
AGIWUR21193	Control	Trans	II	10000	10000	10000	12.36	0.269	WBGene00018669	F52C6.12	F52C6.12	II	1929154
AGIWUR21194	Control	Trans	X	4150000	2560000	6360000	4.3	-0.313	WBGene00020317	T07E3.6	pdf-1	III	6909169
AGIWUR21195	Control	Cis	IV	3470000	2620000	4250000	6.95	-0.943	WBGene00021360	Y37E11AL.4	Y37E11AL.4	IV	3663631
AGIWUR21203	Control	Cis	I	3650000	3580000	6020000	6.62	-0.384	WBGene00001231	C41D11.2	eif-3.H	I	4444720
AGIWUR21213	Control	Cis	III	1170000	1160000	1550000	27.08	2.543	WBGene00022348	Y82E9BR.16	Y82E9BR.16	III	1419715
AGIWUR21213	Control	Trans	IV	4040000	2790000	7930000	4.27	1.449	WBGene00022348	Y82E9BR.16	Y82E9BR.16	III	1419715
AGIWUR21228	Control	Cis	V	12420000	12010000	14300000	6.19	0.28	WBGene00044787	C54D10.12	C54D10.12	V	12434342
AGIWUR21276	Control	Cis	V	16530000	16420000	17530000	13.56	0.783	WBGene00014956	Y102A5C.11	Y102A5C.11	V	16943167
AGIWUR21290	Control	Cis	V	16530000	16420000	17530000	15.95	0.763	WBGene00044181	F09C6.11	F09C6.11	V	16881937
AGIWUR21293	Control	Cis	IV	16240000	15970000	17493793	22.94	1.968	WBGene00001604	Y105C5B.28	gln-3	IV	16167751
AGIWUR21299	Control		IV	9070000	5140000	9720000	10.42	0.661
AGIWUR21316	Control	Cis	X	2020000	1710000	2570000	5.35	-0.314	WBGene00003630	T03G6.2	nhr-40	X	2593996
AGIWUR21329	Control	Cis	III	6440000	4290000	10960000	3.9	-0.436	WBGene00006840	R05D3.7	unc-116	III	8351177
AGIWUR21343	Control	Trans	X	4150000	1800000	8660000	4.12	-0.227	WBGene00015619	C08G9.1	C08G9.1	IV	7658723
AGIWUR21345	Control	Trans	I	11040000	7890000	11980000	6.78	-0.624	WBGene00022756	ZK488.4	nhr-251	V	600596
AGIWUR21348	Control	Cis	V	16530000	15610000	17530000	12.57	0.586	WBGene00009839	F47H4.8	fbxa-188	V	17342768
AGIWUR21356	Control	Cis	I	11040000	3520000	11980000	4.39	0.403	WBGene00017004	D1007.7	nrd-1	I	4597891
AGIWUR21368	Control	Trans	IV	12740000	9710000	13520000	4.12	-0.158	WBGene00019524	K08D9.2	K08D9.2	V	3227794
AGIWUR21385	Control	Trans	X	680000	10000	680000	4.27	0.713	WBGene00013579	Y79H2A.2	Y79H2A.2	III	12028867
AGIWUR21388	Control	Cis	V	590000	10000	590000	9.46	0.656	WBGene00022645	ZK6.11	ZK6.11	V	415714
AGIWUR21433	Control		I	1150000	1120000	1520000	11.08	0.819
AGIWUR21440	Control	Trans	IV	15440000	14630000	17493793	3.96	0.282	WBGene00021653	Y47G6A.30	Y47G6A.30	I	3523877
AGIWUR21452	Control	Trans	X	1650000	10000	2860000	3.9	-0.378	WBGene00010610	K07A1.3	K07A1.3	I	9587191
AGIWUR21482	Control	Trans	II	11990000	11820000	12010000	5.09	-0.349	WBGene00011165	R09D1.9	R09D1.9	II	9462476
AGIWUR21495	Control	Cis	I	2540000	2530000	2610000	9.16	-2.127	WBGene00021280	Y23H5B.9	nspd-8	I	2551377
AGIWUR21522	Control	Cis	IV	10900000	10270000	11160000	17.73	-1.278	WBGene00009036	F22B3.5	F22B3.5	IV	11415576
AGIWUR21539	Control	Cis	V	14820000	14810000	14960000	12.58	2.07	WBGene00012294	W06A7.5	nspa-8	V	14826851
AGIWUR21555	Control	Cis	IV	11160000	9520000	14920000	4.8	-0.345	WBGene00006598	Y37A1B.13	tor-2	IV	13982659
AGIWUR21568	Control	Trans	I	1590000	1140000	1950000	4.25	0.084	WBGene00005650	F09C6.5	srp-9	V	16894207
AGIWUR21569	Control	Cis	V	7180000	4430000	8180000	11.74	1.031	WBGene00016502	C37C3.10	C37C3.10	V	7862256
AGIWUR21577	Control	Trans	I	3650000	3580000	8000000	12.34	-0.956	WBGene00077528	Y26D4A.20	Y26D4A.20	I	13085276
AGIWUR21612	Control	Trans	V	11360000	7170000	13390000	4.44	0.412	WBGene00016424	C34H4.1	C34H4.1	IV	1555579
AGIWUR21623	Control	Cis	V	16530000	16420000	17530000	16.92	0.798	WBGene00044220	Y102A5C.35	Y102A5C.35	V	16924961
AGIWUR21627	Control	Cis	V	6560000	4430000	7180000	19.5	1.355	WBGene00020591	T19H12.8	nhr-220	V	4882164
AGIWUR21646	Control	Cis	V	3440000	2940000	3910000	11.38	-1.447	WBGene00016484	C36C5.15	C36C5.15	V	3167966
AGIWUR21647	Control	Trans	II	13890000	13880000	14360000	4.2	-0.217	WBGene00008415	D2030.5	mce-1	I	7582100
AGIWUR21647	Control	Trans	X	2460000	1610000	6010000	4.18	-0.218	WBGene00008415	D2030.5	mce-1	I	7582100
AGIWUR21649	Control	Trans	II	3250000	3240000	4570000	5.11	-0.236	WBGene00009632	F42E11.2	ttyh-1	X	11368655
AGIWUR21655	Control	Cis	III	600000	10000	600000	14.09	1.085	WBGene00020448	T12B5.1	fbxa-51	III	962293
AGIWUR21681	Control	Trans	X	1650000	10000	2860000	4.56	-0.496	WBGene00003845	B0280.4	odd-1	III	7108260
AGIWUR21684	Control	Cis	X	4890000	4140000	6360000	4.9	0.304	WBGene00044004	C24A8.6	C24A8.6	X	4330054
AGIWUR2171	Control	Cis	II	3580000	3480000	3890000	13	1.693	WBGene00017589	F19B10.10	F19B10.10	II	3677538
AGIWUR21719	Control	Cis	II	11990000	8740000	12010000	4.36	-0.428	WBGene00011165	R09D1.9	R09D1.9	II	9462476
AGIWUR21721	Control	Cis	V	16530000	16420000	17530000	14.14	1.179	WBGene00013612	Y102A5C.3	fbxa-207	V	16919758
AGIWUR21738	Control	Cis	III	600000	10000	600000	5.22	-0.188	WBGene00021041	W05G11.4	W05G11.4	III	35454
AGIWUR2176	Control	Cis	V	18380000	17970000	20924149	5.81	-0.614	WBGene00013367	Y60A3A.23	Y60A3A.23	V	20007757
AGIWUR21789	Control	Cis	II	2200000	690000	2630000	10.97	0.572	WBGene00015601	C08E3.9	fbxa-166	II	1616919
AGIWUR21811	Control	Trans	I	11040000	7890000	11980000	4.59	-0.33	WBGene00000266	C53B4.7	bre-1	IV	8987115
AGIWUR21844	Control	Trans	X	1650000	10000	2460000	3.98	-0.367	WBGene00019127	F59G1.1	cgt-3	II	5911301
AGIWUR21846	Control	Cis	II	3250000	2870000	3490000	10.74	-0.817	WBGene00017452	F14D2.4	bath-29	II	3350253
AGIWUR21855	Control	Cis	V	20030000	19670000	20924149	18.71	1.262	WBGene00013762	Y113G7B.12	Y113G7B.12	V	20208770
AGIWUR21861	Control	Trans	X	1650000	10000	4890000	5.01	-0.36	WBGene00019117	F59E11.12	nhr-144	V	8975514
AGIWUR21890	Control	Cis	V	3440000	2940000	3910000	8.54	0.429	WBGene00020698	T22F3.8	T22F3.8	V	3602039
AGIWUR21894	Control	Cis	V	19230000	19160000	19680000	15.89	0.984	WBGene00007726	C25F9.6	C25F9.6	V	19403501
AGIWUR21898	Control	Trans	IV	15450000	15420000	15980000	4.31	0.224	WBGene00045255	Y41D4B.27	nhr-146	IV	1627113
AGIWUR219	Control	Cis	I	9290000	3640000	11790000	6.57	0.881	WBGene00044250	F56G4.7	F56G4.7	I	11361081
AGIWUR2194	Control		II	13730000	12580000	15279345	4.26	0.376
AGIWUR21947	Control	Cis	V	3440000	3040000	3860000	18.72	1.544	WBGene00020883	T28A11.21	fbxa-64	V	3277002
AGIWUR2198	Control	Trans	IV	9870000	9710000	12520000	4.14	-0.408	WBGene00009361	F33E2.5	F33E2.5	I	12591110
AGIWUR21980	Control	Trans	X	1650000	10000	2460000	4.86	-0.388	WBGene00004364	Y22F5A.3	ric-4	V	10261105
AGIWUR21983	Control	Trans	X	14700000	14380000	15080000	4.54	-0.429	WBGene00017506	F16B4.4	F16B4.4	V	1594112
AGIWUR21996	Control	Cis	IV	10900000	9520000	12520000	5.43	-0.457	WBGene00006459	H02I12.3	tag-89	IV	11394532
AGIWUR22020	Control	Trans	IV	9870000	4240000	11160000	4.89	-0.286	WBGene00000114	F13D12.4	alh-8	II	11728886
AGIWUR22024	Control	Cis	V	19230000	19120000	19680000	12.71	0.655	WBGene00014888	Y43F8B.8	Y43F8B.8	V	19483608
AGIWUR22049	Control		II	14360000	13480000	15279345	4.71	-2.453
AGIWUR22062	Control	Cis	IV	7930000	5140000	8830000	6.67	0.497	WBGene00043068	F32E10.9	F32E10.9	IV	7562185
AGIWUR22112	Control	Cis	IV	1470000	980000	1970000	4.34	-0.341	WBGene00022310	Y77E11A.7	Y77E11A.7	IV	1410754
AGIWUR22129	Control	Cis	II	2200000	1300000	2540000	27.69	2.163	WBGene00015110	B0281.3	B0281.3	II	2307046
AGIWUR22141	Control	Cis	III	600000	10000	600000	9.72	0.761	WBGene00019912	R06B10.1	R06B10.1	III	966643
AGIWUR22149	Control	Trans	II	12350000	12280000	13040000	6.08	0.411	WBGene00044315	F41G3.20	F41G3.20	II	6749825
AGIWUR22160	Control	Cis	III	3400000	2060000	4310000	4.54	-0.425	WBGene00010302	F59A2.2	F59A2.2	III	3405565
AGIWUR22179	Control	Cis	II	2200000	1300000	2540000	11.25	0.476	WBGene00015016	B0047.5	bath-14	II	2048066
AGIWUR2224	Control	Cis	V	10150000	4430000	11380000	9.1	0.345	WBGene00008105	C45B11.2	C45B11.2	V	11042799
AGIWUR22252	Control	Trans	X	4790000	2450000	6010000	4.73	-0.214	WBGene00009014	F21D5.9	F21D5.9	IV	8724005
AGIWUR22256	Control	Cis	V	16530000	14950000	17970000	5.76	0.375	WBGene00012404	Y6G8.2	Y6G8.2	V	17594323
AGIWUR22261	Control	Cis	IV	3810000	3800000	4250000	13.09	-1.386	WBGene00044473	F56D6.11	F56D6.11	IV	3906107
AGIWUR22270	Control	Cis	V	16530000	14810000	18030000	4.15	0.312	WBGene00011397	T03E6.8	T03E6.8	V	16599812
AGIWUR2229	Control	Cis	IV	16240000	15500000	17493793	5.57	0.405	WBGene00013530	Y73F8A.25	Y73F8A.25	IV	15455105
AGIWUR22304	Control	Cis	IV	770000	10000	770000	5.1	-0.415	WBGene00001154	F56B3.5	ech-5	IV	797023
AGIWUR22316	Control	Cis	II	14360000	14350000	15279345	7.9	-0.633	WBGene00007479	C09F9.2	C09F9.2	II	14705441
AGIWUR22328	Control	Cis	V	20030000	19120000	20924149	4.98	0.204	WBGene00013361	Y60A3A.13	fars-2	V	19898030
AGIWUR22346	Control	Trans	I	3650000	3580000	8000000	8.77	0.664	WBGene00014562	Y17D7B.7	Y17D7B.7	V	18780462
AGIWUR22363	Control	Cis	V	14820000	14810000	14960000	9.73	1.615	WBGene00012294	W06A7.5	nspa-8	V	14826851
AGIWUR22380	Control	Cis	V	18380000	18030000	18450000	19.72	-1.302	WBGene00011208	R10E8.2	R10E8.2	V	18253766
AGIWUR22397	Control	Trans	V	12020000	11370000	13390000	5.81	0.412	WBGene00010019	F54B8.4	F54B8.4	V	15816493
AGIWUR22417	Control	Cis	V	12420000	12410000	13390000	13.03	1.065	WBGene00138721	C54D10.14	C54D10.14	V	12437480
AGIWUR22420	Control	Trans	II	13890000	12340000	14360000	4.23	-0.329	WBGene00010059	F54E4.3	F54E4.3	X	14632023
AGIWUR22426	Control	Trans	IV	10900000	9520000	13300000	4.22	0.373	WBGene00077763	Y57G11B.97	Y57G11B.97	IV	14570227
AGIWUR22435	Control	Trans	I	9290000	3580000	10520000	3.92	-0.134	WBGene00010825	M01G12.14	M01G12.14	I	12106903
AGIWUR22450	Control	Cis	III	600000	10000	600000	11.95	1.917	WBGene00050914	T12B5.15	T12B5.15	III	954284
AGIWUR22458	Control	Cis	II	3280000	2620000	5590000	6.37	0.495	WBGene00001541	ZC239.7	gcy-15	II	3192423
AGIWUR22477	Control	Cis	I	9290000	7890000	10520000	10.93	-0.407	WBGene00010564	K04G2.5	ath-1	I	8036938
AGIWUR22491	Control		IV	16240000	15500000	17493793	11.44	0.615
AGIWUR22494	Control	Cis	I	3650000	3290000	14690000	3.93	0.376	WBGene00019079	F59A3.6	rpa-4	I	5509410
AGIWUR22519	Control	Cis	I	11040000	10510000	11570000	18.64	-1.343	WBGene00010158	F56G4.3	pes-2.2	I	11358159
AGIWUR22525	Control	Cis	I	11040000	3580000	11980000	4.21	0.466	WBGene00017004	D1007.7	nrd-1	I	4597891
AGIWUR22528	Control	Cis	II	2200000	690000	2630000	8.63	-0.56	WBGene00006882	T22D2.1	vab-19	II	2443297
AGIWUR2255	Control	Cis	II	14160000	13900000	14360000	20.71	1.417	WBGene00000830	Y54G11A.6	ctl-1	II	14303536
AGIWUR22573	Control	Trans	X	680000	10000	680000	3.91	-0.345	WBGene00001461	Y48D7A.2	flp-18	X	3012172
AGIWUR22581	Control	Trans	V	14820000	12410000	15060000	4.91	0.236	WBGene00015464	C05C8.7	C05C8.7	V	7242889
AGIWUR22586	Control		II	14360000	13480000	15279345	4.72	-2.47
AGIWUR22591	Control		II	3890000	3880000	5030000	14.2	-0.826
AGIWUR22595	Control	Trans	V	10150000	8170000	12420000	4.46	0.236	WBGene00194904	W02H5.12	W02H5.12	V	2626164
AGIWUR22597	Control	Cis	V	20030000	19160000	20924149	8.74	0.663	WBGene00007126	B0250.9	dhcr-7	V	20480761
AGIWUR22600	Control	Cis	IV	10900000	9710000	11160000	15.16	1.079	WBGene00012785	Y43C5B.2	Y43C5B.2	IV	10351410
AGIWUR22604	Control	Trans	IV	13520000	13510000	14640000	15.09	0.769	WBGene00018359	F42G8.8	F42G8.8	IV	8119076
AGIWUR22642	Control	Cis	II	2200000	10000	2640000	4.29	0.214	WBGene00020357	T08E11.1	T08E11.1	II	1836510
AGIWUR22643	Control	Cis	IV	1160000	1070000	1830000	5.56	0.326	WBGene00009520	F38A1.7	clec-168	IV	1256956
AGIWUR22644	Control	Trans	V	11380000	11370000	14890000	3.91	0.292	WBGene00001564	C05E4.9	gei-7	V	724208
AGIWUR22667	Control	Cis	IV	7930000	4240000	12520000	4.3	-0.484	WBGene00016371	C33H5.2	C33H5.2	IV	7805028
AGIWUR2267	Control	Cis	III	2710000	2510000	2780000	6.91	0.66	WBGene00021858	Y54F10BM.3	Y54F10BM.3	III	2277268
AGIWUR22670	Control	Cis	II	14160000	13900000	14360000	22.1	1.441	WBGene00013220	Y54G11A.13	ctl-3	II	14307778
AGIWUR22684	Control	Trans	I	11040000	6010000	11790000	4.57	-0.328	WBGene00021002	W03F9.4	W03F9.4	V	147526
AGIWUR2269	Control	Cis	II	2200000	690000	2630000	10.37	1.073	WBGene00019141	F59H6.11	bath-5	II	2030755
AGIWUR22690	Control	Trans	V	19230000	19140000	20924149	5.95	0.193	WBGene00012572	Y37H2B.1	Y37H2B.1	V	18227009
AGIWUR22693	Control	Cis	II	14160000	13880000	15279345	4.13	-0.533	WBGene00012985	Y48C3A.1	Y48C3A.1	II	13260425
AGIWUR2270	Control	Trans	III	1170000	990000	1900000	5.49	1.511	WBGene00019932	R07C12.2	R07C12.2	IV	4148128
AGIWUR2270	Control	Cis	IV	4040000	4030000	4250000	24.8	2.341	WBGene00019932	R07C12.2	R07C12.2	IV	4148128
AGIWUR22708	Control	Trans	X	1620000	10000	2860000	4.31	-0.522	WBGene00011383	T02E9.5	T02E9.5	V	11342213
AGIWUR22751	Control	Cis	II	10000	10000	10000	4.03	0.121	WBGene00023321	K07E8.8	K07E8.8	II	655811
AGIWUR22760	Control	Trans	I	3650000	3060000	6020000	4.24	-0.204	WBGene00018145	F37C4.5	F37C4.5	IV	3871823
AGIWUR22768	Control	Trans	II	12210000	11980000	13000000	5.16	-0.578	WBGene00045404	C06C3.11	C06C3.11	II	9378498
AGIWUR22785	Control	Trans	X	680000	10000	680000	5.08	-0.295	WBGene00008582	F08G5.3	F08G5.3	IV	12412946
AGIWUR22792	Control	Cis	IV	2750000	2500000	5150000	3.91	-0.467	WBGene00044489	Y54G2A.46	Y54G2A.46	IV	2832904
AGIWUR2280	Control	Cis	IV	13180000	13170000	13300000	12.51	1.032	WBGene00008177	C48D1.1	C48D1.1	IV	13193643
AGIWUR22819	Control	Cis	II	12590000	12340000	13040000	6.76	-0.525	WBGene00012589	Y38E10A.11	nspe-4	II	12613436
AGIWUR22841	Control	Cis	III	600000	10000	600000	19.11	1.342	WBGene00020453	T12B5.6	fbxa-55	III	933453
AGIWUR22859	Control	Cis	II	3250000	2630000	3490000	11.96	-0.992	WBGene00017452	F14D2.4	bath-29	II	3350253
AGIWUR22873	Control	Trans	X	1650000	10000	2570000	4.49	-0.46	WBGene00010277	F58G6.7	F58G6.7	IV	9654298
AGIWUR22881	Control	Cis	I	6270000	6010000	10520000	9.07	0.36	WBGene00009052	F22D6.6	ekl-1	I	7095483
AGIWUR22889	Control	Trans	V	18380000	17730000	18900000	6.26	-0.524	WBGene00002260	T22G5.6	lbp-8	V	13890686
AGIWUR22892	Control	Cis	V	18750000	18450000	19130000	12.97	0.925	WBGene00045366	Y17D7C.3	Y17D7C.3	V	18720561
AGIWUR22893	Control	Cis	IV	6440000	5140000	9720000	14.47	1.021	WBGene00016766	C49C8.2	C49C8.2	IV	8651083
AGIWUR2291	Control	Trans	IV	9870000	9520000	11160000	5.97	-0.501	WBGene00043537	W03G1.3	W03G1.3	IV	511223
AGIWUR22915	Control	Cis	V	14910000	11790000	15620000	4.23	0.613	WBGene00045332	F14D7.13	F14D7.13	V	14307195
AGIWUR22921	Control	Cis	II	2880000	2630000	3290000	5.4	-0.187	WBGene00044372	ZC239.21	ZC239.21	II	3206942
AGIWUR22940	Control	Cis	V	1160000	10000	2950000	5.39	0.51	WBGene00019096	F59A7.9	F59A7.9	V	2005056
AGIWUR22948	Control	Cis	V	13610000	12010000	14820000	5.3	-0.39	WBGene00045401	T26F2.3	T26F2.3	V	13979492
AGIWUR22973	Control	Cis	III	13060000	12700000	13783700	5.62	0.329	WBGene00001946	Y49E10.6	his-72	III	12367374
AGIWUR22976	Control		V	17530000	17520000	17970000	10.43	1.195
AGIWUR23006	Control	Cis	V	3440000	2720000	11380000	4.44	0.484	WBGene00000498	Y39H10A.7	chk-1	V	3756767
AGIWUR2301	Control	Cis	V	3440000	2720000	3860000	5.82	0.649	WBGene00019967	R08F11.3	cyp-33C8	V	3800762
AGIWUR23010	Control	Trans	I	2840000	2750000	3300000	3.91	-0.276	WBGene00001063	M01E10.2	dpy-1	III	2034967
AGIWUR2304	Control	Cis	V	11360000	3900000	12420000	5.46	0.321	WBGene00008330	C55A6.1	C55A6.1	V	11503807
AGIWUR23040	Control	Cis	X	4150000	4140000	4790000	18.51	1.893	WBGene00016038	C24A8.4	cst-2	X	4333124
AGIWUR23057	Control	Cis	II	11800000	8740000	12000000	5.61	0.29	WBGene00010054	F54D5.11	F54D5.11	II	11540708
AGIWUR23062	Control	Trans	II	3890000	3280000	7950000	5.02	0.417	WBGene00007362	C06B3.3	cyp-35C1	V	13896643
AGIWUR23063	Control	Cis	V	18380000	16420000	19150000	4.66	0.619	WBGene00014907	Y51A2A.9	fbxa-117	V	18310896
AGIWUR23085	Control	Cis	IV	13520000	13320000	14640000	6.45	0.611	WBGene00044256	Y45F10C.6	Y45F10C.6	IV	13653931
AGIWUR23099	Control	Cis	V	14820000	13380000	18030000	4.7	0.448	WBGene00008145	C47E8.8	set-5	V	14698955
AGIWUR23129	Control	Trans	II	4570000	3280000	7950000	4.14	0.449	WBGene00044653	T13F3.9	T13F3.9	V	16266708
AGIWUR23129	Control	Cis	V	16030000	14880000	16430000	7.2	-0.577	WBGene00044653	T13F3.9	T13F3.9	V	16266708
AGIWUR23130	Control	Trans	I	11040000	6010000	11790000	3.99	-0.452	WBGene00007992	C37A5.8	fipr-24	I	14157616
AGIWUR23138	Control	Cis	IV	14640000	13510000	14920000	5.98	0.352	WBGene00012889	Y45F10D.10	Y45F10D.10	IV	13785716
AGIWUR2314	Control	Trans	IV	10900000	7920000	12520000	4.5	-0.373	WBGene00006980	C14F5.2	zig-3	X	7930690
AGIWUR23145	Control	Trans	I	14690000	10510000	15072423	4.27	-0.275	WBGene00003156	Y39G10AR.14	mcm-4	I	2318293
AGIWUR23149	Control	Cis	II	2200000	1300000	2540000	12.28	1.092	WBGene00021775	Y51H7BR.3	Y51H7BR.3	II	1534468
AGIWUR23158	Control	Cis	II	2200000	690000	2880000	5.44	0.584	WBGene00017212	F07E5.7	F07E5.7	II	2012888
AGIWUR23179	Control	Cis	X	14020000	13510000	15650000	3.98	0.128	WBGene00010607	K06G5.3	K06G5.3	X	14219499
AGIWUR23188	Control		IV	3470000	2540000	7930000	4.02	0.863
AGIWUR23210	Control	Cis	II	13730000	13160000	13910000	8.19	0.718	WBGene00001885	ZK131.5	his-11	II	13821709
AGIWUR23213	Control	Trans	X	6900000	3820000	8890000	3.92	-0.135	WBGene00018491	F46E10.10	mdh-1	V	6515259
AGIWUR23240	Control	Cis	X	14020000	13940000	14500000	10.14	0.572	WBGene00007993	C37E2.1	C37E2.1	X	14170793
AGIWUR23242	Control	Cis	I	11790000	11780000	14830000	7.24	0.532	WBGene00045458	F17B5.8	F17B5.8	I	13191105
AGIWUR23245	Control		II	3290000	3240000	3490000	18.93	1.851
AGIWUR23255	Control	Cis	V	15060000	14810000	18030000	3.94	0.127	WBGene00005942	T10H4.9	srx-51	V	15281882
AGIWUR23275	Control	Cis	I	3650000	3080000	14690000	4.29	-0.189	WBGene00006824	Y105E8A.6	unc-95	I	14381349
AGIWUR2335	Control	Cis	III	2560000	10000	3900000	4.94	-0.365	WBGene00021852	Y54F10AM.8	Y54F10AM.8	III	2503438
AGIWUR23358	Control	Cis	II	12590000	12340000	13040000	4.33	0.406	WBGene00012910	Y46G5A.20	Y46G5A.20	II	12810969
AGIWUR23363	Control	Cis	V	16530000	15610000	17740000	8.14	0.534	WBGene00044220	Y102A5C.35	Y102A5C.35	V	16924961
AGIWUR23364	Control	Cis	V	8410000	7170000	14300000	5.43	-0.246	WBGene00020054	R13D7.2	R13D7.2	V	7409880
AGIWUR23368	Control	Cis	II	8730000	5650000	11000000	8.04	0.373	WBGene00016183	C28F5.1	C28F5.1	II	7505302
AGIWUR23383	Control	Cis	II	3250000	3240000	3490000	13.05	1.197	WBGene00017456	F14D2.8	F14D2.8	II	3346748
AGIWUR23398	Control	Cis	V	12420000	11370000	14820000	7.09	-0.886	WBGene00011132	R08A2.1	R08A2.1	V	14718528
AGIWUR23404	Control	Cis	X	4790000	4140000	6360000	7.56	-0.537	WBGene00006640	F39C12.3	tsp-14	X	4866653
AGIWUR23410	Control	Cis	III	6440000	4310000	10070000	4.38	0.287	WBGene00001174	C08C3.1	egl-5	III	7814317
AGIWUR23412	Control	Cis	III	600000	10000	600000	24.42	2.816	WBGene00008352	cTel54X.1	fbxa-6	III	1271
AGIWUR23420	Control	Cis	V	16030000	15050000	18030000	4.66	0.564	WBGene00009028	F21H7.2	F21H7.2	V	16227134
AGIWUR2344	Control	Trans	III	1170000	1160000	1550000	29.05	-2.696	WBGene00015763	C14C6.12	C14C6.12	V	570572
AGIWUR2344	Control	Trans	IV	4040000	2790000	5150000	5.63	-1.73	WBGene00015763	C14C6.12	C14C6.12	V	570572
AGIWUR23453	Control	Cis	V	3440000	3040000	3860000	30.95	2.774	WBGene00020609	T20D4.3	T20D4.3	V	3418260
AGIWUR23457	Control	Cis	V	16530000	16420000	17530000	24.5	1.383	WBGene00013612	Y102A5C.3	fbxa-207	V	16919758
AGIWUR23464	Control	Trans	X	14390000	13950000	15080000	4.45	-0.197	WBGene00000959	F46H6.2	dgk-2	X	4494888
AGIWUR23484	Control	Cis	V	3440000	3040000	3860000	22.68	2.511	WBGene00020616	T20D4.10	T20D4.10	V	3400252
AGIWUR23512	Control	Cis	II	2200000	1300000	2540000	30.51	2.323	WBGene00022562	ZC204.12	ZC204.12	II	1656269
AGIWUR23531	Control	Cis	IV	9870000	9710000	12520000	5.69	0.395	WBGene00001188	W08D2.1	egl-20	IV	9812335
AGIWUR2354	Control	Trans	X	1620000	10000	1720000	4.31	0.343	WBGene00011155	R09B3.2	R09B3.2	I	11909347
AGIWUR23543	Control	Cis	II	2200000	1300000	2540000	16.51	1.191	WBGene00015016	B0047.5	bath-14	II	2048066
AGIWUR23572	Control	Trans	X	1620000	10000	2460000	4.7	-0.257	WBGene00008419	D2030.9	wdr-23	I	7596501
AGIWUR23573	Control	Trans	IV	7930000	4240000	9720000	6.5	-0.61	WBGene00001328	K08C7.3	epi-1	IV	10666807
AGIWUR23586	Control	Trans	X	5730000	2850000	6900000	6.29	-0.397	WBGene00008357	D1025.6	nspc-16	X	14523505
AGIWUR23599	Control	Cis	IV	2750000	2610000	7930000	5.04	-0.437	WBGene00044491	Y54G2A.48	Y54G2A.48	IV	2831575
AGIWUR23610	Control	Trans	X	4150000	3020000	6010000	4.11	-0.456	WBGene00008392	D1086.5	D1086.5	V	14088878
AGIWUR23616	Control		I	11040000	10510000	11570000	12.34	0.643
AGIWUR23622	Control	Cis	II	3290000	3240000	3490000	16.9	0.985	WBGene00023427	F14D2.15	F14D2.15	II	3342337
AGIWUR23644	Control	Trans	X	5730000	2850000	6900000	5.34	-0.33	WBGene00008360	D1025.9	nspc-19	X	14528647
AGIWUR2366	Control	Cis	V	19230000	19160000	19680000	21.85	2.465	WBGene00044291	C25F9.10	C25F9.10	V	19405697
AGIWUR23663	Control		I	3530000	3080000	11980000	4.43	0.439
AGIWUR23679	Control	Cis	V	15060000	14950000	16430000	8.8	-1.019	WBGene00005460	T26H5.1	srh-254	V	15441306
AGIWUR23689	Control	Cis	V	2550000	10000	3860000	5.63	-0.866	WBGene00021230	Y19D10B.1	Y19D10B.1	V	2312302
AGIWUR23712	Control	Trans	X	4790000	3820000	5730000	4.12	0.289	WBGene00000202	Y6D11A.1	exos-4.2	III	860188
AGIWUR23723	Control	Cis	III	600000	10000	600000	16.18	1.447	WBGene00020451	T12B5.4	fbxa-11	III	950871
AGIWUR23738	Control	Trans	X	2020000	1610000	2570000	4.18	0.149	WBGene00017132	EEED8.1	mel-47	II	5421236
AGIWUR23739	Control	Cis	V	17530000	16420000	18040000	4.55	0.363	WBGene00050974	Y6G8.9	Y6G8.9	V	17599952
AGIWUR23752	Control		V	18380000	17730000	19170000	5.32	-0.218
AGIWUR23753	Control	Cis	V	16030000	15610000	16430000	17.3	0.964	WBGene00009030	F21H7.4	clec-233	V	16233904
AGIWUR23757	Control	Cis	V	16030000	14880000	18450000	4.11	0.371	WBGene00077445	Y51A2A.12	Y51A2A.12	V	18292567
AGIWUR23794	Control	Trans	V	11360000	4430000	14300000	4.03	-0.398	WBGene00015044	B0213.15	cyp-34A9	V	3968118
AGIWUR23811	Control	Cis	III	2430000	1890000	2780000	3.96	-0.188	WBGene00017104	E02H9.6	E02H9.6	III	2436095
AGIWUR23862	Control	Trans	III	1170000	990000	2060000	4.61	0.731	WBGene00021587	Y46C8AR.1	clec-76	IV	3965240
AGIWUR23862	Control	Cis	IV	3810000	3800000	4040000	16.74	1.152	WBGene00021587	Y46C8AR.1	clec-76	IV	3965240
AGIWUR23882	Control	Trans	V	11800000	9020000	15060000	4.09	0.268	WBGene00018997	F57B9.3	F57B9.3	III	6940122
AGIWUR23910	Control	Cis	I	11790000	11560000	15072423	7.62	0.792	WBGene00008186	C49A1.3	C49A1.3	I	14216744
AGIWUR2393	Control	Trans	V	18030000	14950000	18900000	5.58	0.76	WBGene00006786	Y60A3A.1	unc-51	V	19995956
AGIWUR23932	Control	Cis	IV	6440000	4600000	7930000	6.08	-0.43	WBGene00003914	F49E8.3	pam-1	IV	7543970
AGIWUR23939	Control	Cis	X	14240000	14230000	14390000	22.27	-1.369	WBGene00010572	K04G11.4	wdr-5.2	X	14350070
AGIWUR23947	Control	Cis	X	12560000	12430000	12770000	16.01	-1.202	WBGene00000755	R09A8.4	col-182	X	12636085
AGIWUR23982	Control	Trans	X	680000	10000	680000	4.65	-0.373	WBGene00020917	W01B11.6	W01B11.6	I	3293170
AGIWUR24011	Control	Trans	I	3030000	2750000	3590000	3.94	-0.253	WBGene00012909	Y46G5A.19	Y46G5A.19	II	12804794
AGIWUR24011	Control	Cis	II	12350000	12220000	13000000	5.9	-0.295	WBGene00012909	Y46G5A.19	Y46G5A.19	II	12804794
AGIWUR24032	Control	Cis	IV	2040000	1270000	2200000	7.4	0.792	WBGene00016027	C23H5.8	C23H5.8	IV	2111890
AGIWUR24035	Control	Cis	II	5020000	3280000	11000000	4.92	0.287	WBGene00044380	T24E12.12	T24E12.12	II	3759584
AGIWUR24051	Control	Trans	II	4570000	3280000	7950000	4.08	0.423	WBGene00016474	C36C5.5	C36C5.5	V	3157093
AGIWUR24078	Control	Cis	V	19230000	19140000	20924149	8.11	0.269	WBGene00009166	F26F2.1	F26F2.1	V	20559049
AGIWUR24088	Control	Trans	X	6360000	4890000	11390000	4.41	-0.351	WBGene00009042	F22B5.4	F22B5.4	II	8449650
AGIWUR24110	Control	Trans	X	15000000	13950000	15080000	4.12	-0.617	WBGene00023487	F33D4.8	F33D4.8	IV	7710034
AGIWUR2413	Control	Cis	I	11040000	10510000	15072423	4.96	-0.513	WBGene00044712	F22G12.8	F22G12.8	I	13144853
AGIWUR24172	Control	Trans	IV	6440000	4240000	11160000	4.82	-0.194	WBGene00000114	F13D12.4	alh-8	II	11728886
AGIWUR24186	Control	Cis	II	2200000	1300000	2540000	19.09	2.164	WBGene00018782	F54A3.3	cct-3	II	2233545
AGIWUR24194	Control	Cis	V	11360000	8170000	12020000	4.77	0.214	WBGene00018181	F38E1.9	F38E1.9	V	8358183
AGIWUR2420	Control	Trans	II	4570000	3280000	7950000	4.53	0.535	WBGene00001158	F01G10.3	ech-9	IV	10233298
AGIWUR24213	Control	Cis	V	20030000	19160000	20924149	11.91	-0.877	WBGene00013757	Y113G7B.6	fbxa-113	V	20203391
AGIWUR24226	Control	Trans	IV	15980000	15430000	17493793	4.7	0.266	WBGene00019245	H27M09.1	H27M09.1	I	6851371
AGIWUR24234	Control	Cis	IV	7930000	5140000	8830000	5.45	-0.381	WBGene00019899	R05G6.5	R05G6.5	IV	7508572
AGIWUR24269	Control	Cis	III	13060000	10950000	13783700	4.18	0.35	WBGene00013239	Y56A3A.22	Y56A3A.22	III	11921592
AGIWUR24279	Control	Cis	V	17530000	14880000	18040000	4.07	0.363	WBGene00012403	Y6G8.1	srz-45	V	17592361
AGIWUR2429	Control	Cis	V	19130000	17970000	20924149	4.56	-0.198	WBGene00012681	Y39B6A.22	Y39B6A.22	V	19043186
AGIWUR24290	Control	Cis	V	20030000	19140000	20924149	11.86	1.089	WBGene00012634	Y38H6C.23	Y38H6C.23	V	20555598
AGIWUR24296	Control	Cis	II	700000	690000	1310000	16.62	0.845	WBGene00018575	F47F6.5	clec-119	II	1255599
AGIWUR24317	Control	Trans	X	1620000	10000	1720000	4.65	-0.557	WBGene00023493	F42F12.10	nspc-12	X	12356126
AGIWUR24336	Control	Cis	V	14820000	14810000	14960000	12.08	2.057	WBGene00012294	W06A7.5	nspa-8	V	14826851
AGIWUR2434	Control	Cis	I	12560000	11970000	13880000	23.43	-1.342	WBGene00006484	F08A8.6	tag-138	I	12934756
AGIWUR24356	Control	Cis	V	2950000	10000	3860000	4.38	0.452	WBGene00021491	Y40B10A.6	Y40B10A.6	V	2049222
AGIWUR24367	Control	Trans	IV	2410000	2210000	2630000	4.22	0.244	WBGene00000645	K01A2.7	col-69	II	303924
AGIWUR24375	Control	Trans	IV	15450000	15430000	17493793	5.05	0.659	WBGene00011979	T24B8.5	T24B8.5	II	9082621
AGIWUR24379	Control	Cis	II	2200000	10000	3250000	6.14	0.303	WBGene00019415	K05F6.4	K05F6.4	II	1543489
AGIWUR24390	Control	Cis	V	3440000	2720000	3910000	4.06	0.361	WBGene00019970	R08F11.7	R08F11.7	V	3790119
AGIWUR24401	Control	Cis	V	16530000	16420000	17970000	9.4	0.671	WBGene00013619	Y102A5C.13	fbxa-112	V	16947134
AGIWUR24457	Control	Cis	III	600000	10000	600000	21.88	1.551	WBGene00006895	T17A3.8	ver-2	III	146982
AGIWUR24488	Control	Cis	V	11380000	10580000	14820000	5.33	0.342	WBGene00004258	D2023.2	pyc-1	V	11817764
AGIWUR24489	Control	Cis	II	2200000	10000	2630000	8.8	0.558	WBGene00022690	ZK250.7	math-49	II	1953685
AGIWUR24494	Control	Cis	III	13060000	12700000	13783700	5.32	0.321	WBGene00001946	Y49E10.6	his-72	III	12367374
AGIWUR245	Control	Cis	III	600000	10000	600000	14.81	1.763	WBGene00016218	C29F9.3	C29F9.3	III	124774
AGIWUR24503	Control	Cis	II	3890000	3280000	4570000	8.34	0.272	WBGene00021055	W06A11.4	W06A11.4	II	4055942
AGIWUR24506	Control	Trans	I	2510000	2470000	2760000	4.19	-0.183	WBGene00017486	F15E6.5	F15E6.5	IV	4289560
AGIWUR24507	Control	Cis	III	6440000	4300000	8570000	7.28	0.677	WBGene00017032	D1044.7	D1044.7	III	5507011
AGIWUR24509	Control	Cis	II	14160000	13900000	14360000	23.05	1.447	WBGene00013220	Y54G11A.13	ctl-3	II	14307778
AGIWUR24514	Control	Trans	X	4890000	4780000	8640000	4.26	-0.311	WBGene00003386	K06C4.6	mod-1	V	8909703
AGIWUR24522	Control	Cis	V	11380000	4430000	12020000	4.55	0.356	WBGene00017317	F09G2.9	F09G2.9	V	7193745
AGIWUR24566	Control	Cis	II	3250000	2620000	5590000	5.02	0.386	WBGene00022573	ZC239.15	ZC239.15	II	3223548
AGIWUR24605	Control	Cis	V	16030000	15610000	16430000	13.44	-0.979	WBGene00044653	T13F3.9	T13F3.9	V	16266708
AGIWUR24611	Control	Cis	II	8730000	3480000	11010000	4.15	-0.3	WBGene00005130	K02A2.4	srd-52	II	7435809
AGIWUR24635	Control	Trans	V	11800000	8170000	13390000	5.05	0.386	WBGene00002188	ZC416.4	kgb-2	IV	3606791
AGIWUR24638	Control	Trans	I	14660000	3290000	15072423	4.1	-0.137	WBGene00000210	C53B7.4	asg-2	X	6841216
AGIWUR24641	Control	Trans	X	9080000	8630000	10130000	4.18	0.206	WBGene00004444	Y106G6H.3	rpl-30	I	10436243
AGIWUR24694	Control	Trans	X	680000	10000	680000	5.72	-0.268	WBGene00014030	ZK637.13	glb-1	III	8922321
AGIWUR24711	Control	Trans	IV	15510000	15500000	15980000	14.38	1.139	WBGene00017678	F21F8.4	F21F8.4	V	8269234
AGIWUR24723	Control	Cis	V	1160000	10000	2730000	4.26	-0.406	WBGene00020279	T06A1.4	glb-25	V	1944955
AGIWUR24725	Control	Cis	II	2200000	10000	2630000	7.59	0.277	WBGene00019138	F59H6.8	bath-21	II	2014906
AGIWUR24757	Control	Trans	X	1620000	10000	1720000	4.31	-0.301	WBGene00000157	F02E8.3	aps-2	X	4458247
AGIWUR24800	Control	Trans	I	3650000	3580000	8000000	9.1	0.668	WBGene00014562	Y17D7B.7	Y17D7B.7	V	18780462
AGIWUR24810	Control	Cis	I	11570000	11560000	11790000	17.73	1.414	WBGene00009411	F35E2.3	F35E2.3	I	11733931
AGIWUR24813	Control	Cis	X	14020000	13950000	14500000	7.03	0.823	WBGene00010605	K06G5.1	K06G5.1	X	14214870
AGIWUR24818	Control	Cis	V	3440000	3040000	3910000	10.58	0.972	WBGene00020612	T20D4.6	arrd-22	V	3410517
AGIWUR24832	Control	Cis	V	16030000	13380000	17530000	5.53	-0.212	WBGene00044104	F54B8.15	srbc-53	V	15834726
AGIWUR2484	Control	Trans	V	3860000	3850000	3910000	12.86	0.676	WBGene00021235	Y19D10B.6	Y19D10B.6	V	2318524
AGIWUR24845	Control	Cis	III	12390000	11810000	13783700	3.95	0.251	WBGene00013037	Y49E10.18	Y49E10.18	III	12442535
AGIWUR24871	Control	Cis	II	2200000	1300000	2540000	17.73	1.343	WBGene00020532	T16A1.1	math-42	II	2098876
AGIWUR24880	Control	Cis	III	13130000	13120000	13783700	16.88	1.054	WBGene00008715	F11F1.2	F11F1.2	III	13398798
AGIWUR24886	Control	Cis	I	9290000	3520000	11980000	4.52	0.579	WBGene00012296	W06D4.2	W06D4.2	I	9056287
AGIWUR24891	Control	Trans	X	1620000	10000	4890000	3.93	-0.438	WBGene00021893	Y54G2A.29	Y54G2A.29	IV	3023393
AGIWUR24901	Control	Cis	V	7180000	4430000	11380000	5.03	0.455	WBGene00003731	C54F6.13	nhx-3	V	7540874
AGIWUR24904	Control	Cis	IV	1970000	1270000	2200000	7.58	0.826	WBGene00016027	C23H5.8	C23H5.8	IV	2111890
AGIWUR24908	Control	Cis	II	2540000	10000	3250000	7.61	-0.307	WBGene00015114	B0281.8	B0281.8	II	2311495
AGIWUR24928	Control	Trans	IV	15440000	14630000	17493793	4.08	0.349	WBGene00017199	F07C4.2	clec-45	V	7638086
AGIWUR24968	Control	Trans	IV	10900000	10270000	13520000	5.56	-0.358	WBGene00017618	F20A1.6	F20A1.6	V	7024614
AGIWUR24971	Control	Cis	III	2430000	2060000	2520000	25.86	2.222	WBGene00016522	C39B5.4	fbxa-38	III	2224663
AGIWUR24975	Control	Cis	V	2950000	10000	4430000	5.45	-0.272	WBGene00020871	T28A11.4	T28A11.4	V	3274052
AGIWUR24980	Control	Trans	IV	9870000	9710000	13330000	4.95	0.527	WBGene00002173	F33D4.2	itr-1	IV	7675163
AGIWUR25046	Control	Cis	V	17740000	17730000	17970000	13.43	1.351	WBGene00007392	C06H5.1	fbxa-156	V	17895281
AGIWUR25053	Control	Trans	X	1650000	10000	6010000	4.26	-0.326	WBGene00019117	F59E11.12	nhr-144	V	8975514
AGIWUR25064	Control	Cis	II	11000000	5650000	11990000	4.27	0.252	WBGene00010456	K01C8.1	K01C8.1	II	8264611
AGIWUR25080	Control	Cis	II	2200000	1300000	2540000	12.32	0.678	WBGene00018354	F42G2.5	F42G2.5	II	2416416
AGIWUR25081	Control	Trans	X	5810000	4880000	6900000	6.21	-0.344	WBGene00009640	F42F12.9	nspc-10	X	12343546
AGIWUR25119	Control	Trans	IV	15450000	15430000	17493793	4.29	0.172	WBGene00016542	C39H7.4	C39H7.4	IV	5612001
AGIWUR25132	Control		IV	3470000	2610000	7930000	4.09	0.881
AGIWUR25154	Control	Trans	I	14660000	10510000	15072423	5.14	-0.597	WBGene00012727	Y39G8B.7	Y39G8B.7	II	13994336
AGIWUR25154	Control	Cis	II	13410000	13370000	13720000	4.22	0.544	WBGene00012727	Y39G8B.7	Y39G8B.7	II	13994336
AGIWUR25156	Control	Cis	V	3860000	3850000	4430000	6.75	0.508	WBGene00005959	K07C6.11	srx-68	V	3912794
AGIWUR25182	Control	Cis	III	1000000	10000	1900000	6.06	0.426	WBGene00021336	Y34F4.1	Y34F4.1	III	1020959
AGIWUR25193	Control	Cis	I	6270000	6010000	8000000	21.7	2.072	WBGene00009143	F26A3.5	F26A3.5	I	7668531
AGIWUR2521	Control	Cis	II	2200000	1300000	2540000	20	2.155	WBGene00018782	F54A3.3	cct-3	II	2233545
AGIWUR25219	Control		IV	9870000	5140000	13330000	5.97	0.228
AGIWUR25225	Control	Trans	II	5660000	5580000	7950000	10.39	-0.498	WBGene00012490	Y19D2B.2	Y19D2B.2	II	10923656
AGIWUR25253	Control	Cis	II	2200000	1300000	2540000	27.32	1.878	WBGene00022562	ZC204.12	ZC204.12	II	1656269
AGIWUR25268	Control	Trans	X	5810000	3020000	8660000	4	0.214	WBGene00022166	Y71H2AM.1	Y71H2AM.1	III	2827062
AGIWUR25301	Control	Cis	V	16030000	15050000	16430000	12.42	0.608	WBGene00045511	F11A5.18	F11A5.18	V	16202789
AGIWUR25308	Control	Cis	IV	16240000	15970000	17493793	5.66	0.187	WBGene00045101	C35D6.13	C35D6.13	IV	16337243
AGIWUR25311	Control		I	1150000	1120000	1520000	11.07	0.817
AGIWUR25323	Control	Trans	III	1170000	10000	2320000	4.2	1.026	WBGene00021583	Y46C8AL.5	clec-72	IV	3944801
AGIWUR25323	Control	Cis	IV	3810000	3800000	4040000	24.2	1.798	WBGene00021583	Y46C8AL.5	clec-72	IV	3944801
AGIWUR25334	Control	Cis	V	19230000	19160000	19680000	30.4	2.773	WBGene00010851	M04C3.2	M04C3.2	V	19445865
AGIWUR25340	Control		IV	3470000	2610000	7930000	4.11	0.887
AGIWUR25341	Control	Trans	X	14390000	13950000	15080000	4.08	-0.182	WBGene00000959	F46H6.2	dgk-2	X	4494888
AGIWUR25342	Control	Cis	V	16530000	16420000	17530000	22.03	1.776	WBGene00014955	Y102A5C.6	Y102A5C.6	V	16929143
AGIWUR25352	Control	Cis	II	5030000	3880000	7950000	5.27	0.383	WBGene00021796	Y52E8A.3	Y52E8A.3	II	4305264
AGIWUR25398	Control	Cis	V	19150000	19120000	20924149	6.66	0.323	WBGene00013770	Y113G7B.26	Y113G7B.26	V	20224825
AGIWUR25401	Control	Trans	X	1650000	10000	5730000	4.24	-0.501	WBGene00003695	C06G3.1	nhr-105	IV	7050091
AGIWUR25428	Control	Trans	I	3650000	3060000	8000000	4.44	-0.542	WBGene00018619	F48G7.8	F48G7.8	V	627107
AGIWUR25441	Control	Cis	IV	9870000	9710000	11160000	5.85	0.767	WBGene00000019	C24F3.5	abt-1	IV	10206171
AGIWUR25451	Control	Trans	X	1720000	10000	2860000	4.06	0.237	WBGene00010896	M28.5	M28.5	II	10657962
AGIWUR25453	Control	Cis	V	6560000	4420000	7180000	11.98	0.694	WBGene00019647	K11D12.7	K11D12.7	V	5035237
AGIWUR25469	Control	Cis	V	16030000	11370000	18900000	4.13	-0.143	WBGene00077492	F09C6.15	F09C6.15	V	16893717
AGIWUR25481	Control	Cis	I	12560000	11560000	15072423	6.75	0.686	WBGene00011584	T07D10.4	clec-15	I	12631175
AGIWUR25488	Control	Cis	II	3580000	3280000	11000000	4.18	0.21	WBGene00044380	T24E12.12	T24E12.12	II	3759584
AGIWUR25493	Control	Trans	II	2200000	1300000	2540000	21.83	1.559	WBGene00013315	Y57G11C.20	Y57G11C.20	IV	14843330
AGIWUR25499	Control	Trans	I	11570000	7890000	14690000	4.24	-0.223	WBGene00020051	R13A5.9	R13A5.9	III	7575208
AGIWUR25540	Control	Trans	X	1620000	10000	2460000	4.04	-0.321	WBGene00015466	C05C8.9	hyls-1	V	7237375
AGIWUR25555	Control	Cis	V	16530000	16420000	17530000	22.82	1.802	WBGene00014955	Y102A5C.6	Y102A5C.6	V	16929143
AGIWUR25558	Control	Trans	X	1650000	10000	2860000	4	-0.194	WBGene00018491	F46E10.10	mdh-1	V	6515259
AGIWUR25579	Control	Trans	IV	15450000	14770000	17493793	4.14	0.267	WBGene00019100	F59B1.8	F59B1.8	V	3641845
AGIWUR25585	Control	Trans	IV	3810000	2740000	4040000	14.23	-0.745	WBGene00013826	Y116F11B.10	Y116F11B.10	V	19870475
AGIWUR2560	Control	Cis	I	12560000	10510000	15072423	4.11	0.336	WBGene00012037	T26E3.4	T26E3.4	I	12665057
AGIWUR25602	Control	Cis	X	1650000	10000	1810000	7.15	0.401	WBGene00023458	M02E1.3	M02E1.3	X	322523
AGIWUR25627	Control	Trans	X	1650000	10000	2460000	4.45	-0.449	WBGene00012140	T28F4.5	T28F4.5	I	7492041
AGIWUR25636	Control	Cis	I	11790000	11560000	13880000	5.39	0.563	WBGene00009413	F35E2.6	oac-19	I	11707809
AGIWUR25672	Control	Cis	III	2560000	2050000	3900000	6	-0.276	WBGene00021852	Y54F10AM.8	Y54F10AM.8	III	2503438
AGIWUR25675	Control		IV	3470000	2540000	4040000	3.9	0.846
AGIWUR25688	Control	Cis	II	2880000	1300000	3290000	4.13	0.221	WBGene00015200	B0454.9	B0454.9	II	3052378
AGIWUR25699	Control	Trans	X	1650000	10000	5730000	4.32	-0.591	WBGene00013836	ZC47.3	fbxa-29	III	1272536
AGIWUR25726	Control	Cis	V	16530000	15610000	17530000	11.97	0.765	WBGene00044059	T27C5.12	T27C5.12	V	17415253
AGIWUR25730	Control	Cis	II	11940000	7940000	12010000	6.44	-0.583	WBGene00004271	W03C9.3	rab-7	II	11962741
AGIWUR25735	Control		V	17530000	17520000	17970000	10.85	1.386
AGIWUR25743	Control	Trans	X	4790000	3820000	5730000	4.51	-0.392	WBGene00019623	K10C9.1	K10C9.1	V	1075201
AGIWUR25750	Control	Cis	II	5660000	5650000	7950000	20.38	-1.328	WBGene00018874	F55C12.7	tag-234	II	5864173
AGIWUR25755	Control	Cis	V	12020000	10580000	14820000	4.85	-0.301	WBGene00008345	C56A3.6	C56A3.6	V	13553359
AGIWUR2578	Control	Cis	V	16530000	16420000	17530000	22.9	-1.419	WBGene00013613	Y102A5C.4	Y102A5C.4	V	16922228
AGIWUR25791	Control	Cis	V	2550000	2040000	2950000	7.91	0.866	WBGene00015884	C17B7.10	C17B7.10	V	3340176
AGIWUR25832	Control		IV	3470000	2540000	4040000	4.01	0.831
AGIWUR25844	Control	Cis	II	3290000	3240000	7950000	5.1	0.271	WBGene00044380	T24E12.12	T24E12.12	II	3759584
AGIWUR25878	Control	Trans	X	4150000	4140000	4890000	4.8	-0.377	WBGene00001451	F31F6.4	flp-8	X	14881350
AGIWUR25889	Control		IV	3470000	2530000	7930000	4.17	1.122
AGIWUR25894	Control	Trans	X	680000	10000	680000	4	-0.295	WBGene00001682	F08B6.2	gpc-2	I	6757461
AGIWUR25913	Control	Cis	X	4790000	4140000	6360000	7.42	-0.527	WBGene00006640	F39C12.3	tsp-14	X	4866653
AGIWUR25930	Control	Cis	V	16530000	16420000	17530000	17.3	1.13	WBGene00194769	Y32B12C.5	Y32B12C.5	V	16603508
AGIWUR25953	Control		IV	3470000	2540000	7930000	3.98	0.885
AGIWUR25962	Control	Trans	IV	9870000	9710000	14640000	4.23	0.522	WBGene00002173	F33D4.2	itr-1	IV	7675163
AGIWUR25971	Control	Cis	I	1950000	1510000	2170000	4.28	0.353	WBGene00004743	M01D7.2	scm-1	I	1862614
AGIWUR25981	Control	Trans	V	11800000	10580000	13390000	5.8	0.646	WBGene00045416	Y37H2A.14	Y37H2A.14	V	18142821
AGIWUR25987	Control	Trans	II	13890000	13400000	15279345	4	-0.159	WBGene00018472	F45E4.7	F45E4.7	IV	7635649
AGIWUR25999	Control	Cis	V	3860000	10000	7180000	4.03	0.354	WBGene00044776	T02B11.8	T02B11.8	V	877531
AGIWUR26017	Control	Cis	II	12120000	5580000	12590000	4.54	-0.256	WBGene00017127	E04F6.8	E04F6.8	II	7210706
AGIWUR26025	Control		II	13730000	13160000	15279345	4.64	0.376
AGIWUR26061	Control	Trans	I	3070000	2830000	3590000	4.03	-0.339	WBGene00022386	Y95B8A.6	Y95B8A.6	I	882921
AGIWUR26062	Control	Cis	X	680000	10000	680000	7.55	0.391	WBGene00023458	M02E1.3	M02E1.3	X	322523
AGIWUR26078	Control	Trans	X	1720000	10000	1810000	4.09	0.226	WBGene00002024	C14F11.5	hsp-43	X	6233113
AGIWUR26090	Control	Trans	V	2780000	2720000	10590000	5.92	0.679	WBGene00011190	R10D12.9	R10D12.9	V	13954263
AGIWUR26093	Control	Cis	III	600000	10000	600000	22.62	2.097	WBGene00016218	C29F9.3	C29F9.3	III	124774
AGIWUR26108	Control		I	14830000	14680000	15072423	6.53	0.419
AGIWUR26128	Control	Cis	I	3650000	3640000	10520000	10.67	0.445	WBGene00004093	C18E3.7	ppw-1	I	4185062
AGIWUR26156	Control	Cis	V	1020000	1010000	3050000	7.38	0.766	WBGene00021745	Y50D4B.6	Y50D4B.6	V	1084317
AGIWUR26194	Control	Cis	V	1160000	1150000	2730000	16.88	3.181	WBGene00017498	F15E11.12	F15E11.12	V	2326678
AGIWUR26204	Control	Cis	X	4790000	1610000	5730000	4.33	-0.496	WBGene00020769	T24D8.6	T24D8.6	X	2365692
AGIWUR26241	Control	Cis	II	5590000	5580000	5660000	21.13	1.799	WBGene00022670	ZK177.2	ZK177.2	II	5519200
AGIWUR26250	Control	Cis	II	3250000	3240000	3290000	19.83	1.528	WBGene00018195	F39E9.2	btb-16	II	3296912
AGIWUR26253	Control	Cis	II	2880000	2630000	3490000	7.41	-0.392	WBGene00018351	F42G2.2	F42G2.2	II	2422212
AGIWUR26255	Control	Cis	I	9290000	3520000	11570000	7.42	0.494	WBGene00020380	T09B4.6	T09B4.6	I	6156842
AGIWUR2627	Control	Cis	V	15060000	15050000	15620000	15.51	0.757	WBGene00009222	F28F8.4	fbxa-95	V	15571470
AGIWUR26278	Control	Cis	V	3440000	3040000	3860000	15.53	1.127	WBGene00018054	F35F10.4	F35F10.4	V	3289685
AGIWUR26318	Control	Cis	V	19230000	19140000	19680000	22.49	2.642	WBGene00007724	C25F9.4	C25F9.4	V	19411104
AGIWUR26359	Control	Trans	II	12210000	11930000	12600000	4.16	0.186	WBGene00014043	ZK666.3	clec-58	II	10474098
AGIWUR26361	Control	Trans	X	1620000	10000	2460000	5.11	-0.339	WBGene00001184	F58A3.2	egl-15	X	11016344
AGIWUR26426	Control	Cis	II	5660000	5580000	11000000	7.81	-0.543	WBGene00020164	T02G5.4	T02G5.4	II	7082060
AGIWUR26428	Control	Cis	V	16030000	15050000	18030000	5.72	0.635	WBGene00012402	Y6E2A.9	sfxn-1.3	V	15726844
AGIWUR26446	Control	Cis	V	3860000	3850000	3920000	10.04	1.271	WBGene00020620	T20D4.15	T20D4.15	V	3393473
AGIWUR26460	Control	Cis	V	10150000	4420000	12420000	5.97	-0.724	WBGene00004098	AC3.4	pqn-2	V	10382419
AGIWUR26488	Control		IV	3470000	2540000	4610000	4.04	0.844
AGIWUR26490	Control	Cis	I	12560000	11560000	15072423	4.57	0.379	WBGene00012480	Y18D10A.10	clec-104	I	12859489
AGIWUR26494	Control	Cis	V	6560000	4420000	8180000	7.84	0.405	WBGene00020275	T05H4.12	atp-4	V	6426176
AGIWUR26501	Control	Cis	IV	9530000	4600000	11160000	4.85	0.315	WBGene00017993	F32E10.6	F32E10.6	IV	7578440
AGIWUR26503	Control	Cis	V	18380000	17960000	18450000	4.7	-0.573	WBGene00012567	Y37H2A.7	Y37H2A.7	V	18131525
AGIWUR26528	Control		II	2880000	2530000	7950000	5.08	0.316
AGIWUR26528	Control		V	13610000	9020000	16430000	4.04	-0.287
AGIWUR26536	Control	Cis	II	12350000	12110000	13380000	4.58	-0.364	WBGene00012589	Y38E10A.11	nspe-4	II	12613436
AGIWUR26540	Control	Trans	X	4790000	3820000	5740000	4.96	-0.385	WBGene00019623	K10C9.1	K10C9.1	V	1075201
AGIWUR26546	Control	Trans	X	1620000	10000	1810000	4.09	-0.555	WBGene00003523	C05D11.6	nas-4	III	6411527
AGIWUR26554	Control	Cis	II	2200000	1300000	2540000	16.77	1.364	WBGene00016556	C40D2.3	math-21	II	1994052
AGIWUR26567	Control	Cis	V	18990000	18890000	19130000	13.91	-1.964	WBGene00012680	Y39B6A.21	Y39B6A.21	V	19047018
AGIWUR26589	Control	Cis	V	13610000	12410000	14960000	9.78	1.465	WBGene00045490	F14D7.14	F14D7.14	V	14309917
AGIWUR26603	Control	Cis	V	16530000	15610000	17970000	10.55	0.499	WBGene00013620	Y102A5C.14	fbxa-111	V	16948635
AGIWUR26611	Control	Cis	V	16530000	15610000	18030000	4.94	0.145	WBGene00050934	T19C9.10	T19C9.10	V	17236682
AGIWUR26620	Control	Trans	X	8660000	2850000	8890000	5.82	-0.422	WBGene00008358	D1025.7	nspc-18	X	14527101
AGIWUR26636	Control	Cis	IV	4610000	4240000	7930000	7.41	0.307	WBGene00003694	R11E3.5	nhr-104	IV	4784467
AGIWUR26647	Control	Cis	X	4790000	4140000	4890000	5.31	0.574	WBGene00017472	F14H12.4	cst-1	X	4339620
AGIWUR26652	Control	Trans	I	9290000	3080000	11980000	4.08	-0.208	WBGene00044697	K05F6.11	K05F6.11	II	1540935
AGIWUR26653	Control	Cis	V	3440000	3040000	3860000	30.4	2.743	WBGene00020610	T20D4.4	T20D4.4	V	3415990
AGIWUR26668	Control	Cis	III	12130000	11920000	12580000	12.92	0.75	WBGene00000201	Y79H2A.6	arx-3	III	12052238
AGIWUR26674	Control	Trans	X	1650000	10000	2460000	4.06	-0.37	WBGene00018249	F40H3.1	F40H3.1	II	6179926
AGIWUR2671	Control	Cis	I	9290000	3580000	11790000	5.09	-0.332	WBGene00007978	C36B1.11	C36B1.11	I	8755837
AGIWUR26728	Control	Cis	V	1160000	1150000	2730000	12.78	2.721	WBGene00017501	F15E11.15	F15E11.15	V	2324509
AGIWUR26730	Control	Trans	IV	10900000	9710000	13330000	4.55	-0.257	WBGene00022546	ZC196.2	ZC196.2	V	8739415
AGIWUR26743	Control	Trans	IV	7930000	5140000	10280000	5.2	0.639	WBGene00003763	Y43F8C.1	nlp-25	V	19607481
AGIWUR26747	Control	Trans	I	3650000	3220000	10520000	7.18	0.611	WBGene00017018	D1014.5	D1014.5	V	8123664
AGIWUR26755	Control	Trans	V	10150000	7170000	14960000	4.14	0.55	WBGene00015574	C07G3.2	irg-1	V	3523579
AGIWUR26790	Control	Cis	V	20030000	19670000	20924149	14.68	2.502	WBGene00008944	F19B2.5	F19B2.5	V	20162617
AGIWUR26795	Control	Cis	V	16030000	15050000	17530000	8.81	0.65	WBGene00011517	T06C12.10	cgt-1	V	15886705
AGIWUR26854	Control	Trans	V	18380000	18030000	19150000	7.56	0.794	WBGene00013823	Y116F11B.7	Y116F11B.7	V	19848295
AGIWUR26884	Control	Cis	I	11040000	10510000	11570000	11.27	1.166	WBGene00007766	C27C7.1	C27C7.1	I	11439277
AGIWUR26905	Control	Trans	IV	4040000	2540000	5150000	4.97	-0.564	WBGene00011724	T12A7.3	scl-18	IV	11752964
AGIWUR26906	Control	Cis	X	9280000	8650000	12440000	7.7	-0.432	WBGene00009484	F36G3.3	F36G3.3	X	9798777
AGIWUR26948	Control	Cis	II	3290000	2630000	5590000	4.86	0.119	WBGene00022442	Y110A2AL.5	Y110A2AL.5	II	2864534
AGIWUR26960	Control	Cis	III	12390000	11920000	13783700	5.09	0.286	WBGene00013037	Y49E10.18	Y49E10.18	III	12442535
AGIWUR26994	Control		X	4150000	3020000	6010000	7.99	0.744
AGIWUR27029	Control	Trans	IV	9070000	7920000	10280000	7.57	-0.774	WBGene00043537	W03G1.3	W03G1.3	IV	511223
AGIWUR27034	Control	Cis	V	10150000	9020000	10590000	12.53	1.187	WBGene00077503	AC3.12	AC3.12	V	10378963
AGIWUR27051	Control	Cis	X	8640000	6350000	8660000	5.66	-0.246	WBGene00016190	C28G1.5	C28G1.5	X	8826654
AGIWUR27075	Control	Cis	I	9290000	3580000	13880000	5.28	-0.227	WBGene00016566	C41D11.7	eri-7	I	4451198
AGIWUR27087	Control	Cis	II	3250000	2870000	5590000	3.95	0.384	WBGene00022568	ZC239.5	ZC239.5	II	3212374
AGIWUR27100	Control	Trans	X	2720000	1640000	5730000	4.36	-0.282	WBGene00007336	C05C12.4	C05C12.4	IV	11246426
AGIWUR27116	Control	Trans	X	1650000	10000	6010000	4.07	-0.339	WBGene00011090	R07B7.6	R07B7.6	V	12072858
AGIWUR27143	Control	Cis	X	1620000	10000	1720000	4.28	-0.324	WBGene00022419	Y102A11A.9	Y102A11A.9	X	2014136
AGIWUR27153	Control	Cis	V	19230000	19140000	20924149	5.18	0.348	WBGene00012811	Y43F8A.5	Y43F8A.5	V	19384858
AGIWUR27159	Control	Cis	V	2550000	1150000	4430000	5.33	0.403	WBGene00015437	C04E12.7	scrm-3	V	3355977
AGIWUR27164	Control	Cis	V	20030000	19120000	20924149	5.53	0.217	WBGene00013361	Y60A3A.13	fars-2	V	19898030
AGIWUR27173	Control	Cis	II	2200000	10000	2630000	5.82	0.481	WBGene00020532	T16A1.1	math-42	II	2098876
AGIWUR27177	Control	Cis	V	18750000	17970000	19150000	9.51	0.523	WBGene00013059	Y51A2A.3	Y51A2A.3	V	18289530
AGIWUR27218	Control	Cis	V	7180000	4420000	8180000	11.09	0.841	WBGene00017367	F10G2.9	nhr-263	V	7340621
AGIWUR27236	Control	Cis	X	8660000	6000000	10350000	5.21	0.42	WBGene00018518	F46H5.2	F46H5.2	X	7265609
AGIWUR27237	Control	Cis	X	1620000	10000	5730000	4.46	-0.447	WBGene00015714	C12D12.3	C12D12.3	X	3489280
AGIWUR27244	Control	Trans	X	1620000	10000	1720000	4.08	-0.272	WBGene00010454	K01B6.3	K01B6.3	III	9300136
AGIWUR27267	Control	Trans	X	1650000	10000	2460000	4.35	-0.442	WBGene00006212	Y9C9A.6	str-168	IV	4939307
AGIWUR27287	Control	Trans	X	1620000	10000	1810000	4.12	-0.328	WBGene00007749	C26E1.3	C26E1.3	V	13301639
AGIWUR27302	Control	Trans	V	15060000	14880000	17970000	6.42	-0.47	WBGene00050935	Y37H2A.16	Y37H2A.16	V	18115374
AGIWUR27304	Control	Cis	I	12560000	3580000	15072423	5.51	-0.471	WBGene00009610	F41D3.5	oac-28	I	12259903
AGIWUR27321	Control	Cis	I	12560000	11970000	13880000	21.43	2.058	WBGene00010822	M01G12.9	M01G12.9	I	12109052
AGIWUR27346	Control	Cis	V	2950000	2720000	3920000	5.48	-0.26	WBGene00005957	K07C6.9	srx-66	V	3919574
AGIWUR27382	Control	Cis	II	2200000	10000	2640000	7.38	0.487	WBGene00044672	F42G2.8	fbxa-4	II	2414221
AGIWUR27389	Control	Cis	V	3920000	3910000	4430000	14.15	0.683	WBGene00018556	F47D2.5	srt-36	V	4266361
AGIWUR27394	Control	Trans	II	12120000	8740000	13000000	4.07	-0.258	WBGene00017127	E04F6.8	E04F6.8	II	7210706
AGIWUR27419	Control	Cis	III	5150000	4290000	10070000	4.85	-0.25	WBGene00020109	R151.6	R151.6	III	7221678
AGIWUR27437	Control	Cis	IV	13180000	9710000	14780000	5.2	-0.334	WBGene00001575	Y37A1B.15	gei-18	IV	13981062
AGIWUR27442	Control	Trans	II	3290000	3240000	3490000	4.92	-0.588	WBGene00043988	AC8.10	AC8.10	X	237496
AGIWUR27454	Control	Trans	I	11570000	7890000	11790000	4.89	-1.062	WBGene00015758	C14C6.4	nhr-155	V	539203
AGIWUR27454	Control	Trans	IV	1830000	1150000	2130000	4.08	-0.972	WBGene00015758	C14C6.4	nhr-155	V	539203
AGIWUR27467	Control	Cis	V	16030000	14810000	17740000	4.62	0.354	WBGene00009490	F36G9.14	fbxa-99	V	15981671
AGIWUR27507	Control	Cis	II	11990000	8740000	12000000	8.17	0.422	WBGene00012000	T24H10.1	T24H10.1	II	9099316
AGIWUR27539	Control	Trans	III	1170000	990000	1900000	5.7	1.106	WBGene00019533	K08D10.10	K08D10.10	IV	4154391
AGIWUR27539	Control	Cis	IV	4040000	4030000	4250000	18.82	1.616	WBGene00019533	K08D10.10	K08D10.10	IV	4154391
AGIWUR27551	Control	Cis	III	1170000	10000	2060000	8.6	0.861	WBGene00013840	ZC47.7	fbxa-151	III	1265665
AGIWUR27554	Control	Trans	IV	9870000	9710000	14640000	4.59	0.531	WBGene00002173	F33D4.2	itr-1	IV	7675163
AGIWUR2756	Control	Cis	II	700000	10000	2640000	5.42	-0.727	WBGene00006924	F56D12.5	vig-1	II	1321042
AGIWUR27570	Control		II	2200000	10000	3250000	5.33	-0.288
AGIWUR27574	Control	Trans	IV	7930000	4240000	9720000	4.33	-0.472	WBGene00020329	T07H3.6	bath-26	II	1599469
AGIWUR27577	Control	Cis	V	17740000	14880000	18030000	6.99	-0.208	WBGene00007678	C18D4.9	srz-90	V	17528003
AGIWUR27585	Control	Cis	I	12560000	11970000	13880000	11.27	-0.741	WBGene00010821	M01G12.7	M01G12.7	I	12114055
AGIWUR27586	Control	Cis	IV	13520000	13170000	14920000	4.59	0.33	WBGene00044249	F55B11.6	F55B11.6	IV	14416338
AGIWUR276	Control	Cis	V	17530000	17520000	17970000	12.59	1.279	WBGene00010295	F59A1.9	fbxa-193	V	17653456
AGIWUR27601	Control	Trans	IV	4600000	3800000	9720000	7.42	-0.565	WBGene00010659	K08D8.5	K08D8.5	IV	12910621
AGIWUR27607	Control	Trans	II	13890000	13370000	13910000	4.56	-0.328	WBGene00011291	R102.4	R102.4	IV	10691971
AGIWUR27613	Control	Trans	X	1650000	10000	1810000	4.92	-0.561	WBGene00003695	C06G3.1	nhr-105	IV	7050091
AGIWUR27626	Control	Trans	X	6900000	4780000	8660000	5.15	-0.303	WBGene00001403	F56H11.1	fbl-1	IV	9540789
AGIWUR27628	Control	Cis	II	5410000	4560000	11000000	6.64	0.441	WBGene00019122	F59E12.6	F59E12.6	II	5626296
AGIWUR27646	Control		V	17530000	17520000	18040000	7.92	0.928
AGIWUR2765	Control	Cis	II	12590000	12580000	12600000	13.27	-1.083	WBGene00012908	Y46G5A.18	Y46G5A.18	II	12800346
AGIWUR27673	Control	Trans	IV	2620000	2530000	4040000	4.38	-0.33	WBGene00001188	W08D2.1	egl-20	IV	9812335
AGIWUR27698	Control	Trans	III	13060000	12700000	13783700	3.97	0.102	WBGene00014191	ZK1037.3	srt-22	V	15314571
AGIWUR27727	Control	Trans	X	1620000	10000	1720000	4.19	-0.329	WBGene00011794	T16A9.4	T16A9.4	V	14215343
AGIWUR27757	Control	Cis	III	12710000	11260000	13783700	3.94	-0.3	WBGene00012713	Y39E4A.3	Y39E4A.3	III	12967828
AGIWUR27773	Control	Cis	V	16530000	15610000	17740000	9.41	0.967	WBGene00011841	T19C9.5	scl-25	V	17227154
AGIWUR27826	Control	Cis	V	19230000	19160000	19680000	32.23	3.127	WBGene00045461	C25F9.14	C25F9.14	V	19436570
AGIWUR27841	Control	Cis	I	3650000	3580000	8000000	6.95	0.371	WBGene00020557	T19B4.3	T19B4.3	I	5678634
AGIWUR27844	Control	Cis	V	16030000	14810000	17970000	4.31	-0.602	WBGene00010598	K06B4.3	K06B4.3	V	15672647
AGIWUR27854	Control	Trans	V	11800000	11790000	12420000	7.69	0.691	WBGene00004000	T21E8.1	pgp-6	X	10871149
AGIWUR27869	Control	Cis	II	2540000	1300000	2640000	5.16	0.703	WBGene00045457	F33H12.7	F33H12.7	II	2586082
AGIWUR27872	Control	Cis	II	3250000	690000	3290000	6.96	0.717	WBGene00018384	F43C11.7	F43C11.7	II	2335938
AGIWUR2789	Control	Trans	V	11800000	9020000	14820000	4.97	0.444	WBGene00021977	Y58A7A.3	Y58A7A.3	V	5077834
AGIWUR27892	Control	Cis	V	19130000	15050000	20924149	3.9	0.146	WBGene00005334	Y61B8A.2	srh-115	V	17255729
AGIWUR27894	Control	Trans	IV	9870000	4600000	12520000	4.16	0.338	WBGene00012518	Y32B12A.3	Y32B12A.3	V	16493634
AGIWUR27894	Control	Cis	V	18380000	14810000	19130000	4.22	-0.326	WBGene00012518	Y32B12A.3	Y32B12A.3	V	16493634
AGIWUR27908	Control	Cis	V	20030000	18440000	20924149	4.24	0.363	WBGene00013486	Y69H2.11	Y69H2.11	V	18640309
AGIWUR2791	Control	Cis	III	1170000	10000	2520000	4.67	-0.307	WBGene00194735	Y82E9BL.19	Y82E9BL.19	III	1332008
AGIWUR27910	Control	Trans	IV	9070000	4600000	13180000	5.13	0.549	WBGene00018645	F49F1.5	F49F1.5	IV	4119454
AGIWUR27913	Control		II	3890000	1300000	11830000	4.3	0.218
AGIWUR27915	Control	Trans	X	1620000	10000	1810000	4.77	-0.557	WBGene00003523	C05D11.6	nas-4	III	6411527
AGIWUR27946	Control	Trans	X	1620000	1610000	2460000	4.57	-0.327	WBGene00003636	C45E5.6	nhr-46	IV	5747371
AGIWUR27978	Control		I	1150000	920000	1750000	5.63	-0.437
AGIWUR27985	Control	Cis	II	13730000	13490000	13890000	16.18	2.129	WBGene00045410	E01G4.7	E01G4.7	II	13477401
AGIWUR28003	Control	Cis	I	12560000	11780000	14690000	5.56	-0.497	WBGene00045254	F33E2.8	F33E2.8	I	12583776
AGIWUR28004	Control	Trans	V	16030000	13380000	18900000	4.27	-0.193	WBGene00008408	D2023.4	D2023.4	V	11825011
AGIWUR28017	Control	Trans	X	4150000	3820000	4890000	6.71	-0.486	WBGene00020043	R13A1.5	R13A1.5	IV	7191118
AGIWUR28018	Control	Cis	III	13060000	11260000	13783700	5.31	0.327	WBGene00001946	Y49E10.6	his-72	III	12367374
AGIWUR28020	Control	Trans	IV	2620000	2440000	4610000	4.46	-0.36	WBGene00019205	H16O14.1	kcc-2	IV	6040964
AGIWUR28022	Control	Trans	X	1650000	10000	1720000	4.14	-0.368	WBGene00008311	C54G4.1	rskn-2	I	8014438
AGIWUR28027	Control	Cis	V	16030000	15050000	17970000	8.26	-0.711	WBGene00012518	Y32B12A.3	Y32B12A.3	V	16493634
AGIWUR28031	Control	Trans	I	9290000	3640000	10520000	12.32	1.224	WBGene00014189	ZK1025.10	nhr-245	I	11477812
AGIWUR28046	Control	Cis	X	6900000	6350000	10130000	7.5	0.646	WBGene00015294	C01C10.2	C01C10.2	X	7435752
AGIWUR28053	Control	Cis	IV	15440000	14910000	17493793	6.9	0.455	WBGene00013530	Y73F8A.25	Y73F8A.25	IV	15455105
AGIWUR28063	Control	Trans	V	11380000	10580000	14820000	4.01	-0.586	WBGene00019208	H17B01.3	lips-14	II	1484101
AGIWUR28064	Control		X	4150000	3020000	6010000	8.47	0.733
AGIWUR28066	Control	Cis	V	18750000	18450000	18900000	22.61	1.5	WBGene00014821	R10E8.7	R10E8.7	V	18231607
AGIWUR2810	Control	Cis	II	700000	10000	2640000	5.54	0.414	WBGene00021105	W09B6.5	W09B6.5	II	1139284
AGIWUR28102	Control	Cis	II	2200000	690000	2640000	9.91	0.807	WBGene00019342	K02F6.8	K02F6.8	II	2533450
AGIWUR28108	Control	Trans	X	4890000	3820000	5730000	3.91	-0.055	WBGene00009990	F53F4.7	F53F4.7	V	13612402
AGIWUR28129	Control	Trans	X	4150000	2850000	4890000	4.84	-0.198	WBGene00009504	F37B12.1	F37B12.1	II	9026887
AGIWUR28163	Control	Cis	I	3650000	3640000	6020000	25.84	1.71	WBGene00044414	C06A5.12	C06A5.12	I	6004655
AGIWUR28164	Control	Cis	V	8410000	2940000	10590000	4.27	-0.104	WBGene00077506	F25D1.7	F25D1.7	V	10538469
AGIWUR28173	Control	Cis	IV	13300000	12510000	15070000	4.3	0.27	WBGene00045063	Y37A1A.4	Y37A1A.4	IV	13934420
AGIWUR28184	Control	Cis	IV	13340000	13290000	13520000	14.91	0.834	WBGene00013381	Y62E10A.15	cyp-31A5	IV	13401282
AGIWUR28196	Control	Trans	I	3650000	3060000	15072423	3.96	-0.152	WBGene00019492	K07E3.4	K07E3.4	X	8080823
AGIWUR28210	Control	Cis	V	19150000	19120000	20924149	11.36	0.502	WBGene00013764	Y113G7B.15	Y113G7B.15	V	20228935
AGIWUR28213	Control	Cis	II	2200000	1300000	2540000	11.1	0.405	WBGene00016884	C52E2.5	C52E2.5	II	1840981
AGIWUR28217	Control	Trans	X	13950000	13510000	13960000	4.39	-0.238	WBGene00010575	K04H4.7	flp-25	III	9361443
AGIWUR28223	Control	Trans	IV	6440000	3800000	10280000	4.67	0.262	WBGene00023068	F54D7.7	F54D7.7	I	4790291
AGIWUR28231	Control	Cis	II	3250000	2870000	3290000	11.94	-0.921	WBGene00022572	ZC239.14	ZC239.14	II	3221128
AGIWUR28262	Control	Cis	II	700000	10000	2540000	10.2	-0.883	WBGene00016300	C32B5.7	C32B5.7	II	960535
AGIWUR28264	Control	Cis	I	12560000	11970000	14690000	10.96	0.778	WBGene00012195	W02A11.5	bath-34	I	12749880
AGIWUR28336	Control	Cis	V	11380000	4430000	12420000	4.51	-0.202	WBGene00020273	T05H4.10	T05H4.10	V	6417476
AGIWUR28346	Control	Trans	II	3580000	3240000	5660000	4.43	-0.353	WBGene00015598	C08E3.6	fbxa-163	II	1609262
AGIWUR28359	Control	Cis	IV	4040000	2620000	4610000	4.32	0.263	WBGene00021361	Y37E11AL.5	Y37E11AL.5	IV	3658952
AGIWUR28369	Control	Cis	V	14820000	14810000	14960000	11.56	2.032	WBGene00012294	W06A7.5	nspa-8	V	14826851
AGIWUR28398	Control	Cis	V	3440000	3040000	3860000	12.45	1.333	WBGene00015878	C17B7.4	C17B7.4	V	3339345
AGIWUR284	Control		V	3860000	3850000	4430000	6.16	0.834
AGIWUR28403	Control	Cis	V	15060000	14950000	15620000	10.25	-0.921	WBGene00005460	T26H5.1	srh-254	V	15441306
AGIWUR28407	Control	Cis	X	4790000	4140000	5740000	11.85	-0.628	WBGene00006983	T03G11.8	zig-6	X	5186890
AGIWUR28482	Control	Cis	III	1170000	10000	1900000	5.2	-0.452	WBGene00022338	Y82E9BR.5	Y82E9BR.5	III	1387459
AGIWUR28484	Control	Cis	II	11000000	5580000	11830000	7.02	0.436	WBGene00003404	C52A11.4	mpz-1	II	10738927
AGIWUR28494	Control	Cis	V	11380000	4430000	12020000	6.25	0.437	WBGene00017567	F18E3.11	F18E3.11	V	7413418
AGIWUR28496	Control	Trans	IV	7930000	4240000	9720000	4.03	-0.945	WBGene00012683	Y39B6A.24	Y39B6A.24	V	19035686
AGIWUR28496	Control	Cis	V	18990000	18890000	19150000	19.52	1.576	WBGene00012683	Y39B6A.24	Y39B6A.24	V	19035686
AGIWUR2851	Control	Cis	V	19230000	19160000	19680000	17.58	1.015	WBGene00012819	Y43F8B.9	Y43F8B.9	V	19479174
AGIWUR28510	Control	Cis	IV	14640000	13320000	17493793	4.04	0.325	WBGene00001733	F11E6.2	grl-24	IV	17474219
AGIWUR28525	Control	Cis	I	6270000	3580000	10520000	6.44	0.437	WBGene00016494	C37A2.8	C37A2.8	I	6797634
AGIWUR28534	Control	Cis	V	2550000	2040000	2950000	9.71	-0.598	WBGene00016234	C29G2.6	C29G2.6	V	2582859
AGIWUR28551	Control	Cis	V	2550000	1150000	2950000	6.61	-0.292	WBGene00000514	F22F7.5	ckb-4	V	2106397
AGIWUR28558	Control	Cis	III	1170000	10000	2060000	9.03	0.843	WBGene00022495	Y119D3B.19	fbxa-78	III	1257181
AGIWUR28568	Control	Cis	V	3440000	2940000	3920000	6.06	0.237	WBGene00015439	C04E12.10	C04E12.10	V	3377533
AGIWUR28576	Control	Cis	IV	10900000	10270000	11160000	15.14	-1.055	WBGene00014825	R13.5	R13.5	IV	10834343
AGIWUR2859	Control	Cis	V	4430000	3900000	8180000	4.24	0.389	WBGene00017431	F13H6.3	F13H6.3	V	6363390
AGIWUR28592	Control	Trans	IV	6440000	4030000	9720000	3.92	0.408	WBGene00000558	R09B5.9	cnc-4	V	1447222
AGIWUR28605	Control	Cis	II	3580000	2870000	5590000	5.88	0.334	WBGene00018755	F53C3.12	bcmo-2	II	3908491
AGIWUR28607	Control	Cis	I	11790000	11780000	11980000	26.48	-1.368	WBGene00012954	Y47H9C.11	fbxa-217	I	11903725
AGIWUR28625	Control	Cis	I	6270000	3290000	13880000	6.08	0.68	WBGene00014189	ZK1025.10	nhr-245	I	11477812
AGIWUR28664	Control	Cis	V	3440000	3040000	3860000	17.91	1.33	WBGene00015433	C04E12.2	C04E12.2	V	3368070
AGIWUR28665	Control	Cis	V	16030000	14950000	18040000	5.97	-0.55	WBGene00012518	Y32B12A.3	Y32B12A.3	V	16493634
AGIWUR2867	Control	Cis	IV	770000	10000	770000	5.04	0.277	WBGene00021012	W03G1.6	pig-1	IV	506732
AGIWUR28681	Control	Cis	II	700000	690000	2540000	13	0.78	WBGene00019316	K02E7.12	K02E7.12	II	1070647
AGIWUR28700	Control		IV	9870000	5140000	12520000	5.59	0.209
AGIWUR28719	Control	Trans	V	18380000	17960000	18450000	6.46	-0.67	WBGene00013367	Y60A3A.23	Y60A3A.23	V	20007757
AGIWUR28727	Control	Cis	V	20030000	19670000	20924149	18.82	0.952	WBGene00014811	M162.9	M162.9	V	19773371
AGIWUR2873	Control	Cis	V	3920000	2940000	7180000	3.93	0.242	WBGene00015040	B0213.10	cyp-34A5	V	3955751
AGIWUR28771	Control	Cis	II	11990000	7940000	12290000	4.47	-0.362	WBGene00000432	C34C6.8	ceh-7	II	8703318
AGIWUR28782	Control	Cis	II	3250000	3240000	3490000	16.75	1.437	WBGene00017456	F14D2.8	F14D2.8	II	3346748
AGIWUR28783	Control	Cis	V	19230000	19120000	19680000	12.69	0.446	WBGene00014888	Y43F8B.8	Y43F8B.8	V	19483608
AGIWUR28802	Control	Trans	III	600000	10000	600000	7.03	0.552	WBGene00018705	F52F10.1	F52F10.1	V	1560656
AGIWUR28811	Control	Cis	II	3250000	3240000	3490000	15.9	-1.508	WBGene00021589	Y46D2A.1	Y46D2A.1	II	3323343
AGIWUR28815	Control	Trans	X	2720000	1640000	5730000	4.41	-0.346	WBGene00007336	C05C12.4	C05C12.4	IV	11246426
AGIWUR28820	Control	Trans	IV	12740000	9710000	13520000	6.67	0.6	WBGene00015932	C17H12.6	C17H12.6	IV	6821331
AGIWUR28830	Control	Cis	II	11000000	5020000	12230000	4.28	0.198	WBGene00015513	C06A8.2	C06A8.2	II	7779290
AGIWUR28831	Control	Trans	I	11040000	3580000	15072423	4.99	-0.248	WBGene00019170	H06I04.6	H06I04.6	III	3061183
AGIWUR28861	Control	Cis	V	14960000	14810000	17740000	4.35	0.097	WBGene00008671	F11A5.3	F11A5.3	V	16194919
AGIWUR28864	Control	Trans	IV	3810000	2740000	8830000	4.1	-0.138	WBGene00010260	F58E10.3	F58E10.3	V	14008577
AGIWUR28883	Control	Trans	X	4150000	3020000	6010000	5.68	-0.377	WBGene00007511	C10C5.7	C10C5.7	IV	9385107
AGIWUR28893	Control		I	6260000	3290000	14690000	3.99	0.112
AGIWUR28908	Control	Cis	X	1620000	10000	5730000	4.4	-0.437	WBGene00015714	C12D12.3	C12D12.3	X	3489280
AGIWUR28917	Control	Trans	I	11040000	10510000	11570000	7.22	-0.568	WBGene00044712	F22G12.8	F22G12.8	I	13144853
AGIWUR28921	Control	Cis	I	12560000	11780000	15072423	8.54	-0.338	WBGene00013667	Y105E8A.2	Y105E8A.2	I	14347502
AGIWUR28935	Control	Trans	I	14830000	11970000	15072423	3.98	-0.307	WBGene00019663	K11H12.7	K11H12.7	IV	665523
AGIWUR28984	Control	Cis	III	600000	10000	600000	14.53	2.278	WBGene00050913	T12B5.14	T12B5.14	III	954862
AGIWUR28996	Control	Cis	II	2880000	2870000	3250000	21.46	1.366	WBGene00022574	ZC239.16	ZC239.16	II	3224773
AGIWUR2900	Control	Trans	X	5810000	3820000	8660000	4.57	-0.413	WBGene00003752	D1009.4	nlp-14	X	8917383
AGIWUR29002	Control	Trans	V	18380000	18030000	18450000	9.52	1.032	WBGene00014811	M162.9	M162.9	V	19773371
AGIWUR29025	Control	Trans	I	14830000	11970000	15072423	5.33	-0.51	WBGene00007056	F09G8.2	crn-7	III	8268544
AGIWUR29027	Control	Cis	V	19230000	18890000	20924149	4.7	0.104	WBGene00012682	Y39B6A.23	Y39B6A.23	V	19039029
AGIWUR29040	Control		V	19230000	19160000	19680000	25.73	1.634
AGIWUR29094	Control	Cis	V	3860000	2040000	7180000	4.06	0.395	WBGene00044718	T20D4.20	T20D4.20	V	3401642
AGIWUR29095	Control	Cis	I	14660000	13870000	15072423	7.7	0.527	WBGene00006382	W04A8.7	taf-1	I	13861456
AGIWUR29117	Control		IV	3470000	2540000	7930000	4.23	0.994
AGIWUR29145	Control	Cis	II	2200000	10000	2880000	3.9	0.315	WBGene00018666	F52C6.9	bath-6	II	1918324
AGIWUR29157	Control	Trans	X	4790000	3820000	5740000	5.14	-0.401	WBGene00019623	K10C9.1	K10C9.1	V	1075201
AGIWUR29186	Control	Cis	V	16030000	15610000	17530000	17.18	1.571	WBGene00001591	F11A5.10	glc-1	V	16219589
AGIWUR29192	Control	Trans	V	12020000	3850000	14960000	4.46	0.429	WBGene00000190	F45E4.1	arf-1.1	IV	7634821
AGIWUR2923	Control	Cis	V	20030000	19160000	20924149	11.87	-0.63	WBGene00007017	Y113G7B.18	mdt-17	V	20250784
AGIWUR29240	Control	Cis	IV	1930000	1150000	2130000	4.08	0.256	WBGene00021655	Y48A5A.1	Y48A5A.1	IV	1965265
AGIWUR29242	Control		V	8410000	4420000	12020000	4.17	0.206
AGIWUR29245	Control	Cis	V	16030000	15050000	18030000	4.65	0.726	WBGene00009149	F26D2.10	F26D2.10	V	16424822
AGIWUR2925	Control	Trans	X	4790000	10000	5730000	4.03	-0.382	WBGene00007854	C31H5.1	C31H5.1	I	9025772
AGIWUR29256	Control	Cis	IV	15440000	14630000	17493793	5.41	0.126	WBGene00012418	Y7A9C.1	Y7A9C.1	IV	16294122
AGIWUR29268	Control	Cis	V	3860000	3040000	3910000	10.2	-0.914	WBGene00016473	C36C5.4	C36C5.4	V	3166739
AGIWUR29278	Control	Cis	V	1160000	10000	2730000	4.96	-0.427	WBGene00003705	T27B7.4	nhr-115	V	2288486
AGIWUR29285	Control	Cis	II	5590000	5580000	5660000	18.16	1.662	WBGene00017391	F12A10.2	F12A10.2	II	5495090
AGIWUR29298	Control	Cis	V	20030000	18450000	20924149	7.17	0.775	WBGene00009759	F46B3.4	ttr-12	V	20607773
AGIWUR29301	Control	Trans	X	4790000	2850000	4890000	5.02	-0.473	WBGene00008152	C47E12.9	C47E12.9	IV	9974658
AGIWUR29305	Control		X	8470000	6890000	10130000	5.57	-0.404
AGIWUR29314	Control	Cis	IV	2550000	2400000	2630000	4.24	0.284	WBGene00021881	Y54G2A.16	Y54G2A.16	IV	2855589
AGIWUR29355	Control	Cis	V	17530000	15050000	19130000	4.03	0.669	WBGene00012402	Y6E2A.9	sfxn-1.3	V	15726844
AGIWUR29367	Control	Cis	V	19130000	18890000	19170000	9.58	0.663	WBGene00014888	Y43F8B.8	Y43F8B.8	V	19483608
AGIWUR29386	Control	Cis	V	20030000	19120000	20924149	5.25	0.741	WBGene00004413	B0250.1	rpl-2	V	20479656
AGIWUR2939	Control	Cis	V	590000	10000	590000	10.82	0.249	WBGene00021706	Y49C4A.1	srbc-39	V	709109
AGIWUR29391	Control	Cis	II	5590000	5580000	5660000	10.91	0.516	WBGene00019120	F59E12.4	npl-4.1	II	5631339
AGIWUR29404	Control	Trans	I	11790000	6010000	13880000	4.97	-0.721	WBGene00019451	K06H6.3	K06H6.3	V	581917
AGIWUR29416	Control	Cis	IV	4610000	2740000	8830000	4.42	-0.423	WBGene00050916	F55F10.3	F55F10.3	IV	4359946
AGIWUR29418	Control	Cis	II	2200000	1300000	2540000	18.4	1.479	WBGene00020363	T08E11.7	fbxa-3	II	1818895
AGIWUR29434	Control	Cis	II	2200000	10000	3290000	4.17	0.288	WBGene00020361	T08E11.5	fbxc-19	II	1821032
AGIWUR29442	Control	Cis	V	2550000	2040000	2730000	9.94	0.549	WBGene00016281	C31B8.4	C31B8.4	V	2896635
AGIWUR29462	Control	Trans	X	5810000	4880000	8890000	3.96	-0.314	WBGene00022254	Y73B6BL.35	Y73B6BL.35	IV	6409548
AGIWUR29465	Control	Trans	X	680000	10000	680000	4.65	-0.253	WBGene00002243	Y54G2A.25	lad-2	IV	2964405
AGIWUR29497	Control	Cis	II	5660000	3280000	11010000	4.35	0.46	WBGene00008819	F14F11.1	F14F11.1	II	8305694
AGIWUR29509	Control	Trans	I	11570000	6010000	11790000	5.46	-1.286	WBGene00015762	C14C6.8	C14C6.8	V	551280
AGIWUR29509	Control	Cis	V	590000	10000	590000	4.1	-1.161	WBGene00015762	C14C6.8	C14C6.8	V	551280
AGIWUR2951	Control	Cis	V	19230000	19160000	19680000	20.19	1.137	WBGene00050967	C25F9.15	C25F9.15	V	19418093
AGIWUR29517	Control	Cis	I	11570000	3290000	11980000	5.85	0.483	WBGene00012115	T28B8.4	T28B8.4	I	8160508
AGIWUR29526	Control	Cis	V	16030000	15610000	16430000	13.18	0.674	WBGene00009709	F44G3.8	fbxa-144	V	16131164
AGIWUR29551	Control	Cis	IV	3810000	2610000	4250000	5.48	0.232	WBGene00018650	F49F1.10	F49F1.10	IV	4138401
AGIWUR2956	Control	Cis	X	1620000	10000	1720000	6.63	0.449	WBGene00023458	M02E1.3	M02E1.3	X	322523
AGIWUR29574	Control	Cis	X	16690000	15650000	17718866	17.83	1.536	WBGene00017379	F11C7.7	F11C7.7	X	17398555
AGIWUR29588	Control	Cis	IV	3810000	3800000	4250000	15.99	-1.61	WBGene00044473	F56D6.11	F56D6.11	IV	3906107
AGIWUR29589	Control		II	14360000	13480000	15279345	4.73	-2.446
AGIWUR2960	Control	Cis	II	2200000	1300000	2540000	17.07	1.988	WBGene00022868	ZK1240.3	ZK1240.3	II	2320335
AGIWUR29616	Control	Trans	III	1170000	990000	2060000	4.73	0.74	WBGene00021586	Y46C8AL.9	clec-75	IV	3960728
AGIWUR29616	Control	Cis	IV	3810000	3800000	4040000	18.62	1.176	WBGene00021586	Y46C8AL.9	clec-75	IV	3960728
AGIWUR29642	Control	Trans	IV	9870000	8820000	12520000	4.89	-0.593	WBGene00044656	T06E6.14	fbxa-132	V	15403283
AGIWUR29678	Control	Cis	V	3440000	3040000	3860000	25.72	1.334	WBGene00015435	C04E12.5	C04E12.5	V	3358596
AGIWUR29693	Control	Cis	V	18380000	17970000	18450000	15.15	1.437	WBGene00008900	F16H6.10	F16H6.10	V	18222770
AGIWUR29700	Control		IV	1000000	10000	1160000	6.03	0.466
AGIWUR29705	Control	Cis	X	9280000	8880000	11390000	8.12	0.824	WBGene00009888	F49E2.5	F49E2.5	X	9543613
AGIWUR29707	Control	Trans	X	5810000	3820000	8640000	5.08	0.707	WBGene00044638	F23A7.8	F23A7.8	X	16213301
AGIWUR29737	Control	Cis	IV	15440000	14910000	15510000	7.9	0.436	WBGene00013530	Y73F8A.25	Y73F8A.25	IV	15455105
AGIWUR29746	Control	Cis	I	14690000	13870000	15072423	9.6	0.721	WBGene00010585	K05C4.9	K05C4.9	I	14726867
AGIWUR29760	Control	Cis	V	2780000	2720000	2950000	28.01	2.857	WBGene00018823	F54E2.1	F54E2.1	V	2810425
AGIWUR29768	Control	Cis	III	5150000	4310000	8570000	17.02	0.902	WBGene00119203	T04A8.18	T04A8.18	III	4709213
AGIWUR29772	Control	Cis	V	16030000	14880000	18030000	4.99	-0.67	WBGene00044660	F44G3.13	fbxa-87	V	16128111
AGIWUR29777	Control	Trans	X	1620000	10000	1810000	4.49	-0.329	WBGene00014109	ZK856.8	ZK856.8	V	10202314
AGIWUR29778	Control	Trans	X	1650000	10000	2860000	4.14	-0.292	WBGene00009334	F32D8.12	F32D8.12	V	10887854
AGIWUR29781	Control	Cis	II	3250000	2630000	7950000	4.2	0.469	WBGene00023399	ZC239.1	ZC239.1	II	3227261
AGIWUR29787	Control	Cis	III	12390000	11810000	13130000	4.9	0.284	WBGene00013037	Y49E10.18	Y49E10.18	III	12442535
AGIWUR29788	Control	Cis	I	11570000	10510000	13880000	5.34	-0.289	WBGene00009312	F32B4.1	F32B4.1	I	11510057
AGIWUR2979	Control	Trans	III	11820000	11180000	13130000	5.65	-0.824	WBGene00010216	F57G8.7	F57G8.7	V	16329350
AGIWUR2979	Control	Trans	IV	2130000	1320000	2410000	5.14	-0.79	WBGene00010216	F57G8.7	F57G8.7	V	16329350
AGIWUR29839	Control	Cis	II	12590000	12280000	13040000	3.94	0.421	WBGene00012910	Y46G5A.20	Y46G5A.20	II	12810969
AGIWUR29842	Control	Cis	V	8410000	4430000	12020000	5.11	0.366	WBGene00017317	F09G2.9	F09G2.9	V	7193745
AGIWUR29844	Control	Cis	II	2200000	10000	3490000	4.01	0.377	WBGene00016553	C40A11.10	C40A11.10	II	2136537
AGIWUR29870	Control	Cis	V	20030000	19670000	20924149	12.54	-0.997	WBGene00012633	Y38H6C.21	Y38H6C.21	V	20554085
AGIWUR29877	Control	Trans	IV	2130000	1070000	2410000	4.1	-0.551	WBGene00020873	T28A11.6	T28A11.6	V	3262569
AGIWUR29877	Control	Cis	V	3440000	2720000	3860000	6.7	0.698	WBGene00020873	T28A11.6	T28A11.6	V	3262569
AGIWUR29910	Control	Trans	I	2770000	2750000	2880000	4.33	-0.37	WBGene00011056	R06B9.5	R06B9.5	II	13736280
AGIWUR29910	Control	Cis	II	13730000	13400000	13910000	7.81	-0.412	WBGene00011056	R06B9.5	R06B9.5	II	13736280
AGIWUR29911	Control	Cis	X	4150000	4140000	4890000	8.78	-0.277	WBGene00017040	D1079.1	D1079.1	X	4405350
AGIWUR29919	Control	Trans	X	1650000	10000	2460000	3.92	-0.584	WBGene00007753	C27A7.1	C27A7.1	V	12131431
AGIWUR29923	Control	Trans	I	11040000	6010000	11790000	3.99	-0.604	WBGene00016847	C50F7.9	C50F7.9	IV	7730657
AGIWUR29925	Control	Trans	II	3890000	3280000	5660000	7.73	0.837	WBGene00019565	K09D9.2	cyp-35A3	V	4022604
AGIWUR29932	Control	Cis	V	15060000	12410000	18900000	4.38	-0.185	WBGene00044195	F49A5.10	F49A5.10	V	16875854
AGIWUR29933	Control	Cis	II	2200000	10000	2630000	6.89	0.739	WBGene00018435	F45C12.4	btb-9	II	1728575
AGIWUR29964	Control	Cis	II	13730000	12590000	15279345	4.57	0.267	WBGene00045410	E01G4.7	E01G4.7	II	13477401
AGIWUR30003	Control	Cis	II	2200000	690000	2630000	7.71	0.692	WBGene00015113	B0281.6	B0281.6	II	2301313
AGIWUR30010	Control	Cis	V	16030000	15050000	17970000	10.06	-0.651	WBGene00009296	F31E9.3	F31E9.3	V	17322590
AGIWUR30066	Control	Cis	V	16030000	15050000	18030000	6.89	1.137	WBGene00009031	F21H7.5	F21H7.5	V	16237519
AGIWUR30078	Control	Cis	II	2830000	10000	4570000	4.67	-0.373	WBGene00017452	F14D2.4	bath-29	II	3350253
AGIWUR30094	Control	Trans	X	1620000	10000	1810000	4.04	-0.184	WBGene00021170	Y6D11A.2	arx-4	III	862294
AGIWUR30135	Control	Cis	III	600000	10000	600000	18.24	1.352	WBGene00020453	T12B5.6	fbxa-55	III	933453
AGIWUR30195	Control	Cis	IV	14640000	14630000	14780000	25.34	2.062	WBGene00013329	Y57G11C.40	Y57G11C.40	IV	14703169
AGIWUR30203	Control	Cis	V	15060000	13380000	16430000	5.57	-0.287	WBGene00005483	T09F5.8	srh-278	V	15170445
AGIWUR30211	Control	Cis	X	5810000	4880000	8660000	4.7	-0.31	WBGene00006981	C09C7.1	zig-4	X	7925389
AGIWUR3023	Control		V	20030000	17960000	20924149	4.94	0.571
AGIWUR30244	Control	Cis	V	4430000	2040000	8180000	4.54	0.114	WBGene00018557	F47D2.6	srt-38	V	4269472
AGIWUR30275	Control	Trans	IV	14640000	13290000	15430000	5.96	0.738	WBGene00009429	F35E12.5	F35E12.5	V	13736994
AGIWUR30285	Control	Trans	X	5810000	3020000	8640000	5.01	0.674	WBGene00044638	F23A7.8	F23A7.8	X	16213301
AGIWUR30351	Control	Cis	II	2630000	1300000	2880000	6.94	-0.368	WBGene00017516	F16G10.1	F16G10.1	II	2401180
AGIWUR30406	Control	Cis	III	600000	10000	600000	5.91	0.363	WBGene00016218	C29F9.3	C29F9.3	III	124774
AGIWUR30419	Control		I	3650000	3080000	8000000	6.19	0.467
AGIWUR30450	Control	Trans	I	11570000	6010000	11980000	4.9	-1.139	WBGene00015760	C14C6.6	C14C6.6	V	545845
AGIWUR30472	Control		I	2880000	2830000	3070000	4.21	-0.065
AGIWUR30484	Control	Trans	IV	15450000	13510000	16120000	4.55	0.191	WBGene00009796	F46G10.1	F46G10.1	X	13309981
AGIWUR30594	Control	Trans	V	10150000	7170000	14960000	6.17	0.467	WBGene00019564	K09D9.1	K09D9.1	V	4025076
AGIWUR30616	Control	Trans	IV	10900000	9710000	12520000	5.47	-0.556	WBGene00012378	W10G6.1	W10G6.1	X	16245121
AGIWUR30617	Control	Cis	V	17530000	15610000	19130000	5.72	-0.407	WBGene00007062	Y59A8B.9	ebp-3	V	18055941
AGIWUR30632	Control	Cis	IV	4040000	2540000	7930000	4.23	0.312	WBGene00022082	Y69A2AR.11	Y69A2AR.11	IV	2584775
AGIWUR30634	Control	Cis	V	16530000	16420000	17530000	11.39	0.434	WBGene00014956	Y102A5C.11	Y102A5C.11	V	16943167
AGIWUR30638	Control	Cis	X	1620000	1610000	1720000	4.95	-0.376	WBGene00000462	T26C11.5	ceh-41	X	1846603
AGIWUR30643	Control	Cis	V	3440000	3040000	3910000	14.52	1.302	WBGene00015879	C17B7.5	C17B7.5	V	3333632
AGIWUR30644	Control	Trans	X	680000	10000	680000	3.9	-0.225	WBGene00015427	C04E6.13	C04E6.13	V	5912740
AGIWUR3066	Control	Trans	IV	10900000	9520000	13300000	4.47	-0.292	WBGene00000969	F56D1.5	dhs-5	II	5453830
AGIWUR30664	Control	Trans	IV	9530000	7920000	9720000	7.53	-0.659	WBGene00001328	K08C7.3	epi-1	IV	10666807
AGIWUR30692	Control	Trans	IV	3470000	2790000	4610000	5.44	0.23	WBGene00004463	F49C12.8	rpn-7	IV	9316614
AGIWUR30694	Control	Cis	V	2550000	1150000	2950000	10	0.447	WBGene00043357	F54E2.4	F54E2.4	V	2805966
AGIWUR30704	Control	Cis	III	600000	10000	600000	23.85	2.188	WBGene00016218	C29F9.3	C29F9.3	III	124774
AGIWUR30710	Control	Cis	I	12560000	3580000	14830000	4.92	-0.549	WBGene00045254	F33E2.8	F33E2.8	I	12583776
AGIWUR3072	Control	Trans	IV	15430000	13290000	15510000	3.97	-0.308	WBGene00001564	C05E4.9	gei-7	V	724208
AGIWUR30725	Control	Trans	I	3090000	3020000	6020000	4.35	0.308	WBGene00010111	F55D12.2	F55D12.2	I	7889351
AGIWUR30729	Control	Trans	III	1170000	10000	2320000	4.29	0.853	WBGene00021586	Y46C8AL.9	clec-75	IV	3960728
AGIWUR30729	Control	Cis	IV	3810000	3800000	4040000	24.23	1.481	WBGene00021586	Y46C8AL.9	clec-75	IV	3960728
AGIWUR30758	Control	Trans	X	680000	10000	680000	4.05	-0.334	WBGene00001444	F23B2.5	flp-1	IV	9144678
AGIWUR3076	Control	Cis	V	3440000	3040000	3860000	7.93	0.836	WBGene00019968	R08F11.4	R08F11.4	V	3803843
AGIWUR30779	Control	Cis	V	4430000	3900000	7180000	5.63	0.335	WBGene00017034	D1065.1	otpl-2	V	4073740
AGIWUR30792	Control	Cis	IV	16240000	15970000	17493793	10.52	-0.695	WBGene00013803	Y116A8C.26	Y116A8C.26	IV	17079714
AGIWUR30803	Control	Cis	V	19150000	19120000	20924149	5.6	0.358	WBGene00009169	F26F2.4	F26F2.4	V	20569685
AGIWUR3081	Control	Cis	II	3250000	3240000	3290000	12.05	0.56	WBGene00015914	C17F4.8	C17F4.8	II	3230880
AGIWUR30820	Control	Trans	I	9290000	7890000	10520000	14.75	2.126	WBGene00050875	ZK1025.7	bah-1	I	11465132
AGIWUR30825	Control	Cis	V	18750000	18450000	18900000	25.42	2.257	WBGene00014821	R10E8.7	R10E8.7	V	18231607
AGIWUR30849	Control	Cis	III	10070000	8560000	10960000	6.22	0.221	WBGene00012661	Y39A1B.1	clec-163	III	10794250
AGIWUR30905	Control	Cis	V	4430000	3040000	10590000	4.24	-0.323	WBGene00044533	F41F3.8	F41F3.8	V	4648818
AGIWUR30909	Control		IV	2450000	2120000	2630000	4.08	0.455
AGIWUR30910	Control	Trans	I	3090000	3020000	6020000	4.38	0.385	WBGene00077437	Y59H11AR.6	Y59H11AR.6	IV	8597749
AGIWUR30923	Control	Trans	X	2720000	10000	8660000	3.93	0.469	WBGene00011330	T01D3.6	T01D3.6	V	13716836
AGIWUR30958	Control	Cis	II	700000	10000	2630000	6.43	-0.739	WBGene00006924	F56D12.5	vig-1	II	1321042
AGIWUR30967	Control	Trans	X	1620000	10000	1720000	5.15	-0.383	WBGene00003722	R11G11.1	nhr-132	V	534452
AGIWUR30975	Control	Trans	V	11800000	11790000	12420000	8.02	0.65	WBGene00004000	T21E8.1	pgp-6	X	10871149
AGIWUR30977	Control	Cis	II	3890000	3880000	4570000	26.57	-2.279	WBGene00019858	R03H10.6	R03H10.6	II	4171297
AGIWUR30978	Control	Cis	X	1620000	10000	1720000	4.39	-0.316	WBGene00011610	T08D2.5	T08D2.5	X	178242
AGIWUR30984	Control	Trans	IV	15450000	15060000	15980000	4.35	0.251	WBGene00045255	Y41D4B.27	nhr-146	IV	1627113
AGIWUR31005	Control	Cis	V	16030000	15050000	17970000	7.71	0.813	WBGene00077450	K06B4.15	K06B4.15	V	15670413
AGIWUR31019	Control	Cis	V	16530000	14810000	18040000	4.88	0.218	WBGene00044220	Y102A5C.35	Y102A5C.35	V	16924961
AGIWUR31027	Control	Cis	II	2200000	1300000	2540000	13.36	1.341	WBGene00019589	K09F6.6	K09F6.6	II	2274881
AGIWUR31057	Control	Trans	X	5730000	4880000	6360000	6.22	-0.347	WBGene00009637	F42F12.6	nspc-13	X	12357440
AGIWUR3106	Control	Cis	IV	2750000	2540000	4610000	7.32	0.665	WBGene00019531	K08D10.8	scrm-5	IV	4162510
AGIWUR31085	Control	Cis	II	2200000	1300000	2540000	12.64	1.129	WBGene00021775	Y51H7BR.3	Y51H7BR.3	II	1534468
AGIWUR31086	Control	Cis	I	11040000	6010000	15072423	4.41	-0.253	WBGene00008162	C47F8.6	C47F8.6	I	12319341
AGIWUR3110	Control	Cis	III	1170000	10000	2520000	4.5	0.433	WBGene00022494	Y119D3B.18	fbxa-91	III	1253376
AGIWUR31111	Control	Cis	V	3440000	2720000	4430000	5.57	-0.276	WBGene00019104	F59D6.2	F59D6.2	V	3028292
AGIWUR31142	Control	Cis	II	3250000	3240000	3490000	21.32	1.862	WBGene00017461	F14D2.13	bath-28	II	3343687
AGIWUR3115	Control	Trans	X	15380000	15130000	16550000	4.11	-0.452	WBGene00011831	T19B10.2	T19B10.2	V	11221282
AGIWUR31153	Control	Trans	IV	2750000	2740000	4040000	13.96	-0.713	WBGene00013826	Y116F11B.10	Y116F11B.10	V	19870475
AGIWUR31154	Control	Trans	IV	1160000	980000	1920000	5.06	-0.494	WBGene00007441	C08E8.5	C08E8.5	V	18359790
AGIWUR31166	Control	Trans	IV	10900000	9710000	12520000	10.01	0.965	WBGene00021586	Y46C8AL.9	clec-75	IV	3960728
AGIWUR31171	Control	Cis	V	16030000	14950000	17530000	8.02	0.482	WBGene00014751	F36G9.4	F36G9.4	V	15959788
AGIWUR31176	Control	Trans	V	20030000	19670000	20924149	11.97	0.735	WBGene00014907	Y51A2A.9	fbxa-117	V	18310896
AGIWUR31179	Control	Cis	V	14910000	12410000	15620000	8.83	0.963	WBGene00011668	T09F5.9	clec-47	V	15175679
AGIWUR31200	Control	Trans	X	680000	10000	680000	4.1	-0.344	WBGene00020169	T02G5.13	mmaa-1	II	7099542
AGIWUR31238	Control	Cis	I	3650000	3640000	6020000	25.3	1.741	WBGene00044414	C06A5.12	C06A5.12	I	6004655
AGIWUR31251	Control	Cis	IV	14780000	14770000	15440000	5.83	0.511	WBGene00012745	Y40H7A.7	Y40H7A.7	IV	15197235
AGIWUR31259	Control	Cis	II	2200000	1300000	2540000	15.59	1.237	WBGene00020532	T16A1.1	math-42	II	2098876
AGIWUR31264	Control	Cis	II	13410000	13370000	13910000	5.16	0.362	WBGene00001764	F37B1.5	gst-16	II	13622895
AGIWUR31289	Control	Cis	II	3290000	3240000	3490000	15.14	1.018	WBGene00017451	F14D2.2	F14D2.2	II	3359142
AGIWUR31292	Control	Trans	I	3650000	3080000	13880000	4.47	0.568	WBGene00022725	ZK381.2	ZK381.2	IV	6965481
AGIWUR31298	Control	Trans	X	680000	10000	680000	4.33	-0.571	WBGene00003758	F45E4.8	nlp-20	IV	7642042
AGIWUR31312	Control	Cis	II	11000000	7940000	11830000	5.59	0.236	WBGene00007435	C08B11.8	C08B11.8	II	8039954
AGIWUR3133	Control	Trans	X	4150000	3020000	5730000	4.68	-0.62	WBGene00007509	C10C5.5	C10C5.5	IV	9381404
AGIWUR31331	Control	Cis	V	14910000	12410000	16430000	6.92	0.881	WBGene00011668	T09F5.9	clec-47	V	15175679
AGIWUR31353	Control	Cis	V	12420000	10580000	14300000	4.12	0.182	WBGene00000073	F57F5.4	add-2	V	12009532
AGIWUR31391	Control		I	1150000	1120000	1420000	9.92	0.803
AGIWUR31398	Control		X	8640000	6890000	10130000	4.64	-0.379
AGIWUR31430	Control		X	5730000	4880000	6010000	8.1	0.725
AGIWUR31445	Control	Cis	II	3250000	3240000	3490000	19.22	1.738	WBGene00017455	F14D2.7	F14D2.7	II	3335444
AGIWUR31470	Control	Cis	III	600000	10000	600000	14.76	2.282	WBGene00050913	T12B5.14	T12B5.14	III	954862
AGIWUR31472	Control	Trans	IV	15980000	15420000	17493793	4.47	-0.278	WBGene00005105	T26E4.12	srd-27	V	15803364
AGIWUR31475	Control	Cis	V	18380000	17960000	18450000	5.43	0.305	WBGene00077445	Y51A2A.12	Y51A2A.12	V	18292567
AGIWUR31481	Control	Cis	IV	9530000	2620000	13300000	4	-0.384	WBGene00007864	C32H11.1	C32H11.1	IV	12912766
AGIWUR31482	Control	Trans	X	1650000	10000	5730000	4.19	0.355	WBGene00016907	C53H9.2	C53H9.2	I	1832897
AGIWUR31531	Control	Cis	V	16530000	16420000	17530000	16.07	1.401	WBGene00014955	Y102A5C.6	Y102A5C.6	V	16929143
AGIWUR31542	Control	Trans	IV	2620000	2540000	2800000	5.98	-0.291	WBGene00017945	F31D5.2	F31D5.2	II	4215608
AGIWUR31568	Control	Trans	III	1170000	10000	1900000	4.01	-0.446	WBGene00044343	Y46C8AR.3	clec-77	IV	3969925
AGIWUR31568	Control	Cis	IV	3810000	2740000	5150000	5.36	-0.512	WBGene00044343	Y46C8AR.3	clec-77	IV	3969925
AGIWUR31591	Control	Cis	V	16530000	16420000	17530000	14.54	1.443	WBGene00009835	F47H4.2	F47H4.2	V	17353298
AGIWUR31606	Control	Cis	V	16530000	16420000	17530000	14.87	1.076	WBGene00044182	F09C6.12	F09C6.12	V	16882855
AGIWUR31626	Control	Cis	V	2780000	10000	2950000	5.82	0.552	WBGene00021709	Y49C4A.8	ugt-29	V	696524
AGIWUR31642	Control	Trans	X	680000	10000	680000	4.98	-0.291	WBGene00004212	F42G9.9	ptl-1	III	763806
AGIWUR31647	Control	Trans	X	2020000	1610000	5730000	4.18	-0.286	WBGene00015424	C04E6.8	C04E6.8	V	5882648
AGIWUR31678	Control	Cis	II	2200000	10000	2630000	8.7	1.144	WBGene00019586	K09F6.3	K09F6.3	II	2256311
AGIWUR3169	Control	Trans	IV	9530000	7920000	11160000	3.91	-0.197	WBGene00009657	F43G6.4	F43G6.4	II	11790696
AGIWUR3170	Control	Cis	V	16530000	15050000	18030000	7.1	-0.555	WBGene00009296	F31E9.3	F31E9.3	V	17322590
AGIWUR31707	Control		IV	3470000	2540000	4040000	3.9	0.84
AGIWUR31709	Control		I	1430000	10000	2090000	4.64	-0.397
AGIWUR3171	Control	Trans	X	1650000	10000	2860000	4.06	-0.338	WBGene00006782	C04F5.3	unc-46	V	5094769
AGIWUR31713	Control		II	10000	10000	10000	4.03	0.349
AGIWUR31721	Control	Cis	V	6560000	4430000	7180000	16.19	-1.454	WBGene00017337	F10D2.12	F10D2.12	V	7148669
AGIWUR31728	Control	Cis	III	600000	10000	600000	7.76	0.581	WBGene00020459	T12B5.13	fbxa-23	III	947837
AGIWUR31728	Control	Trans	V	2780000	1150000	3860000	5.37	0.516	WBGene00020459	T12B5.13	fbxa-23	III	947837
AGIWUR31730	Control	Trans	IV	3810000	2790000	4610000	4.26	0.217	WBGene00014233	ZK1128.7	ZK1128.7	III	10136981
AGIWUR31731	Control	Cis	IV	13520000	13170000	14780000	4.23	-0.387	WBGene00008539	F02H6.6	F02H6.6	IV	14229249
AGIWUR31732	Control	Cis	V	14820000	11370000	15060000	4.01	-0.922	WBGene00013888	ZC412.7	nspa-3	V	14880420
AGIWUR31741	Control		V	17530000	17520000	18570000	6.7	0.736
AGIWUR31748	Control		IV	3470000	2610000	7930000	4.02	0.879
AGIWUR31764	Control	Cis	V	16030000	13380000	18040000	4.28	-0.414	WBGene00044658	C01G10.17	C01G10.17	V	15090740
AGIWUR31768	Control	Trans	X	1650000	10000	1810000	4.85	-0.283	WBGene00006438	C01F6.6	tag-60	IV	9119082
AGIWUR31789	Control	Cis	V	16530000	16420000	17530000	14.9	1.112	WBGene00010202	F57E7.1	F57E7.1	V	16481559
AGIWUR31802	Control	Trans	X	5730000	3020000	6900000	6.25	-0.437	WBGene00008359	D1025.8	nspc-17	X	14524688
AGIWUR31804	Control	Trans	X	4790000	3820000	6010000	4.06	-0.301	WBGene00020276	T05H4.15	T05H4.15	V	6440163
AGIWUR31819	Control	Trans	V	18030000	17960000	18450000	5.23	-0.442	WBGene00012810	Y43F8A.3	Y43F8A.3	V	19377415
AGIWUR31880	Control	Cis	V	2780000	2720000	3860000	6.3	-0.495	WBGene00016284	C31B8.9	C31B8.9	V	2911166
AGIWUR31882	Control	Trans	I	3650000	3580000	8000000	11.82	-0.954	WBGene00077528	Y26D4A.20	Y26D4A.20	I	13085276
AGIWUR31885	Control	Trans	IV	6440000	2790000	9530000	4.11	0.176	WBGene00011646	T09B9.5	T09B9.5	X	9777773
AGIWUR31894	Control	Trans	X	680000	10000	680000	4.09	-0.277	WBGene00015466	C05C8.9	hyls-1	V	7237375
AGIWUR31899	Control	Cis	V	16530000	16420000	17530000	13.91	1.077	WBGene00009295	F31E9.1	fbxa-180	V	17319571
AGIWUR31918	Control	Cis	V	2550000	1150000	2730000	6.51	-0.364	WBGene00003612	Y5H2B.2	nhr-13	V	2192496
AGIWUR31926	Control	Cis	II	13000000	12280000	15279345	4.23	-0.299	WBGene00044728	Y53F4B.45	Y53F4B.45	II	15042729
AGIWUR31936	Control	Cis	III	600000	10000	600000	8.99	-0.385	WBGene00018244	F40G9.8	F40G9.8	III	163597
AGIWUR31958	Control	Trans	X	1650000	10000	1810000	3.94	-0.203	WBGene00017237	F08B4.5	pole-2	IV	8682476
AGIWUR31963	Control	Trans	X	5810000	4880000	11390000	4.53	-0.306	WBGene00007487	C09G1.5	C09G1.5	X	15959029
AGIWUR31976	Control		IV	11160000	9520000	13180000	4.28	0.093
AGIWUR31977	Control	Trans	X	1620000	10000	2860000	4.37	-0.442	WBGene00008953	F19C6.4	F19C6.4	X	10014977
AGIWUR31979	Control	Cis	V	16030000	15050000	17970000	5.72	-0.465	WBGene00008632	F10A3.2	fbxa-88	V	16141988
AGIWUR3198	Control	Cis	I	3650000	3220000	11570000	4.05	-0.321	WBGene00021109	W09C3.1	W09C3.1	I	4717624
AGIWUR31989	Control	Cis	II	14360000	14350000	15279345	29.67	2.888	WBGene00001775	Y53F4B.30	gst-27	II	15164809
AGIWUR31995	Control	Cis	X	8660000	6890000	9100000	10.86	0.846	WBGene00023477	C03G5.8	nspc-1	X	8534617
AGIWUR32001	Control	Trans	I	3390000	3080000	11570000	5.18	0.644	WBGene00007177	B0399.2	oac-1	V	19550986
AGIWUR3201	Control	Cis	X	6900000	6000000	8890000	4.2	-0.348	WBGene00018465	F45E1.4	F45E1.4	X	7985934
AGIWUR32015	Control	Cis	V	2950000	2720000	3860000	5.56	0.511	WBGene00000498	Y39H10A.7	chk-1	V	3756767
AGIWUR32027	Control		IV	3470000	2610000	7930000	4.23	0.896
AGIWUR32037	Control	Trans	IV	11160000	9710000	13330000	4.52	0.18	WBGene00016930	C54G6.1	C54G6.1	I	1011389
AGIWUR32038	Control	Cis	V	3440000	3040000	3910000	19.79	2.376	WBGene00020617	T20D4.11	T20D4.11	V	3398690
AGIWUR32040	Control	Cis	IV	12740000	12510000	13180000	14.64	1.235	WBGene00010659	K08D8.5	K08D8.5	IV	12910621
AGIWUR32049	Control	Cis	V	3440000	3040000	3860000	14.27	-1.019	WBGene00020620	T20D4.15	T20D4.15	V	3393473
AGIWUR32061	Control	Trans	II	700000	10000	2540000	4.23	-0.093	WBGene00018883	F55E10.4	F55E10.4	X	8327507
AGIWUR32084	Control	Cis	V	20030000	19160000	20924149	9.59	0.763	WBGene00007126	B0250.9	dhcr-7	V	20480761
AGIWUR32093	Control	Trans	X	4790000	3020000	5730000	4.74	-0.409	WBGene00019623	K10C9.1	K10C9.1	V	1075201
AGIWUR32110	Control	Cis	I	9290000	3580000	13880000	3.96	0.387	WBGene00007766	C27C7.1	C27C7.1	I	11439277
AGIWUR32130	Control		X	4150000	3020000	5730000	11.37	0.705
AGIWUR32143	Control	Cis	V	1020000	10000	3860000	4.81	0.542	WBGene00019094	F59A7.7	F59A7.7	V	2012205
AGIWUR32144	Control	Trans	X	4790000	3020000	5740000	4.34	-0.392	WBGene00019623	K10C9.1	K10C9.1	V	1075201
AGIWUR32154	Control	Cis	IV	14640000	14630000	14780000	8.7	-0.695	WBGene00001818	Y57G11C.1	haf-8	IV	14694001
AGIWUR32157	Control	Cis	II	2200000	690000	2630000	8.69	0.738	WBGene00018435	F45C12.4	btb-9	II	1728575
AGIWUR32166	Control	Cis	III	600000	10000	600000	15.19	2.356	WBGene00050913	T12B5.14	T12B5.14	III	954862
AGIWUR32175	Control	Cis	V	18750000	18450000	18900000	19.55	1.276	WBGene00008896	F16H6.6	F16H6.6	V	18205618
AGIWUR32182	Control	Trans	IV	6440000	4240000	10280000	4.51	0.303	WBGene00008553	F07C6.2	F07C6.2	IV	12791147
AGIWUR32193	Control	Cis	III	2430000	1890000	2770000	5.38	-0.36	WBGene00020640	T20H9.4	fbxa-73	III	2253439
AGIWUR32214	Control	Cis	II	14360000	13900000	15279345	8.77	-0.903	WBGene00001780	Y53F4B.37	gst-32	II	15177296
AGIWUR32229	Control	Cis	I	11790000	7890000	14690000	6	0.467	WBGene00001414	F43G9.6	fer-1	I	8623011
AGIWUR3223	Control	Cis	V	10150000	9020000	10590000	13.35	1.127	WBGene00077503	AC3.12	AC3.12	V	10378963
AGIWUR32252	Control	Cis	II	2200000	10000	2640000	4.54	0.261	WBGene00015111	B0281.4	B0281.4	II	2297852
AGIWUR32263	Control	Cis	V	3920000	3900000	7180000	6.07	0.375	WBGene00019472	K07C6.4	cyp-35B1	V	3939112
AGIWUR32268	Control	Cis	III	12390000	11920000	12800000	5.42	0.293	WBGene00013037	Y49E10.18	Y49E10.18	III	12442535
AGIWUR32274	Control	Cis	V	6560000	3910000	9030000	5.04	0.41	WBGene00022392	Y97E10AL.1	Y97E10AL.1	V	7986494
AGIWUR32278	Control	Trans	IV	12740000	9710000	13330000	4.4	0.256	WBGene00014760	F46A8.2	F46A8.2	I	11245815
AGIWUR32290	Control	Cis	II	2880000	2870000	3290000	9.76	-0.669	WBGene00017452	F14D2.4	bath-29	II	3350253
AGIWUR32295	Control	Cis	V	3440000	3040000	3920000	7.35	-0.473	WBGene00044705	T22F3.12	T22F3.12	V	3589016
AGIWUR32300	Control	Trans	I	11040000	3580000	11980000	4.4	0.367	WBGene00011804	T16G12.3	T16G12.3	III	10051976
AGIWUR32308	Control	Trans	V	3860000	2940000	4430000	4.8	-0.41	WBGene00021067	W06H8.4	W06H8.4	V	6204858
AGIWUR32321	Control	Cis	II	2200000	1300000	2540000	27.01	2.818	WBGene00015608	C08F1.4	math-3	II	1767854
AGIWUR32366	Control	Cis	I	3650000	3580000	8000000	8.79	0.649	WBGene00000787	C41D11.8	cps-6	I	4446583
AGIWUR32376	Control	Cis	X	9280000	8460000	12690000	5.51	0.425	WBGene00017012	D1009.1	acs-22	X	8931187
AGIWUR32397	Control	Cis	II	5590000	3880000	12000000	4.43	0.222	WBGene00001153	R06F6.9	ech-4	II	10820970
AGIWUR32416	Control	Trans	X	680000	10000	680000	4.41	-0.32	WBGene00044144	M153.4	M153.4	X	12150012
AGIWUR32437	Control	Cis	III	12680000	11920000	12800000	7.88	0.455	WBGene00013734	Y111B2A.10	Y111B2A.10	III	12595919
AGIWUR32470	Control	Trans	X	1620000	10000	1810000	4.07	-0.382	WBGene00011633	T09A5.4	T09A5.4	II	7846437
AGIWUR32530	Control	Cis	X	4790000	1610000	5730000	4.72	-0.51	WBGene00017226	F07G6.7	fbxa-53	X	1716428
AGIWUR32534	Control	Cis	V	16030000	14290000	17970000	4.44	0.397	WBGene00000412	F35E8.11	cdr-1	V	15921342
AGIWUR32561	Control	Trans	X	1620000	10000	2460000	4.88	-0.425	WBGene00018701	F52E4.1	pccb-1	X	3089486
AGIWUR32580	Control	Cis	X	2020000	10000	6010000	3.91	-0.383	WBGene00020136	T01B6.4	T01B6.4	X	2337648
AGIWUR32587	Control	Cis	III	1170000	1160000	1550000	20.87	-2.054	WBGene00023395	Y82E9BL.9	Y82E9BL.9	III	1333913
AGIWUR32587	Control	Trans	IV	4040000	2610000	5150000	4.83	-1.285	WBGene00023395	Y82E9BL.9	Y82E9BL.9	III	1333913
AGIWUR32597	Control	Trans	IV	13340000	13170000	15070000	7.73	0.642	WBGene00014730	F01D5.4	F01D5.4	II	14000306
AGIWUR32624	Control	Cis	II	2200000	10000	2640000	5.38	0.248	WBGene00016340	C33C12.8	C33C12.8	II	2182364
AGIWUR32636	Control	Cis	IV	14780000	14770000	14920000	21.4	1.368	WBGene00044741	Y57G11C.52	Y57G11C.52	IV	14853971
AGIWUR32651	Control	Cis	II	2200000	690000	2880000	9.53	-0.582	WBGene00016719	C46F9.3	math-24	II	1900243
AGIWUR32657	Control	Trans	V	16030000	14810000	16430000	4.42	-0.306	WBGene00003959	Y116F11B.3	pcp-4	V	19822587
AGIWUR32662	Control	Cis	III	600000	10000	600000	6.42	0.72	WBGene00016224	C29F9.10	fbxa-57	III	106051
AGIWUR32687	Control	Trans	V	18380000	17970000	19150000	4.09	0.607	WBGene00044212	Y68A4A.13	Y68A4A.13	V	17207185
AGIWUR32733	Control	Cis	V	16530000	16420000	17530000	18.58	1.751	WBGene00013610	Y102A5C.1	fbxa-206	V	16917172
AGIWUR32743	Control	Trans	X	2720000	2560000	4890000	4.19	0.407	WBGene00009431	F35E12.7	dct-17	V	13727748
AGIWUR32752	Control	Cis	III	1170000	1160000	1550000	24.73	0.921	WBGene00022354	Y82E9BR.22	Y82E9BR.22	III	1406551
AGIWUR32752	Control	Trans	IV	4040000	3800000	8830000	4.05	0.517	WBGene00022354	Y82E9BR.22	Y82E9BR.22	III	1406551
AGIWUR32760	Control	Cis	IV	10900000	10270000	11160000	14.5	-1.023	WBGene00009036	F22B3.5	F22B3.5	IV	11415576
AGIWUR32762	Control		IV	3470000	2610000	7930000	4.13	0.89
AGIWUR32767	Control	Trans	X	4790000	3020000	6360000	4.47	-0.239	WBGene00009379	F34H10.2	F34H10.2	X	9630366
AGIWUR32784	Control	Trans	X	680000	10000	680000	4.39	-0.345	WBGene00009978	F53E4.1	F53E4.1	V	15652415
AGIWUR32791	Control	Cis	II	2200000	690000	2640000	10.06	1.203	WBGene00018782	F54A3.3	cct-3	II	2233545
AGIWUR32797	Control	Cis	V	16530000	15610000	17530000	15.03	1.169	WBGene00044654	Y61B8A.4	fbxa-85	V	17259156
AGIWUR32824	Control	Cis	II	2200000	1300000	2540000	25.86	2.013	WBGene00018101	F36H5.2	math-27	II	1767808
AGIWUR32833	Control	Cis	V	18030000	15610000	18450000	6.65	-0.493	WBGene00007393	C06H5.2	fbxa-157	V	17899802
AGIWUR32883	Control	Cis	II	2200000	10000	2640000	4.04	0.484	WBGene00019132	F59H6.1	bath-19	II	2035698
AGIWUR32885	Control	Cis	IV	7930000	4600000	8830000	7.68	0.387	WBGene00009011	F21D5.6	F21D5.6	IV	8740124
AGIWUR32899	Control		IV	3470000	2610000	7930000	4.09	0.892
AGIWUR32908	Control	Cis	III	600000	10000	600000	20.92	-1.767	WBGene00016225	C29F9.11	fbxa-58	III	109321
AGIWUR32936	Control	Cis	III	12710000	11810000	12800000	6.49	-0.407	WBGene00014613	Y111B2A.25	Y111B2A.25	III	12528186
AGIWUR32952	Control	Trans	I	11570000	6010000	11980000	4.43	-1.267	WBGene00019450	K06H6.2	K06H6.2	V	585779
AGIWUR32952	Control	Cis	V	590000	10000	590000	5.79	-1.471	WBGene00019450	K06H6.2	K06H6.2	V	585779
AGIWUR32958	Control		IV	10900000	9520000	13520000	4.36	0.189
AGIWUR3296	Control	Cis	V	16530000	15610000	17530000	17.33	1.065	WBGene00004811	F47H4.10	skr-5	V	17347881
AGIWUR32987	Control	Cis	V	16530000	15610000	17970000	8.63	0.494	WBGene00013938	ZK218.4	ZK218.4	V	17099697
AGIWUR33004	Control	Trans	I	2480000	2280000	2880000	3.99	0.863	WBGene00010962	MTCE.23	MTCE.23	MtDNA	5632
AGIWUR33010	Control	Trans	I	3650000	3060000	10520000	5.22	0.586	WBGene00007177	B0399.2	oac-1	V	19550986
AGIWUR33026	Control	Cis	I	3650000	3640000	6020000	29.21	2.546	WBGene00015692	C10H11.3	ugt-25	I	4731605
AGIWUR33028	Control	Cis	II	2200000	10000	2630000	7.45	1.312	WBGene00017519	F16G10.4	F16G10.4	II	2369261
AGIWUR33039	Control	Trans	X	8640000	4880000	8890000	4.39	-0.256	WBGene00044423	F53F10.8	F53F10.8	I	3828253
AGIWUR33058	Control	Trans	IV	10900000	9710000	13180000	5.36	0.38	WBGene00012889	Y45F10D.10	Y45F10D.10	IV	13785716
AGIWUR33064	Control		IV	3470000	2540000	4040000	4.16	0.845
AGIWUR33069	Control	Trans	V	11360000	8170000	13390000	5.45	0.583	WBGene00023423	F43C1.7	F43C1.7	III	4241450
AGIWUR33081	Control	Cis	III	9010000	4310000	10960000	4.64	0.192	WBGene00004856	ZK370.2	sma-2	III	8749691
AGIWUR33102	Control	Cis	II	2200000	1300000	2630000	9.01	0.304	WBGene00016717	C46F9.1	math-22	II	1905434
AGIWUR33106	Control	Cis	II	2200000	690000	3250000	5.7	-0.808	WBGene00019338	K02F6.4	K02F6.4	II	2538499
AGIWUR33129	Control	Cis	IV	2550000	2500000	2620000	5.07	0.312	WBGene00022096	Y69A2AR.25	Y69A2AR.25	IV	2565792
AGIWUR33139	Control	Cis	II	700000	10000	2630000	4.1	0.386	WBGene00016337	C33C12.5	fbxb-38	II	2167393
AGIWUR3320	Control	Cis	IV	15980000	15440000	17493793	4.76	0.119	WBGene00001604	Y105C5B.28	gln-3	IV	16167751
AGIWUR33228	Control	Trans	III	1170000	10000	1900000	5.09	0.422	WBGene00019934	R07C12.4	R07C12.4	IV	4150746
AGIWUR33228	Control	Cis	IV	4040000	2790000	7930000	7.39	0.493	WBGene00019934	R07C12.4	R07C12.4	IV	4150746
AGIWUR33233	Control	Trans	X	680000	10000	680000	3.96	-0.305	WBGene00001444	F23B2.5	flp-1	IV	9144678
AGIWUR33244	Control	Trans	IV	15450000	15420000	15510000	7.57	0.548	WBGene00010659	K08D8.5	K08D8.5	IV	12910621
AGIWUR33246	Control	Cis	V	14910000	14810000	17740000	4.21	0.412	WBGene00045510	F11A5.17	F11A5.17	V	16202010
AGIWUR33256	Control	Cis	V	590000	10000	590000	7.87	1.146	WBGene00015759	C14C6.5	C14C6.5	V	536629
AGIWUR33264	Control	Trans	IV	15430000	12510000	17493793	4.16	0.381	WBGene00017751	F23F12.3	F23F12.3	III	6500406
AGIWUR33275	Control	Trans	IV	10900000	9520000	13330000	4.16	0.42	WBGene00016520	C39B5.2	C39B5.2	III	2233878
AGIWUR33325	Control	Trans	X	1620000	10000	1720000	4.18	-0.276	WBGene00017065	D2092.4	D2092.4	I	6611991
AGIWUR33342	Control	Trans	I	3030000	2860000	3300000	4.8	-0.472	WBGene00012961	Y47H10A.5	Y47H10A.5	I	12095726
AGIWUR33351	Control	Cis	IV	13340000	13170000	14780000	4.73	0.405	WBGene00007452	C08F11.3	C08F11.3	IV	13619484
AGIWUR33355	Control	Cis	V	3440000	3040000	3860000	16.45	-1.181	WBGene00018062	F35F10.13	F35F10.13	V	3318171
AGIWUR33359	Control	Cis	V	19230000	19120000	20924149	10.24	0.617	WBGene00009167	F26F2.2	F26F2.2	V	20562631
AGIWUR33390	Control	Cis	III	12130000	11810000	12710000	5.42	0.442	WBGene00004086	Y49E10.3	pph-4.2	III	12374072
AGIWUR33394	Control	Trans	X	1640000	10000	2860000	4.16	-0.346	WBGene00007592	C14H10.2	C14H10.2	X	10242267
AGIWUR33429	Control	Cis	V	19130000	18890000	19170000	7.86	0.605	WBGene00014888	Y43F8B.8	Y43F8B.8	V	19483608
AGIWUR3343	Control	Cis	II	3250000	3240000	3290000	10.99	0.648	WBGene00018201	F39E9.12	btb-18	II	3298399
AGIWUR33446	Control	Trans	V	3920000	3910000	4430000	22.93	-2.507	WBGene00014771	F55G11.3	F55G11.3	IV	12970248
AGIWUR33517	Control	Cis	IV	3470000	2740000	4250000	5.36	0.611	WBGene00021580	Y46C8AL.2	clec-174	IV	3940207
AGIWUR33518	Control	Cis	V	16030000	15610000	17530000	9.58	0.734	WBGene00009709	F44G3.8	fbxa-144	V	16131164
AGIWUR33524	Control	Trans	X	1650000	10000	2570000	3.91	1.087	WBGene00013393	Y62H9A.5	Y62H9A.5	X	11882047
AGIWUR33526	Control	Trans	X	6900000	4140000	9100000	4.07	-0.359	WBGene00009349	F32H5.3	F32H5.3	V	13359321
AGIWUR33533	Control	Cis	V	3440000	3040000	3860000	18.69	-1.349	WBGene00018062	F35F10.13	F35F10.13	V	3318171
AGIWUR33542	Control		V	14640000	11370000	14960000	3.98	0.221
AGIWUR3356	Control	Cis	II	2200000	1300000	2540000	17.16	1.125	WBGene00019592	K09F6.9	K09F6.9	II	2280683
AGIWUR33561	Control	Trans	V	12020000	11370000	13390000	5.08	0.377	WBGene00010019	F54B8.4	F54B8.4	V	15816493
AGIWUR33570	Control	Cis	X	13650000	13050000	14240000	4.43	0.314	WBGene00008214	C49F8.2	C49F8.2	X	13371470
AGIWUR33587	Control	Trans	X	680000	10000	680000	4	-0.282	WBGene00008298	C54D10.3	C54D10.3	V	12418571
AGIWUR33599	Control	Trans	X	5810000	4880000	6900000	4.2	-0.232	WBGene00009634	F42F12.1	nspc-9	X	12342887
AGIWUR33604	Control	Trans	V	12020000	4430000	13390000	5.27	0.403	WBGene00010019	F54B8.4	F54B8.4	V	15816493
AGIWUR33647	Control	Trans	IV	14780000	13510000	15070000	4.59	0.584	WBGene00001158	F01G10.3	ech-9	IV	10233298
AGIWUR33652	Control	Cis	II	2630000	690000	3250000	5.64	-0.732	WBGene00017524	F16G10.9	F16G10.9	II	2384191
AGIWUR33720	Control	Trans	II	12590000	12340000	13720000	4.69	-0.568	WBGene00009963	F53B6.8	fipr-26	I	8946701
AGIWUR33756	Control	Cis	III	2430000	2050000	2700000	8.01	-0.438	WBGene00016526	C39B5.8	fbxa-8	III	2217194
AGIWUR33778	Control	Cis	II	2200000	1300000	2630000	12.61	0.636	WBGene00018354	F42G2.5	F42G2.5	II	2416416
AGIWUR33797	Control	Cis	III	6440000	4290000	8570000	4.37	0.477	WBGene00022791	ZK686.1	ZK686.1	III	7773069
AGIWUR33799	Control		IV	3470000	2540000	4040000	4.01	0.851
AGIWUR33801	Control	Trans	X	1720000	1640000	2460000	6.57	0.156	WBGene00009696	F44F1.4	F44F1.4	I	13263792
AGIWUR33824	Control	Cis	III	600000	10000	600000	6.56	0.393	WBGene00019183	H10E21.2	H10E21.2	III	3321
AGIWUR33844	Control	Cis	II	2200000	10000	2640000	5.47	0.464	WBGene00044672	F42G2.8	fbxa-4	II	2414221
AGIWUR33845	Control	Cis	V	8410000	4420000	11800000	4.03	0.243	WBGene00019204	H14N18.4	H14N18.4	V	8923878
AGIWUR33862	Control	Trans	X	1620000	10000	2570000	5.29	-0.374	WBGene00005182	T09D3.5	srg-25	V	5342123
AGIWUR33881	Control	Cis	II	12590000	12340000	13000000	7.19	0.948	WBGene00012592	Y38E10A.14	Y38E10A.14	II	12623123
AGIWUR33918	Control	Trans	X	680000	10000	680000	4.2	-0.325	WBGene00017428	F13D11.3	F13D11.3	X	5804352
AGIWUR33919	Control	Cis	II	700000	10000	2630000	6.12	-0.747	WBGene00006924	F56D12.5	vig-1	II	1321042
AGIWUR33920	Control	Trans	X	8640000	6350000	10130000	5.25	-0.377	WBGene00009349	F32H5.3	F32H5.3	V	13359321
AGIWUR33927	Control	Cis	X	4150000	4140000	4790000	11.99	0.739	WBGene00018877	F55D10.1	aman-1	X	4732934
AGIWUR33933	Control	Cis	II	12350000	12340000	12590000	29.95	1.771	WBGene00013275	Y57A10B.3	btb-14	II	12383405
AGIWUR33977	Control	Cis	V	19150000	19120000	20924149	7.93	0.342	WBGene00009169	F26F2.4	F26F2.4	V	20569685
AGIWUR33997	Control	Trans	X	4150000	10000	5730000	3.97	-0.285	WBGene00011090	R07B7.6	R07B7.6	V	12072858
AGIWUR33998	Control	Cis	V	590000	10000	590000	12.08	1.385	WBGene00015759	C14C6.5	C14C6.5	V	536629
AGIWUR34014	Control	Cis	III	12390000	11920000	13783700	5.06	0.299	WBGene00013037	Y49E10.18	Y49E10.18	III	12442535
AGIWUR3402	Control	Cis	V	6560000	4420000	8180000	6.48	0.37	WBGene00022015	Y61A9LA.3	Y61A9LA.3	V	4571129
AGIWUR34031	Control	Cis	I	2610000	2280000	2870000	5.55	-0.445	WBGene00000800	Y23H5A.7	cars-1	I	2623103
AGIWUR34035	Control	Cis	I	3650000	3640000	6020000	24.11	1.668	WBGene00044414	C06A5.12	C06A5.12	I	6004655
AGIWUR34038	Control	Trans	V	2780000	2040000	3860000	6.54	0.406	WBGene00005228	C05E4.14	srh-2	V	728310
AGIWUR34039	Control	Cis	I	3650000	3520000	10520000	5.58	0.302	WBGene00008317	C54G4.7	C54G4.7	I	8019496
AGIWUR34043	Control	Cis	II	10000	10000	10000	4.1	0.269	WBGene00020172	T02H6.2	thoc-1	II	702122
AGIWUR34049	Control		I	3070000	3020000	3090000	7.35	-0.298
AGIWUR34109	Control	Cis	IV	2620000	2400000	4610000	3.98	0.304	WBGene00044487	Y54G2A.44	Y54G2A.44	IV	2801877
AGIWUR34119	Control	Trans	V	20030000	19120000	20924149	7.08	0.231	WBGene00013485	Y69H2.10	Y69H2.10	V	18670287
AGIWUR34156	Control		V	20030000	18450000	20924149	5.42	0.637
AGIWUR34161	Control	Trans	IV	15450000	15430000	17493793	5.3	0.352	WBGene00008558	F07H5.7	F07H5.7	II	8792857
AGIWUR34173	Control	Cis	IV	14920000	14630000	15430000	5.69	0.377	WBGene00045066	Y41E3.21	Y41E3.21	IV	15004293
AGIWUR3419	Control	Cis	I	12560000	11780000	14690000	5.77	0.549	WBGene00001433	Y18D10A.25	fkb-8	I	12916431
AGIWUR34200	Control	Trans	III	12710000	12570000	13783700	4.19	0.15	WBGene00008988	F20G2.5	F20G2.5	V	13771495
AGIWUR34233	Control	Trans	V	3860000	3040000	4430000	5.35	-0.246	WBGene00000514	F22F7.5	ckb-4	V	2106397
AGIWUR34234	Control	Trans	X	4150000	3820000	4890000	7.48	-0.308	WBGene00001448	C03G5.7	flp-5	X	8528197
AGIWUR34253	Control	Trans	IV	9870000	9520000	11160000	7.43	0.549	WBGene00008966	F20B10.2	F20B10.2	IV	12183081
AGIWUR34263	Control	Trans	X	4150000	3820000	4890000	4.76	-0.384	WBGene00001451	F31F6.4	flp-8	X	14881350
AGIWUR34270	Control	Trans	X	680000	10000	680000	4.45	-0.277	WBGene00020865	T27E4.7	T27E4.7	V	9074763
AGIWUR34280	Control	Cis	V	15060000	15050000	16430000	11.73	-0.594	WBGene00011670	T09F5.11	fbxa-84	V	15182423
AGIWUR34296	Control	Trans	IV	10900000	9520000	11160000	9.82	0.448	WBGene00008688	F11A10.7	F11A10.7	IV	12085401
AGIWUR34303	Control	Cis	III	2430000	2050000	2700000	6.03	-0.408	WBGene00002099	Y39A3A.5	ins-16	III	2060663
AGIWUR34309	Control	Cis	V	18990000	18890000	19130000	10.01	1.114	WBGene00012679	Y39B6A.18	Y39B6A.18	V	19068592
AGIWUR34323	Control	Cis	V	18380000	17520000	20924149	5.75	-0.505	WBGene00005147	F48F5.4	srd-70	V	20454080
AGIWUR3434	Control	Trans	X	10950000	9090000	12440000	4.01	-0.075	WBGene00013505	Y71A12B.8	Y71A12B.8	I	13938173
AGIWUR34361	Control	Trans	I	3090000	3060000	3230000	5.64	-0.304	WBGene00003516	C43E11.6	nab-1	I	4229578
AGIWUR34368	Control		II	14360000	13480000	15279345	4.77	-2.448
AGIWUR34410	Control	Cis	II	3290000	3240000	3490000	19.33	0.873	WBGene00017450	F14D2.1	bath-27	II	3360224
AGIWUR34415	Control	Cis	V	6560000	4430000	7180000	19.8	-1.087	WBGene00004092	F44C4.5	ppt-1	V	6624684
AGIWUR34436	Control	Cis	V	19230000	19140000	20924149	5.82	0.491	WBGene00012068	T26H2.7	oac-49	V	19217946
AGIWUR34447	Control	Trans	IV	15450000	15430000	17493793	4.71	0.636	WBGene00011979	T24B8.5	T24B8.5	II	9082621
AGIWUR34451	Control	Trans	IV	10900000	9710000	12520000	5.54	-0.502	WBGene00014730	F01D5.4	F01D5.4	II	14000306
AGIWUR34455	Control	Trans	X	1620000	10000	5730000	4.42	-0.355	WBGene00023408	T09A5.1	cex-2	II	7832794
AGIWUR34473	Control	Cis	V	19130000	18890000	19680000	5.32	0.454	WBGene00007723	C25F9.2	C25F9.2	V	19421442
AGIWUR34510	Control	Cis	V	16530000	16420000	17530000	14.61	0.879	WBGene00009838	F47H4.7	fbxa-187	V	17339059
AGIWUR34537	Control	Trans	I	11040000	3640000	11790000	4.81	-0.401	WBGene00008388	D1086.1	D1086.1	V	14098832
AGIWUR34548	Control	Trans	X	1620000	10000	1720000	4.44	-0.432	WBGene00001989	T12A2.16	hot-4	III	6220502
AGIWUR3456	Control	Cis	I	9290000	3520000	10520000	6.68	0.484	WBGene00012298	W06D4.4	prmt-2	I	9060477
AGIWUR34563	Control	Cis	II	3250000	2870000	4570000	6.55	0.324	WBGene00015849	C16C8.11	C16C8.11	II	3453767
AGIWUR34610	Control	Trans	II	4570000	3240000	7950000	3.9	0.456	WBGene00016577	C41H7.7	clec-3	II	3017475
AGIWUR34654	Control	Cis	X	1620000	10000	1720000	5.17	-0.5	WBGene00018590	F48B9.4	nlp-37	X	2163376
AGIWUR34655	Control	Trans	X	680000	10000	680000	4.37	-0.416	WBGene00021043	W05G11.6	W05G11.6	III	62886
AGIWUR34664	Control	Trans	IV	15510000	15420000	17493793	4.47	-0.519	WBGene00045208	F13E9.15	F13E9.15	IV	10889456
AGIWUR34671	Control	Cis	IV	12740000	11160000	13300000	6.35	0.479	WBGene00010891	M18.6	M18.6	IV	12121355
AGIWUR34675	Control	Trans	X	4790000	4140000	8660000	3.91	-0.281	WBGene00021879	Y54G2A.14	clec-83	IV	2839031
AGIWUR34698	Control	Trans	X	1620000	10000	1720000	4.98	-0.275	WBGene00015619	C08G9.1	C08G9.1	IV	7658723
AGIWUR34726	Control	Cis	II	8730000	5020000	11010000	7.02	0.655	WBGene00002994	T09A5.10	lin-5	II	7860541
AGIWUR34729	Control	Cis	III	600000	10000	600000	8.01	0.34	WBGene00016218	C29F9.3	C29F9.3	III	124774
AGIWUR34729	Control	Trans	IV	4040000	2790000	4610000	3.9	0.25	WBGene00016218	C29F9.3	C29F9.3	III	124774
AGIWUR34733	Control		IV	3470000	2540000	4610000	3.95	0.847
AGIWUR34756	Control	Cis	X	14020000	13950000	14700000	7.11	0.836	WBGene00010605	K06G5.1	K06G5.1	X	14214870
AGIWUR3476	Control		IV	2620000	2540000	3810000	4.12	0.823
AGIWUR34763	Control	Trans	I	3650000	3580000	8000000	9.26	0.694	WBGene00014562	Y17D7B.7	Y17D7B.7	V	18780462
AGIWUR34764	Control	Cis	III	600000	10000	600000	22.29	2.164	WBGene00016218	C29F9.3	C29F9.3	III	124774
AGIWUR34767	Control	Trans	X	1620000	10000	5730000	4.23	-0.255	WBGene00009676	F44A6.4	F44A6.4	X	10214384
AGIWUR34778	Control	Cis	II	14360000	14350000	15279345	4.07	0.365	WBGene00007250	C01G12.10	nspb-8	II	14580256
AGIWUR34798	Control	Trans	X	1650000	10000	1810000	5.16	-0.27	WBGene00006438	C01F6.6	tag-60	IV	9119082
AGIWUR34802	Control	Trans	X	680000	10000	680000	4.04	-0.286	WBGene00000448	K12H4.1	ceh-26	III	8067224
AGIWUR34805	Control	Cis	II	5660000	5650000	7950000	13.04	1.169	WBGene00020802	T25D10.5	btb-2	II	6401941
AGIWUR34824	Control	Trans	IV	2620000	2400000	4610000	4.31	-0.322	WBGene00002025	Y22D7AL.5	hsp-60	III	1619733
AGIWUR34829	Control	Cis	IV	15070000	14910000	16120000	6.69	-0.257	WBGene00012772	Y41E3.14	srt-49	IV	15092849
AGIWUR34865	Control	Cis	V	16030000	15610000	17530000	7.51	-0.821	WBGene00008631	F10A3.1	F10A3.1	V	16140294
AGIWUR34882	Control		V	16030000	14290000	17740000	4.61	-0.308
AGIWUR34898	Control	Cis	V	20030000	19120000	20924149	4.87	0.736	WBGene00006786	Y60A3A.1	unc-51	V	19995956
AGIWUR34899	Control	Cis	III	9010000	5460000	11180000	7.19	-0.774	WBGene00003067	F55H2.4	lrg-1	III	9504680
AGIWUR34904	Control		I	3230000	2750000	3590000	4.11	0.303
AGIWUR34911	Control	Cis	II	5660000	3880000	11830000	4.62	0.483	WBGene00008819	F14F11.1	F14F11.1	II	8305694
AGIWUR34923	Control	Cis	V	16530000	14880000	17970000	8.05	0.933	WBGene00008575	F08E10.7	scl-24	V	17486405
AGIWUR34926	Control	Cis	IV	15450000	15440000	15510000	19.33	0.976	WBGene00013531	Y73F8A.26	Y73F8A.26	IV	15473628
AGIWUR34929	Control	Cis	X	4150000	3820000	4890000	8.23	-0.417	WBGene00001455	C05E11.8	flp-12	X	4591254
AGIWUR34936	Control	Trans	X	680000	10000	680000	4.2	-0.426	WBGene00003759	Y47D3B.2	nlp-21	III	11388530
AGIWUR34940	Control	Cis	V	11380000	3910000	12420000	4.45	0.46	WBGene00045275	F18E3.12	F18E3.12	V	7414922
AGIWUR34949	Control	Cis	IV	10900000	10270000	12520000	7.09	-0.578	WBGene00044253	M117.6	M117.6	IV	11827526
AGIWUR34988	Control	Cis	V	20030000	19160000	20924149	5.63	-0.161	WBGene00012066	T26H2.4	fbxb-116	V	19233864
AGIWUR34995	Control	Trans	X	680000	10000	680000	4.06	-0.259	WBGene00007620	C16C2.3	ocrl-1	I	9715313
AGIWUR35005	Control	Trans	X	1650000	10000	1810000	4.34	-0.406	WBGene00022666	ZK154.4	ZK154.4	X	7776979
AGIWUR35023	Control		IV	3470000	2610000	7930000	4.07	0.883
AGIWUR35040	Control	Cis	II	2200000	1300000	2540000	15.46	0.936	WBGene00194709	ZK1240.10	ZK1240.10	II	2316168
AGIWUR35042	Control		II	2200000	10000	2640000	5.75	0.345
AGIWUR35046	Control	Trans	I	6270000	3080000	11790000	5.27	0.497	WBGene00018573	F47F6.3	oac-30	II	1263076
AGIWUR35078	Control	Trans	I	9290000	7890000	10520000	14.41	2.098	WBGene00050875	ZK1025.7	bah-1	I	11465132
AGIWUR35086	Control	Cis	II	12590000	12580000	12600000	14.51	-1.225	WBGene00012908	Y46G5A.18	Y46G5A.18	II	12800346
AGIWUR35117	Control	Trans	V	10150000	9020000	10590000	9.92	0.739	WBGene00021978	Y58A7A.4	Y58A7A.4	V	5081987
AGIWUR35208	Control	Cis	V	19230000	19160000	19680000	20.91	1.17	WBGene00050967	C25F9.15	C25F9.15	V	19418093
AGIWUR35242	Control	Cis	V	2550000	10000	2730000	4.05	0.287	WBGene00020615	T20D4.9	T20D4.9	V	3402629
AGIWUR3525	Control	Cis	V	3440000	3040000	3910000	13.68	1.366	WBGene00015886	C17B7.12	C17B7.12	V	3353260
AGIWUR35260	Control	Cis	V	15060000	14810000	16430000	8.37	-0.576	WBGene00005460	T26H5.1	srh-254	V	15441306
AGIWUR35281	Control	Cis	II	2200000	1300000	2540000	12.61	0.604	WBGene00019590	K09F6.7	K09F6.7	II	2290901
AGIWUR3530	Control	Cis	II	5660000	5650000	7950000	10.85	0.715	WBGene00018874	F55C12.7	tag-234	II	5864173
AGIWUR35302	Control	Cis	II	2200000	1300000	2540000	14.75	0.93	WBGene00019139	F59H6.9	bath-1	II	2027629
AGIWUR35325	Control	Trans	X	680000	10000	680000	4.74	-0.393	WBGene00000439	C13G5.1	ceh-16	III	8622578
AGIWUR35333	Control	Trans	X	680000	10000	680000	3.9	-0.264	WBGene00001403	F56H11.1	fbl-1	IV	9540789
AGIWUR35337	Control	Cis	III	11820000	11200000	12580000	5.57	0.391	WBGene00044233	Y56A3A.36	Y56A3A.36	III	11929548
AGIWUR35375	Control	Cis	I	9290000	6010000	15072423	7.69	0.369	WBGene00012388	Y6B3B.3	Y6B3B.3	I	13709767
AGIWUR35391	Control	Cis	IV	16240000	16110000	17493793	14.44	1.307	WBGene00013778	Y116A8A.8	clec-194	IV	16831633
AGIWUR35398	Control	Cis	X	4150000	3820000	4890000	8.18	-0.465	WBGene00001455	C05E11.8	flp-12	X	4591254
AGIWUR35414	Control	Trans	X	1650000	10000	5730000	4.22	-0.481	WBGene00010041	F54C9.3	F54C9.3	II	8566469
AGIWUR3542	Control	Cis	III	6440000	3890000	8570000	4.66	0.254	WBGene00022791	ZK686.1	ZK686.1	III	7773069
AGIWUR35420	Control		I	1130000	10000	1590000	5	-0.428
AGIWUR35439	Control	Cis	II	3250000	3240000	3290000	20.68	1.744	WBGene00017461	F14D2.13	bath-28	II	3343687
AGIWUR35457	Control		X	4150000	2850000	4890000	5.4	-0.373
AGIWUR35471	Control	Trans	X	15140000	15130000	15650000	4.36	0.13	WBGene00020510	T14G11.1	T14G11.1	X	2688985
AGIWUR35478	Control	Cis	V	6560000	4430000	8180000	17.63	-1.047	WBGene00004092	F44C4.5	ppt-1	V	6624684
AGIWUR35480	Control	Cis	I	12560000	11780000	14690000	11.54	-0.735	WBGene00008567	F08A8.4	F08A8.4	I	12951069
AGIWUR35481	Control	Cis	I	9290000	7890000	11570000	10.09	-0.392	WBGene00010564	K04G2.5	ath-1	I	8036938
AGIWUR35484	Control	Trans	X	1650000	10000	5730000	4.46	-0.301	WBGene00020107	R151.2	R151.2	III	7209905
AGIWUR35500	Control	Cis	V	16530000	15050000	18040000	7.8	-0.349	WBGene00012518	Y32B12A.3	Y32B12A.3	V	16493634
AGIWUR35510	Control	Trans	I	14830000	14680000	15072423	4.43	1.299	WBGene00000617	T13B5.4	col-40	II	1104617
AGIWUR35583	Control	Cis	V	2780000	2720000	2950000	11.62	1.008	WBGene00020872	T28A11.5	T28A11.5	V	3270551
AGIWUR35590	Control	Trans	V	7180000	4430000	10590000	7.12	0.758	WBGene00015574	C07G3.2	irg-1	V	3523579
AGIWUR35606	Control	Cis	IV	15440000	14910000	15510000	8.43	0.454	WBGene00013530	Y73F8A.25	Y73F8A.25	IV	15455105
AGIWUR35613	Control	Trans	I	3650000	3580000	8000000	12.06	-0.833	WBGene00077528	Y26D4A.20	Y26D4A.20	I	13085276
AGIWUR35668	Control	Trans	II	14360000	13490000	15279345	4.85	-2.351	WBGene00021236	Y19D10B.7	Y19D10B.7	V	2322037
AGIWUR35740	Control	Cis	II	2200000	1300000	2540000	14.37	0.876	WBGene00018661	F52C6.4	F52C6.4	II	1922871
AGIWUR35756	Control	Trans	X	1620000	10000	2460000	4.12	-0.289	WBGene00010188	F57B1.5	F57B1.5	V	13207749
AGIWUR35761	Control	Cis	V	6560000	3910000	9030000	8.87	-0.704	WBGene00017333	F10D2.7	ugt-38	V	7145637
AGIWUR35777	Control	Trans	I	11790000	10510000	13880000	7.29	-0.205	WBGene00012382	Y5F2A.1	ttr-16	IV	11063491
AGIWUR35778	Control	Cis	II	2200000	10000	2630000	7.99	-0.596	WBGene00006924	F56D12.5	vig-1	II	1321042
AGIWUR35809	Control	Cis	II	5410000	5020000	11010000	4.55	0.414	WBGene00017393	F12A10.4	F12A10.4	II	5488161
AGIWUR35828	Control	Cis	II	5590000	5580000	5660000	24.01	2.326	WBGene00019122	F59E12.6	F59E12.6	II	5626296
AGIWUR3585	Control	Cis	V	3920000	3850000	4430000	11.16	0.371	WBGene00020607	T20D4.1	srab-20	V	3428996
AGIWUR35854	Control	Cis	V	16530000	15610000	17740000	8.04	0.522	WBGene00013611	Y102A5C.2	Y102A5C.2	V	16918786
AGIWUR35939	Control	Trans	X	680000	10000	680000	4.75	-0.264	WBGene00001115	F47G6.1	dyb-1	I	1483085
AGIWUR35987	Control	Trans	X	1650000	1610000	2460000	5.5	-0.309	WBGene00020107	R151.2	R151.2	III	7209905
AGIWUR35995	Control	Trans	II	2830000	2530000	3290000	4.36	-0.052	WBGene00019538	K08D12.4	K08D12.4	IV	1707296
AGIWUR35998	Control	Trans	I	3650000	3060000	10520000	4.67	0.674	WBGene00011624	T08G5.3	T08G5.3	V	14026321
AGIWUR3601	Control	Trans	IV	10900000	7920000	13300000	3.97	-0.222	WBGene00005724	Y73B6BL.39	srv-13	IV	6405165
AGIWUR36016	Control	Trans	IV	3810000	2530000	5150000	4.07	-0.718	WBGene00004513	F31C3.8	rrn-1.2	I	15069269
AGIWUR36025	Control	Cis	V	13610000	13380000	14820000	9.54	-0.635	WBGene00009433	F35E12.9	F35E12.9	V	13741305
AGIWUR36031	Control	Cis	I	12560000	11560000	15072423	6.72	0.573	WBGene00012036	T26E3.1	clec-103	I	12683240
AGIWUR36032	Control	Trans	X	1620000	10000	2460000	4.47	-0.244	WBGene00001527	F37B12.2	gcs-1	II	9035500
AGIWUR36044	Control	Cis	IV	13520000	9710000	14640000	4.6	-0.288	WBGene00008539	F02H6.6	F02H6.6	IV	14229249
AGIWUR36067	Control	Cis	V	16530000	16420000	17530000	19.81	1.659	WBGene00014955	Y102A5C.6	Y102A5C.6	V	16929143
AGIWUR36097	Control	Trans	X	4150000	3820000	4890000	10.39	-0.488	WBGene00009639	F42F12.8	nspc-15	X	12360676
AGIWUR36110	Control	Cis	V	19230000	18890000	20924149	6.17	-0.528	WBGene00007583	C14B4.2	C14B4.2	V	19332696
AGIWUR36113	Control	Cis	IV	4040000	3800000	4250000	10.12	0.889	WBGene00019931	R07C12.1	R07C12.1	IV	4152540
AGIWUR36120	Control	Cis	IV	2040000	1270000	2200000	7.6	0.835	WBGene00016027	C23H5.8	C23H5.8	IV	2111890
AGIWUR3613	Control	Cis	I	14690000	11970000	15072423	6.95	-0.458	WBGene00008612	F09C3.4	fbxa-103	I	14287860
AGIWUR36166	Control	Cis	III	13060000	12700000	13783700	4.62	-0.435	WBGene00008714	F11F1.1	F11F1.1	III	13395605
AGIWUR36170	Control	Cis	II	2200000	1300000	2540000	18.62	0.812	WBGene00015013	B0047.2	btb-3	II	2043028
AGIWUR36178	Control	Trans	X	4150000	3020000	5730000	4.52	-0.353	WBGene00019160	H05L03.3	H05L03.3	X	5904592
AGIWUR36223	Control	Cis	II	14160000	13900000	14360000	17.6	1.384	WBGene00000830	Y54G11A.6	ctl-1	II	14303536
AGIWUR36240	Control	Trans	X	1620000	10000	3830000	4.47	-0.492	WBGene00012140	T28F4.5	T28F4.5	I	7492041
AGIWUR36244	Control	Trans	X	4150000	3020000	5730000	4.36	-0.47	WBGene00001459	F15D4.8	flp-16	II	13235236
AGIWUR36258	Control	Cis	III	1000000	10000	1550000	7.9	0.246	WBGene00006615	R06B10.4	trp-2	III	983250
AGIWUR3626	Control	Trans	X	1650000	10000	2860000	3.95	-0.524	WBGene00003526	C07D10.4	nas-7	II	7400501
AGIWUR36269	Control	Trans	I	3530000	3020000	10520000	4	0.584	WBGene00022730	ZK402.3	ZK402.3	X	1402212
AGIWUR36285	Control		IV	3470000	2540000	4040000	4.14	0.852
AGIWUR36305	Control	Cis	I	12560000	11970000	14690000	10.74	0.725	WBGene00011583	T07D10.3	T07D10.3	I	12626662
AGIWUR36311	Control	Trans	IV	9070000	7920000	9720000	6.77	-0.754	WBGene00043537	W03G1.3	W03G1.3	IV	511223
AGIWUR36346	Control	Trans	III	11820000	11200000	12390000	7.94	-0.584	WBGene00021851	Y54F10AM.7	Y54F10AM.7	III	2502159
AGIWUR36373	Control	Cis	III	5150000	4290000	10960000	4.67	0.573	WBGene00022507	ZC21.8	ZC21.8	III	8518842
AGIWUR36383	Control	Cis	IV	9530000	5140000	12520000	4.36	-0.417	WBGene00011421	T04B2.1	T04B2.1	IV	10041109
AGIWUR36401	Control	Cis	V	3910000	3040000	5130000	5.48	0.169	WBGene00005420	D1065.4	srh-210	V	4069409
AGIWUR36423	Control	Trans	I	9290000	3580000	10520000	12.06	1.643	WBGene00014185	ZK1025.5	ZK1025.5	I	11453890
AGIWUR36437	Control	Cis	I	11790000	3640000	13880000	4.87	0.513	WBGene00194703	F26B1.8	F26B1.8	I	6329538
AGIWUR36445	Control	Cis	IV	1000000	10000	1160000	9.12	0.656	WBGene00000816	Y55F3AM.15	csn-4	IV	1077458
AGIWUR36446	Control	Cis	III	9010000	8720000	10070000	20.64	3.551	WBGene00018416	F44E2.2	retr-1	III	8853722
AGIWUR36507	Control		II	3250000	3240000	3490000	19.31	1.624
AGIWUR36528	Control	Cis	II	13730000	13160000	13910000	7.44	0.683	WBGene00001885	ZK131.5	his-11	II	13821709
AGIWUR36546	Control	Cis	II	11000000	5400000	12000000	3.99	0.36	WBGene00016111	C25H3.1	C25H3.1	II	5699581
AGIWUR36560	Control	Trans	II	5590000	3880000	7950000	4.59	-0.22	WBGene00000419	C02F4.1	ced-5	IV	10484090
AGIWUR36571	Control	Trans	X	3030000	2560000	5740000	5.16	-0.332	WBGene00001457	Y37D8A.15	flp-14	III	12910128
AGIWUR3658	Control	Trans	IV	6440000	3800000	10280000	4.98	-0.211	WBGene00006708	Y54G2A.31	ubc-13	IV	2922593
AGIWUR36611	Control	Cis	III	10070000	3890000	11180000	4.21	0.212	WBGene00016143	C26E6.7	eri-9	III	4932414
AGIWUR36627	Control		II	2200000	1300000	2540000	13.97	-1.043
AGIWUR36640	Control	Cis	IV	4610000	2620000	7930000	5.26	-0.498	WBGene00044491	Y54G2A.48	Y54G2A.48	IV	2831575
AGIWUR36648	Control	Cis	III	12130000	11810000	12580000	9.24	0.53	WBGene00013562	Y75B8A.32	Y75B8A.32	III	12354843
AGIWUR36655	Control		IV	3470000	2540000	4040000	3.95	0.844
AGIWUR36698	Control	Cis	I	11040000	3640000	11790000	13.52	1.989	WBGene00014182	ZK1025.2	ZK1025.2	I	11449846
AGIWUR36710	Control		IV	3470000	2610000	7930000	4.21	0.883
AGIWUR36714	Control	Cis	V	8410000	4420000	10590000	9.72	-0.478	WBGene00017468	F14F9.5	F14F9.5	V	5127078
AGIWUR36717	Control	Trans	X	15380000	15370000	15660000	4.26	0.262	WBGene00010987	R03C1.1	R03C1.1	II	14907433
AGIWUR36743	Control	Trans	I	3650000	3520000	10520000	7.61	0.647	WBGene00014562	Y17D7B.7	Y17D7B.7	V	18780462
AGIWUR36744	Control	Cis	V	17740000	15050000	18040000	4.26	-0.312	WBGene00008826	F14H3.7	fbxa-100	V	16059761
AGIWUR36749	Control	Cis	IV	14780000	14770000	14920000	20.86	1.347	WBGene00044741	Y57G11C.52	Y57G11C.52	IV	14853971
AGIWUR36762	Control		I	2290000	2280000	2480000	4.91	-0.199
AGIWUR36782	Control	Cis	V	8410000	4420000	11800000	5.85	-0.569	WBGene00015964	C18C4.1	glb-5	V	5558874
AGIWUR36794	Control	Cis	V	590000	10000	590000	6.84	0.311	WBGene00019242	H24O09.1	srbc-40	V	715788
AGIWUR36849	Control	Cis	X	5730000	4890000	5740000	24.81	2.354	WBGene00006640	F39C12.3	tsp-14	X	4866653
AGIWUR3686	Control	Cis	II	2830000	2630000	2880000	12.74	0.896	WBGene00022445	Y110A2AL.9	Y110A2AL.9	II	2843354
AGIWUR3690	Control	Cis	V	16030000	15610000	17740000	10.96	-0.869	WBGene00012518	Y32B12A.3	Y32B12A.3	V	16493634
AGIWUR36901	Control	Trans	V	2780000	1150000	3860000	5.64	0.515	WBGene00009110	F25D1.5	F25D1.5	V	10545717
AGIWUR36903	Control	Trans	X	5730000	4140000	8890000	4.18	-0.323	WBGene00003647	T05B4.2	nhr-57	V	4131910
AGIWUR36915	Control	Trans	V	11380000	10580000	14820000	3.9	0.294	WBGene00015464	C05C8.7	C05C8.7	V	7242889
AGIWUR36923	Control	Cis	IV	14640000	14630000	14920000	11.68	0.425	WBGene00077762	Y57G11C.499	Y57G11C.499	IV	14754057
AGIWUR36953	Control	Trans	I	11570000	3640000	11980000	4.67	-1.342	WBGene00019449	K06H6.1	K06H6.1	V	588136
AGIWUR36953	Control	Cis	V	590000	10000	590000	4.69	-1.384	WBGene00019449	K06H6.1	K06H6.1	V	588136
AGIWUR36960	Control	Trans	X	1650000	10000	2860000	4.15	-0.261	WBGene00003858	K04G7.3	ogt-1	III	7145753
AGIWUR36984	Control	Cis	V	3440000	3040000	3860000	34.8	2.265	WBGene00020610	T20D4.4	T20D4.4	V	3415990
AGIWUR36995	Control	Trans	IV	9530000	7920000	11160000	4.22	-0.345	WBGene00008682	F11A10.1	lex-1	IV	12079449
AGIWUR37007	Control	Cis	II	700000	690000	1310000	11.71	0.464	WBGene00017871	F28A10.3	F28A10.3	II	840574
AGIWUR37032	Control	Trans	V	11800000	9020000	12420000	8.69	0.804	WBGene00021979	Y58A7A.5	Y58A7A.5	V	5085871
AGIWUR37056	Control	Cis	V	16530000	16420000	17530000	12.15	0.941	WBGene00013609	Y102A5B.3	clec-37	V	16850372
AGIWUR37071	Control	Cis	IV	13340000	9710000	14780000	4.36	-0.685	WBGene00045099	Y67A10A.13	Y67A10A.13	IV	14335169
AGIWUR37095	Control	Cis	V	16530000	15610000	18030000	6.46	0.308	WBGene00012081	T27C5.8	T27C5.8	V	17417108
AGIWUR37101	Control	Cis	III	600000	10000	600000	4.94	0.612	WBGene00021337	Y34F4.2	Y34F4.2	III	1010524
AGIWUR37102	Control	Cis	IV	13520000	12510000	14780000	5.11	-0.561	WBGene00010087	F55B11.5	F55B11.5	IV	14427668
AGIWUR37112	Control	Trans	IV	11160000	9710000	13520000	4.96	0.397	WBGene00013497	Y70D2A.2	hex-5	X	14901824
AGIWUR37149	Control	Cis	III	1170000	10000	2060000	5.81	0.417	WBGene00022332	Y82E9BL.16	fbxa-20	III	1311220
AGIWUR37159	Control	Trans	V	11380000	4430000	12420000	5.82	0.439	WBGene00007460	C08F11.13	C08F11.13	IV	13607416
AGIWUR37194	Control	Trans	X	1620000	10000	1720000	4.03	-0.276	WBGene00006768	ZK637.8	unc-32	III	8905538
AGIWUR37224	Control	Trans	V	20030000	19120000	20924149	5.54	-0.143	WBGene00005146	H04J21.2	srd-69	III	2362938
AGIWUR37228	Control	Cis	II	12590000	12340000	13040000	4.19	0.289	WBGene00001793	Y46G5A.31	gsy-1	II	12866379
AGIWUR3725	Control	Trans	II	4570000	3280000	5590000	4.08	0.429	WBGene00010296	F59A1.10	F59A1.10	V	17660278
AGIWUR3725	Control	Cis	V	17530000	16420000	18030000	9.24	-0.603	WBGene00010296	F59A1.10	F59A1.10	V	17660278
AGIWUR37257	Control	Trans	X	1620000	10000	2460000	4.26	-0.427	WBGene00044686	W07E11.4	flp-28	X	10087287
AGIWUR37259	Control	Trans	II	3580000	3240000	5590000	4.42	-0.343	WBGene00015598	C08E3.6	fbxa-163	II	1609262
AGIWUR37271	Control	Cis	II	2200000	1300000	2540000	20.86	1.349	WBGene00018101	F36H5.2	math-27	II	1767808
AGIWUR37280	Control	Cis	V	1020000	10000	2050000	4.51	0.45	WBGene00019744	M02H5.8	M02H5.8	V	449742
AGIWUR37287	Control	Cis	IV	10900000	9710000	13180000	9.04	-0.584	WBGene00008027	C39E9.2	scl-5	IV	13063980
AGIWUR37300	Control	Cis	V	15060000	14950000	15620000	8.52	0.756	WBGene00011699	T10H4.11	cyp-34A2	V	15288965
AGIWUR37310	Control	Cis	I	3650000	3520000	11570000	4.02	0.43	WBGene00017004	D1007.7	nrd-1	I	4597891
AGIWUR3732	Control	Cis	III	1170000	990000	1900000	6.34	0.454	WBGene00022348	Y82E9BR.16	Y82E9BR.16	III	1419715
AGIWUR37322	Control	Cis	V	2550000	10000	3050000	5.84	0.35	WBGene00000111	T08B1.3	alh-5	V	1996108
AGIWUR37340	Control	Trans	IV	7930000	5140000	8830000	9.11	0.801	WBGene00002204	W08D2.8	kin-21	IV	9832915
AGIWUR37353	Control	Cis	II	2830000	1300000	3290000	5.11	0.261	WBGene00077522	T10D4.15	T10D4.15	II	3146145
AGIWUR37433	Control	Cis	IV	990000	10000	1160000	7.14	0.322	WBGene00019073	F58H7.8	fbxc-3	IV	907848
AGIWUR37437	Control	Trans	V	11360000	8170000	14300000	5.28	-0.529	WBGene00019235	H23N18.4	H23N18.4	V	4901360
AGIWUR37440	Control		II	11000000	5650000	12000000	7.51	-0.64
AGIWUR37443	Control	Trans	IV	13300000	10270000	15430000	4	0.142	WBGene00009796	F46G10.1	F46G10.1	X	13309981
AGIWUR37461	Control	Trans	V	12420000	11370000	14820000	4.3	-0.089	WBGene00044541	K09H11.11	K09H11.11	V	5754444
AGIWUR37491	Control	Trans	X	680000	10000	680000	5.13	-0.338	WBGene00017428	F13D11.3	F13D11.3	X	5804352
AGIWUR37500	Control	Cis	V	19230000	19120000	20924149	4.53	0.208	WBGene00045415	Y43F8B.15	Y43F8B.15	V	19460789
AGIWUR37503	Control	Trans	I	3650000	3520000	8000000	8.17	0.672	WBGene00014562	Y17D7B.7	Y17D7B.7	V	18780462
AGIWUR3753	Control	Cis	X	2020000	1710000	3030000	7.56	0.6	WBGene00003761	T24D8.4	nlp-23	X	2342388
AGIWUR37539	Control	Cis	II	2880000	2630000	3490000	9.17	-0.605	WBGene00017460	F14D2.12	bath-30	II	3345283
AGIWUR3755	Control	Trans	I	11040000	7890000	11790000	4.14	-0.462	WBGene00007598	C15A11.4	C15A11.4	I	7398821
AGIWUR37551	Control	Cis	III	12390000	11260000	13130000	4.63	-0.273	WBGene00014613	Y111B2A.25	Y111B2A.25	III	12528186
AGIWUR37563	Control	Cis	V	2950000	2040000	3910000	4.53	0.499	WBGene00019961	R08E5.1	R08E5.1	V	3769784
AGIWUR37564	Control	Trans	II	3580000	3240000	5030000	6.22	-0.317	WBGene00015596	C08E3.4	fbxa-161	II	1606597
AGIWUR37578	Control	Trans	X	1620000	10000	2460000	4.66	-0.328	WBGene00015466	C05C8.9	hyls-1	V	7237375
AGIWUR37600	Control	Trans	V	20030000	19120000	20924149	4.64	0.386	WBGene00012566	Y37H2A.6	fbxa-211	V	18127659
AGIWUR37602	Control	Cis	II	3890000	3480000	4570000	13.72	0.802	WBGene00021190	Y14H12A.1	Y14H12A.1	II	3993257
AGIWUR37604	Control	Cis	III	1170000	1160000	1550000	10.7	0.798	WBGene00022478	Y119D3A.3	fbxa-35	III	1295676
AGIWUR37604	Control	Trans	IV	3810000	2790000	4610000	5.21	0.608	WBGene00022478	Y119D3A.3	fbxa-35	III	1295676
AGIWUR37650	Control	Cis	V	16030000	15610000	17970000	7.76	-0.591	WBGene00012404	Y6G8.2	Y6G8.2	V	17594323
AGIWUR37678	Control	Trans	X	12560000	12430000	12770000	11.09	0.631	WBGene00004002	T21E8.3	pgp-8	X	10859286
AGIWUR37682	Control	Trans	X	2720000	1610000	8660000	3.91	-0.374	WBGene00008343	C56A3.4	C56A3.4	V	13550506
AGIWUR37684	Control	Cis	IV	14780000	14770000	14920000	20.73	1.317	WBGene00044741	Y57G11C.52	Y57G11C.52	IV	14853971
AGIWUR37700	Control	Trans	I	11040000	6010000	11790000	5.8	-0.495	WBGene00008161	C47F8.5	C47F8.5	I	12321928
AGIWUR37720	Control	Cis	IV	10900000	10270000	11160000	12.86	-0.736	WBGene00045122	F22B3.10	F22B3.10	IV	11413186
AGIWUR37754	Control	Trans	IV	990000	10000	1330000	4.22	0.306	WBGene00022586	ZC308.4	ZC308.4	I	6368273
AGIWUR37774	Control	Cis	II	2200000	1300000	2540000	14.35	-1.849	WBGene00015606	C08F1.1	math-2	II	1797858
AGIWUR37778	Control	Trans	III	3900000	2690000	11210000	4.14	-0.367	WBGene00020156	T02B11.4	T02B11.4	V	869072
AGIWUR37806	Control	Cis	V	20030000	19160000	20924149	10.69	0.543	WBGene00010934	M162.8	fbxa-118	V	19776050
AGIWUR37833	Control	Trans	X	13520000	13050000	13960000	4.18	-0.179	WBGene00011648	T09E8.3	T09E8.3	V	13180314
AGIWUR37836	Control	Trans	X	680000	10000	680000	4.23	-0.282	WBGene00020865	T27E4.7	T27E4.7	V	9074763
AGIWUR37846	Control	Cis	V	14960000	14810000	16430000	5.4	0.27	WBGene00014643	B0391.8	B0391.8	V	15595036
AGIWUR37859	Control	Cis	II	5660000	3480000	11830000	4.6	0.362	WBGene00017348	F10E7.6	F10E7.6	II	7113036
AGIWUR37863	Control	Cis	II	5590000	5400000	7950000	7.35	0.491	WBGene00019120	F59E12.4	npl-4.1	II	5631339
AGIWUR37896	Control	Trans	X	680000	10000	680000	4.01	-0.299	WBGene00004286	D2013.1	rab-39	II	9321796
AGIWUR37922	Control		I	2610000	2480000	2880000	4.35	0.317
AGIWUR37956	Control	Trans	X	680000	10000	680000	4.6	-0.36	WBGene00006818	C30A5.7	unc-86	III	8212684
AGIWUR37977	Control	Cis	II	2830000	2630000	2880000	17.49	1.19	WBGene00022445	Y110A2AL.9	Y110A2AL.9	II	2843354
AGIWUR38012	Control	Trans	II	5410000	3880000	7950000	4.35	-0.248	WBGene00004307	C27B7.8	rap-1	IV	8916239
AGIWUR38029	Control	Trans	II	5410000	3880000	7950000	4.04	-0.174	WBGene00010695	K08H10.2	K08H10.2	V	10022474
AGIWUR38034	Control	Cis	V	3440000	2720000	3860000	6.61	0.766	WBGene00020873	T28A11.6	T28A11.6	V	3262569
AGIWUR38076	Control	Cis	V	7180000	4420000	8180000	8.6	0.358	WBGene00016816	C50E3.5	C50E3.5	V	7587977
AGIWUR38077	Control	Cis	II	3250000	3240000	3490000	14.97	1.227	WBGene00017456	F14D2.8	F14D2.8	II	3346748
AGIWUR38078	Control	Cis	IV	6440000	4030000	9530000	4.95	0.338	WBGene00016760	C49A9.6	C49A9.6	IV	6210989
AGIWUR38085	Control	Cis	X	12770000	9090000	14700000	4.29	0.287	WBGene00008694	F11C1.5	F11C1.5	X	12991377
AGIWUR38106	Control	Cis	V	590000	10000	590000	10.14	0.744	WBGene00003713	M02H5.7	nhr-123	V	451452
AGIWUR38130	Control	Cis	III	600000	10000	600000	23.04	2.354	WBGene00008352	cTel54X.1	fbxa-6	III	1271
AGIWUR38141	Control	Trans	II	700000	10000	2630000	4.52	-0.456	WBGene00017632	F20B6.9	F20B6.9	X	4204578
AGIWUR3815	Control	Cis	I	9290000	3580000	11570000	7.32	0.655	WBGene00014184	ZK1025.4	ZK1025.4	I	11456473
AGIWUR38153	Control	Cis	V	1160000	10000	3050000	5.94	0.202	WBGene00020340	T08B1.1	T08B1.1	V	1982447
AGIWUR38194	Control	Cis	IV	9530000	7920000	10280000	5.59	-0.357	WBGene00011421	T04B2.1	T04B2.1	IV	10041109
AGIWUR38204	Control		IV	3470000	2540000	4040000	4	0.846
AGIWUR38206	Control	Trans	IV	9870000	4030000	11160000	4.1	-0.276	WBGene00000114	F13D12.4	alh-8	II	11728886
AGIWUR38215	Control		X	1250000	10000	2460000	5.58	0.577
AGIWUR38231	Control	Cis	II	2200000	1300000	2540000	34.47	3.37	WBGene00022562	ZC204.12	ZC204.12	II	1656269
AGIWUR38233	Control	Trans	X	1650000	1610000	1810000	4.4	-0.389	WBGene00011625	T08G5.5	vps-39	V	14034320
AGIWUR38241	Control	Trans	II	2200000	690000	2540000	7.93	-0.328	WBGene00018699	F52E1.12	F52E1.12	V	8380762
AGIWUR38244	Control	Trans	X	680000	10000	680000	3.92	-0.314	WBGene00010175	F56H11.2	F56H11.2	IV	9531251
AGIWUR38250	Control	Cis	V	590000	10000	590000	6.95	-1.273	WBGene00015757	C14C6.3	C14C6.3	V	543470
AGIWUR38259	Control	Trans	III	13060000	12790000	13783700	4.3	0.221	WBGene00009180	F26H11.2	nurf-1	II	14390325
AGIWUR38265	Control	Cis	V	16530000	16420000	17530000	9.72	0.564	WBGene00044181	F09C6.11	F09C6.11	V	16881937
AGIWUR3827	Control	Cis	IV	3810000	2790000	4610000	8.86	0.51	WBGene00019528	K08D10.1	K08D10.1	IV	4181295
AGIWUR38278	Control	Cis	III	6440000	4300000	8570000	9.42	0.671	WBGene00044799	ZK686.6	ZK686.6	III	7771526
AGIWUR38293	Control	Cis	V	16530000	16420000	17530000	16.21	1.115	WBGene00013611	Y102A5C.2	Y102A5C.2	V	16918786
AGIWUR3835	Control	Cis	II	4570000	2630000	7950000	3.99	-0.263	WBGene00017460	F14D2.12	bath-30	II	3345283
AGIWUR38360	Control	Trans	X	1620000	10000	1720000	5.07	-0.38	WBGene00000039	C42D8.5	acn-1	X	5092250
AGIWUR38362	Control		IV	3470000	2610000	7930000	4.28	0.892
AGIWUR38372	Control	Cis	II	2200000	1300000	2540000	29.65	2.386	WBGene00015608	C08F1.4	math-3	II	1767854
AGIWUR38388	Control	Cis	I	14690000	14680000	15072423	7.94	-0.548	WBGene00002189	ZK909.2	kin-1	I	14919520
AGIWUR38398	Control		IV	3470000	2610000	7930000	4.15	0.886
AGIWUR38420	Control	Cis	II	13730000	12340000	13910000	4.14	0.314	WBGene00013009	Y48E1B.11	fbxc-23	II	13594936
AGIWUR38424	Control	Trans	II	13410000	12340000	14360000	3.96	-0.508	WBGene00019944	R07G3.8	R07G3.8	II	7618190
AGIWUR3843	Control	Trans	IV	10900000	8820000	13180000	5.22	-0.281	WBGene00014826	R13H4.2	R13H4.2	V	11836340
AGIWUR38458	Control	Cis	III	600000	10000	600000	12.16	1.875	WBGene00050914	T12B5.15	T12B5.15	III	954284
AGIWUR38460	Control	Cis	II	2540000	10000	2880000	8.01	0.583	WBGene00015593	C08E3.1	C08E3.1	II	1633812
AGIWUR38482	Control	Cis	X	4150000	3020000	4890000	6.76	-0.459	WBGene00001455	C05E11.8	flp-12	X	4591254
AGIWUR38507	Control	Cis	V	8410000	4430000	12020000	5.81	0.347	WBGene00017317	F09G2.9	F09G2.9	V	7193745
AGIWUR38516	Control	Cis	X	2020000	1800000	2460000	13.3	1.042	WBGene00002039	T10H10.1	hum-6	X	2303074
[truncated: 7,688 more rows]
