# Supplementary material for: Contribution of trans regulatory eQTL to cryptic genetic variation in C. elegans
Source: BMC Genomics. 2017 Jun 29;18:500. doi: 10.1186/s12864-017-3899-8 (PMC5492678; doi:10.1186/s12864-017-3899-8)
Supplement: Supplementary file 12 — Table listing polymorphisms in eQTL. The polymorphism between and CB4856 and N2 were taken from Thompson et al., 2015 and counted in the genes with cis-, trans-, or no eQTL. Furthermore, the cis- and trans-eQTL have also been compared based on effect (higher expression in CB4856 or N2). The occurrences of polymorphic genes in the three sets were compared by a chi-squared test. (XLSX 18 kb) [file 12864_2017_3899_MOESM12_ESM.xlsx]

## Sheet: Sheet 1
QTL		Polymorphisms			Chi-squared test
Type QTL	Unique genes	Polymorphism	Polymorphic genes	Percentage polymorphic genes	cis versus trans	cis versus none	trans versus none	cis (N2 effect versus CB4856 effect)	trans (N2 effect versus CB4856 effect)
Cis	1588	exon_deletions	346	21.8	3.52702e-75	0	NA	NA	NA
Cis	1588	Frameshifts	249	15.7	2.46365e-34	1.10647e-86	NA	NA	NA
Cis	1588	fully_deleted	151	9.5	5.65071e-35	2.4883e-142	NA	NA	NA
Cis	1588	Gene_.5primeSNVs	192	12.1	1.03403e-07	5.63485e-32	NA	NA	NA
Cis	1588	Gene_3primeSNVs	398	25.1	3.65608e-20	2.37165e-51	NA	NA	NA
Cis	1588	Gene_nonsynonymous_subs	873	55	9.64127e-40	3.7077e-60	NA	NA	NA
Cis	1588	Gene_SNV_splice	52	3.3	4.18349e-08	1.06149e-23	NA	NA	NA
Cis	1588	Gene_stops_gained	83	5.2	1.43246e-13	2.8967e-38	NA	NA	NA
Cis	1588	Gene_Stops_lost	30	1.9	0.00122802	8.08898e-15	NA	NA	NA
Cis	1588	Gene_Synonymous_subs	826	52	5.85682e-38	5.34446e-70	NA	NA	NA
Cis	1588	in_highlydivergent	383	24.1	5.00612e-84	0	NA	NA	NA
Cis	1588	inframe_indels	184	11.6	4.99529e-28	7.03932e-61	NA	NA	NA
Cis	1588	nonsynonymous_substitution	873	55	9.64127e-40	4.03583e-60	NA	NA	NA
Cis	1588	stops_gained	127	8	3.62172e-24	2.48449e-69	NA	NA	NA
Cis	1588	stops_lost	29	1.8	0.00202098	1.35203e-13	NA	NA	NA
Cis	1588	synonymous_substitution	830	52.3	1.09032e-37	9.08602e-70	NA	NA	NA
none	17116	exon_deletions	453	2.6	NA	0	0.163316	NA	NA
none	17116	Frameshifts	717	4.2	NA	1.10647e-86	0.915691	NA	NA
none	17116	fully_deleted	161	0.9	NA	2.4883e-142	0.573856	NA	NA
none	17116	Gene_.5primeSNVs	851	5	NA	5.63485e-32	3.40382e-05	NA	NA
none	17116	Gene_3primeSNVs	2015	11.8	NA	2.37165e-51	0.0231161	NA	NA
none	17116	Gene_nonsynonymous_subs	5876	34.3	NA	3.7077e-60	0.535128	NA	NA
none	17116	Gene_SNV_splice	122	0.7	NA	1.06149e-23	0.638289	NA	NA
none	17116	Gene_stops_gained	191	1.1	NA	2.8967e-38	0.886708	NA	NA
none	17116	Gene_Stops_lost	67	0.4	NA	8.08898e-15	0.0536889	NA	NA
none	17116	Gene_Synonymous_subs	5188	30.3	NA	5.34446e-70	0.301516	NA	NA
none	17116	in_highlydivergent	459	2.7	NA	0	0.0255615	NA	NA
none	17116	inframe_indels	546	3.2	NA	7.03932e-61	0.323191	NA	NA
none	17116	nonsynonymous_substitution	5877	34.3	NA	4.03583e-60	0.5315	NA	NA
none	17116	stops_gained	251	1.5	NA	2.48449e-69	0.849517	NA	NA
none	17116	stops_lost	68	0.4	NA	1.35203e-13	0.0604105	NA	NA
none	17116	synonymous_substitution	5230	30.6	NA	9.08602e-70	0.276432	NA	NA
Trans	2300	exon_deletions	73	3.2	3.52702e-75	NA	0.163316	NA	NA
Trans	2300	Frameshifts	98	4.3	2.46365e-34	NA	0.915691	NA	NA
Trans	2300	fully_deleted	25	1.1	5.65071e-35	NA	0.573856	NA	NA
Trans	2300	Gene_.5primeSNVs	162	7	1.03403e-07	NA	3.40382e-05	NA	NA
Trans	2300	Gene_3primeSNVs	309	13.4	3.65608e-20	NA	0.0231161	NA	NA
Trans	2300	Gene_nonsynonymous_subs	774	33.7	9.64127e-40	NA	0.535128	NA	NA
Trans	2300	Gene_SNV_splice	19	0.8	4.18349e-08	NA	0.638289	NA	NA
Trans	2300	Gene_stops_gained	27	1.2	1.43246e-13	NA	0.886708	NA	NA
Trans	2300	Gene_Stops_lost	16	0.7	0.00122802	NA	0.0536889	NA	NA
Trans	2300	Gene_Synonymous_subs	722	31.4	5.85682e-38	NA	0.301516	NA	NA
Trans	2300	in_highlydivergent	81	3.5	5.00612e-84	NA	0.0255615	NA	NA
Trans	2300	inframe_indels	64	2.8	4.99529e-28	NA	0.323191	NA	NA
Trans	2300	nonsynonymous_substitution	774	33.7	9.64127e-40	NA	0.5315	NA	NA
Trans	2300	stops_gained	32	1.4	3.62172e-24	NA	0.849517	NA	NA
Trans	2300	stops_lost	16	0.7	0.00202098	NA	0.0604105	NA	NA
Trans	2300	synonymous_substitution	729	31.7	1.09032e-37	NA	0.276432	NA	NA
Cis CB4856	531	exon_deletions	45	8.5	NA	NA	NA	7.51386e-20	NA
Cis CB4856	531	Frameshifts	63	11.9	NA	NA	NA	0.00277788	NA
Cis CB4856	531	fully_deleted	6	1.1	NA	NA	NA	2.57174e-15	NA
Cis CB4856	531	Gene_.5primeSNVs	64	12.1	NA	NA	NA	0.855214	NA
Cis CB4856	531	Gene_3primeSNVs	119	22.4	NA	NA	NA	0.0509713	NA
Cis CB4856	531	Gene_nonsynonymous_subs	296	55.7	NA	NA	NA	0.726294	NA
Cis CB4856	531	Gene_SNV_splice	11	2.1	NA	NA	NA	0.090225	NA
Cis CB4856	531	Gene_stops_gained	17	3.2	NA	NA	NA	0.0179222	NA
Cis CB4856	531	Gene_Stops_lost	11	2.1	NA	NA	NA	0.91528	NA
Cis CB4856	531	Gene_Synonymous_subs	287	54	NA	NA	NA	0.332757	NA
Cis CB4856	531	in_highlydivergent	67	12.6	NA	NA	NA	6.64626e-14	NA
Cis CB4856	531	inframe_indels	45	8.5	NA	NA	NA	0.00744794	NA
Cis CB4856	531	nonsynonymous_substitution	295	55.6	NA	NA	NA	0.807618	NA
Cis CB4856	531	stops_gained	30	5.6	NA	NA	NA	0.0251431	NA
Cis CB4856	531	stops_lost	10	1.9	NA	NA	NA	1	NA
Cis CB4856	531	synonymous_substitution	289	54.4	NA	NA	NA	0.314359	NA
Cis N2	1079	exon_deletions	309	28.6	NA	NA	NA	7.51386e-20	NA
Cis N2	1079	Frameshifts	192	17.8	NA	NA	NA	0.00277788	NA
Cis N2	1079	fully_deleted	146	13.5	NA	NA	NA	2.57174e-15	NA
Cis N2	1079	Gene_.5primeSNVs	135	12.5	NA	NA	NA	0.855214	NA
Cis N2	1079	Gene_3primeSNVs	292	27.1	NA	NA	NA	0.0509713	NA
Cis N2	1079	Gene_nonsynonymous_subs	590	54.7	NA	NA	NA	0.726294	NA
Cis N2	1079	Gene_SNV_splice	41	3.8	NA	NA	NA	0.090225	NA
Cis N2	1079	Gene_stops_gained	66	6.1	NA	NA	NA	0.0179222	NA
Cis N2	1079	Gene_Stops_lost	20	1.9	NA	NA	NA	0.91528	NA
Cis N2	1079	Gene_Synonymous_subs	554	51.3	NA	NA	NA	0.332757	NA
Cis N2	1079	in_highlydivergent	321	29.7	NA	NA	NA	6.64626e-14	NA
Cis N2	1079	inframe_indels	142	13.2	NA	NA	NA	0.00744794	NA
Cis N2	1079	nonsynonymous_substitution	591	54.8	NA	NA	NA	0.807618	NA
Cis N2	1079	stops_gained	97	9	NA	NA	NA	0.0251431	NA
Cis N2	1079	stops_lost	20	1.9	NA	NA	NA	1	NA
Cis N2	1079	synonymous_substitution	557	51.6	NA	NA	NA	0.314359	NA
Trans CB4856	1372	exon_deletions	32	2.3	NA	NA	NA	NA	0.0107407
Trans CB4856	1372	Frameshifts	49	3.6	NA	NA	NA	NA	0.0526975
Trans CB4856	1372	fully_deleted	9	0.7	NA	NA	NA	NA	0.038404
Trans CB4856	1372	Gene_.5primeSNVs	96	7	NA	NA	NA	NA	0.812803
Trans CB4856	1372	Gene_3primeSNVs	162	11.8	NA	NA	NA	NA	0.005059
Trans CB4856	1372	Gene_nonsynonymous_subs	432	31.5	NA	NA	NA	NA	0.0221603
Trans CB4856	1372	Gene_SNV_splice	12	0.9	NA	NA	NA	NA	0.843934
Trans CB4856	1372	Gene_stops_gained	18	1.3	NA	NA	NA	NA	0.650882
Trans CB4856	1372	Gene_Stops_lost	11	0.8	NA	NA	NA	NA	0.771762
Trans CB4856	1372	Gene_Synonymous_subs	388	28.3	NA	NA	NA	NA	8.79066e-05
Trans CB4856	1372	in_highlydivergent	39	2.8	NA	NA	NA	NA	0.0762687
Trans CB4856	1372	inframe_indels	33	2.4	NA	NA	NA	NA	0.124804
Trans CB4856	1372	nonsynonymous_substitution	432	31.5	NA	NA	NA	NA	0.0221603
Trans CB4856	1372	stops_gained	20	1.5	NA	NA	NA	NA	0.926857
Trans CB4856	1372	stops_lost	11	0.8	NA	NA	NA	NA	0.771762
Trans CB4856	1372	synonymous_substitution	393	28.6	NA	NA	NA	NA	0.000128457
Trans N2	981	exon_deletions	42	4.3	NA	NA	NA	NA	0.0107407
Trans N2	981	Frameshifts	52	5.3	NA	NA	NA	NA	0.0526975
Trans N2	981	fully_deleted	16	1.6	NA	NA	NA	NA	0.038404
Trans N2	981	Gene_.5primeSNVs	72	7.3	NA	NA	NA	NA	0.812803
Trans N2	981	Gene_3primeSNVs	156	15.9	NA	NA	NA	NA	0.005059
Trans N2	981	Gene_nonsynonymous_subs	354	36.1	NA	NA	NA	NA	0.0221603
Trans N2	981	Gene_SNV_splice	7	0.7	NA	NA	NA	NA	0.843934
Trans N2	981	Gene_stops_gained	10	1	NA	NA	NA	NA	0.650882
Trans N2	981	Gene_Stops_lost	6	0.6	NA	NA	NA	NA	0.771762
Trans N2	981	Gene_Synonymous_subs	353	36	NA	NA	NA	NA	8.79066e-05
Trans N2	981	in_highlydivergent	42	4.3	NA	NA	NA	NA	0.0762687
Trans N2	981	inframe_indels	35	3.6	NA	NA	NA	NA	0.124804
Trans N2	981	nonsynonymous_substitution	354	36.1	NA	NA	NA	NA	0.0221603
Trans N2	981	stops_gained	13	1.3	NA	NA	NA	NA	0.926857
Trans N2	981	stops_lost	6	0.6	NA	NA	NA	NA	0.771762
Trans N2	981	synonymous_substitution	355	36.2	NA	NA	NA	NA	0.000128457
