# Supplementary material for: Contribution of trans regulatory eQTL to cryptic genetic variation in C. elegans
Source: BMC Genomics. 2017 Jun 29;18:500. doi: 10.1186/s12864-017-3899-8 (PMC5492678; doi:10.1186/s12864-017-3899-8)
Supplement: Supplementary file 13 — A list of trans-bands. This table lists the identified trans-bands per treatment. The number of affected genes and the number of spots with a trans-eQTL these genes were represented by are shown. (XLSX 8 kb) [file 12864_2017_3899_MOESM13_ESM.xlsx]

## Sheet: Sheet 1
treatment	trans_band	Genes_affected	Spots_affected
Control	I:3.5-4	18	34
Control	IV:9.5-11	51	65
Control	V:11-11.5	23	31
Control	X:0.5-2	168	210
Control	X:4-6	65	90
Heat-stress	I:2-3.5	480	621
Heat-stress	II:12-13.5	167	199
Heat-stress	III:0.5-2	54	63
Heat-stress	III:11-11.5	41	46
Heat-stress	IV:1-2.5	244	346
Heat-stress	IV:4-4.5	30	45
Heat-stress	V:1-3	125	165
Recovery	I:1.5-3	197	216
Recovery	III:2-2.5	41	53
Recovery	IV:1-2	31	45
Recovery	IV:4-4.5	19	20
Recovery	V:11.5-12	17	29
Recovery	V:18.5-19	25	25
Recovery	V:2.5-3	13	22
