# Supplementary material for: Contribution of trans regulatory eQTL to cryptic genetic variation in C. elegans
Source: BMC Genomics. 2017 Jun 29;18:500. doi: 10.1186/s12864-017-3899-8 (PMC5492678; doi:10.1186/s12864-017-3899-8)
Supplement: Supplementary file 17 — A list of the enrichment analysis of genes with an eQTL. Enrichment analysis on the genes with eQTL across different conditions. The sets were also analyzed for genes with an eQTL with a specific allelic effect, belonging to a specific trans-band and found, and belonging to a specific treatment. The allelic effects are indicated based on direction (e.g. cis-CB4856 means cis-eQTL higher expressed in CB4856). The database used for enrichment (Annotation) and the category (Group), and the number of genes on the array that are in the group (Genes_in_group) are indicated. Furthermore, the overlap with the cluster (Overlap) and the Bonferroni-corrected significance of that overlap are shown. (XLSX 24 kb) [file 12864_2017_3899_MOESM17_ESM.xlsx]

## Sheet: Sheet 1
Condition	Term	Annotation	Group	Genes_in_group	Overlap_expected	Overlap	bonferroni
Whole_set	Cis	Gene_Ontology	innate immune response	296	25.8	57	6.92594e-05
Whole_set	Cis	Gene_Ontology	protein homooligomerization	50	4.4	16	0.0109769
Whole_set	Cis	Gene_class	bath	44	3.8	18	2.29339e-05
Whole_set	Cis	Gene_class	btb	21	1.8	14	8.13727e-08
Whole_set	Cis	Gene_class	fbxa	218	19	89	1.35045e-34
Whole_set	Cis	Gene_class	math	50	4.4	27	4.68251e-13
Whole_set	Cis_CB4856	Gene_class	fbxa	218	6.5	25	4.47176e-05
Whole_set	Cis_CB4856	Gene_class	nspe	7	0.2	5	0.00010011
Whole_set	Cis_N2	Gene_Ontology	innate immune response	296	17.3	39	0.0148074
Whole_set	Cis_N2	Gene_Ontology	protein homooligomerization	50	2.9	14	0.00204399
Whole_set	Cis_N2	Gene_class	bath	44	2.6	15	3.16576e-05
Whole_set	Cis_N2	Gene_class	btb	21	1.2	10	0.000114942
Whole_set	Cis_N2	Gene_class	fbxa	218	12.8	64	1.6236e-24
Whole_set	Cis_N2	Gene_class	math	50	2.9	21	2.45742e-10
Whole_set	Trans	Gene_Ontology	innate immune response	296	37.6	82	2.24119e-08
Whole_set	Trans	Gene_Ontology	neuropeptide signaling pathway	91	11.6	29	0.00892234
Whole_set	Trans	Anatomy	coelomocyte	862	109.5	155	0.0468251
Whole_set	Trans	Anatomy	dopaminergic neuron	1521	193.1	276	2.0916e-06
Whole_set	Trans	Anatomy	hypodermis	2663	338.1	448	3.02328e-07
Whole_set	Trans	Anatomy	intestine	5078	644.8	861	1.31971e-20
Whole_set	Trans	Anatomy	muscle cell	1410	179	258	3.80609e-06
Whole_set	Trans	Anatomy	OLL	2819	357.9	468	7.42128e-07
Whole_set	Trans	Anatomy	PVD	2818	357.8	468	6.92594e-07
Whole_set	Trans	Transcriptionfactor_Binding_Site	C01B12.2_L2 stage larvae	2891	367.1	469	2.14032e-05
Whole_set	Trans	Transcriptionfactor_Binding_Site	daf-16_L4-Young Adult	2980	378.4	462	0.0104828
Whole_set	Trans	Transcriptionfactor_Binding_Site	fos-1_L2 stage larvae	2334	296.4	395	2.82149e-06
Whole_set	Trans	Transcriptionfactor_Binding_Site	fos-1_L3 stage larvae	1576	200.1	265	0.00725235
Whole_set	Trans	Transcriptionfactor_Binding_Site	hpl-2_fed L1 stage larvae	2417	306.9	391	0.000956046
Whole_set	Trans	Transcriptionfactor_Binding_Site	lin-35_fed L1 stage larvae	2479	314.8	398	0.00173972
Whole_set	Trans	Transcriptionfactor_Binding_Site	nhr-28_L4 stage larvae	2330	295.9	400	2.88721e-07
Whole_set	Trans	Transcriptionfactor_Binding_Site	nhr-77_L4 stage larvae	3756	476.9	580	0.000407829
Whole_set	Trans	Transcriptionfactor_Binding_Site	pqm-1_L3 stage larvae	1488	188.9	274	4.90319e-07
Whole_set	Trans	Transcriptionfactor_Binding_Site	R02D3.7_L3 stage larvae	2450	311.1	387	0.0155052
Whole_set	Trans	Transcriptionfactor_Binding_Site	sax-3_L4 stage larvae	1976	250.9	338	2.14032e-05
Whole_set	Trans	Transcriptionfactor_Binding_Site	unc-62_Day Four Young Adult	1114	141.5	201	0.00123163
Whole_set	Trans	Transcriptionfactor_Binding_Site	W03F9.2_L4-Young Adult	3856	489.6	582	0.0104828
Whole_set	Trans	Gene_class	nspc	17	2.2	11	0.00120359
Whole_set	Trans_CB4856	Gene_Ontology	extracellular region	316	23.7	49	0.00871924
Whole_set	Trans_CB4856	Gene_Ontology	neuropeptide signaling pathway	91	6.8	25	3.39218e-05
Whole_set	Trans_CB4856	Anatomy	dopaminergic neuron	1521	114.3	206	1.44703e-13
Whole_set	Trans_CB4856	Anatomy	hypodermis	2663	200	290	1.20359e-07
Whole_set	Trans_CB4856	Anatomy	intestine	5078	381.4	476	0.000123163
Whole_set	Trans_CB4856	Anatomy	muscle cell	1410	105.9	160	0.000777103
Whole_set	Trans_CB4856	Anatomy	OLL	2819	211.8	291	4.07829e-05
Whole_set	Trans_CB4856	Anatomy	PVD	2818	211.7	291	3.98546e-05
Whole_set	Trans_CB4856	Gene_class	flp	30	2.3	11	0.0155052
Whole_set	Trans_CB4856	Gene_class	nlp	43	3.2	13	0.0355205
Whole_set	Trans_CB4856	Gene_class	nspc	17	1.3	10	7.08726e-05
Whole_set	Trans_N2	Gene_Ontology	innate immune response	296	16.8	54	1.14942e-10
Whole_set	Trans_N2	Anatomy	germ line	10434	593.9	713	5.0174e-09
Whole_set	Trans_N2	Anatomy	intestine	5078	289	430	2.75727e-17
Whole_set	Trans_N2	Transcriptionfactor_Binding_Site	alr-1_L2 stage larvae	1511	86	132	0.0050174
Whole_set	Trans_N2	Transcriptionfactor_Binding_Site	aly-2_L2 stage larvae	1773	100.9	151	0.0032395
Whole_set	Trans_N2	Transcriptionfactor_Binding_Site	ama-1_L2 stage larvae	470	26.8	54	0.00661422
Whole_set	Trans_N2	Transcriptionfactor_Binding_Site	C01B12.2_L2 stage larvae	2891	164.6	254	2.14032e-09
Whole_set	Trans_N2	Transcriptionfactor_Binding_Site	dpl-1_L4 stage larvae	3077	175.1	241	0.000813727
Whole_set	Trans_N2	Transcriptionfactor_Binding_Site	dpl-1_Young Adult	1921	109.3	174	3.16576e-06
Whole_set	Trans_N2	Transcriptionfactor_Binding_Site	efl-1_Young Adult	2912	165.8	234	0.000148074
Whole_set	Trans_N2	Transcriptionfactor_Binding_Site	F45C12.2_fed L1 stage larvae	1351	76.9	118	0.0219017
Whole_set	Trans_N2	Transcriptionfactor_Binding_Site	F45C12.2_L3 stage larvae	675	38.4	68	0.0363478
Whole_set	Trans_N2	Transcriptionfactor_Binding_Site	fos-1_L2 stage larvae	2334	132.9	211	2.88721e-08
Whole_set	Trans_N2	Transcriptionfactor_Binding_Site	fos-1_L3 stage larvae	1576	89.7	142	0.000251466
Whole_set	Trans_N2	Transcriptionfactor_Binding_Site	gei-11_L2 stage larvae	1281	72.9	116	0.00436997
Whole_set	Trans_N2	Transcriptionfactor_Binding_Site	gei-11_L3 stage larvae	1752	99.7	147	0.0117619
Whole_set	Trans_N2	Transcriptionfactor_Binding_Site	hpl-2_fed L1 stage larvae	2417	137.6	213	2.57323e-07
Whole_set	Trans_N2	Transcriptionfactor_Binding_Site	lin-35_fed L1 stage larvae	2479	141.1	213	2.6945e-06
Whole_set	Trans_N2	Transcriptionfactor_Binding_Site	mdl-1_fed L1 stage larvae	2231	127	181	0.00537624
Whole_set	Trans_N2	Transcriptionfactor_Binding_Site	nhr-11_L2 stage larvae	610	34.7	68	0.000813727
Whole_set	Trans_N2	Transcriptionfactor_Binding_Site	nhr-28_L4 stage larvae	2330	132.6	200	1.23163e-05
Whole_set	Trans_N2	Transcriptionfactor_Binding_Site	nhr-6_L2 stage larvae	2035	115.8	169	0.0030937
Whole_set	Trans_N2	Transcriptionfactor_Binding_Site	nhr-77_fed L1 stage larvae	1704	97	144	0.010011
Whole_set	Trans_N2	Transcriptionfactor_Binding_Site	nhr-77_L3 stage larvae	1719	97.8	144	0.0166142
Whole_set	Trans_N2	Transcriptionfactor_Binding_Site	nhr-77_L4 stage larvae	3756	213.8	301	5.89493e-07
Whole_set	Trans_N2	Transcriptionfactor_Binding_Site	pha-4_fed L1 stage larvae	2237	127.3	185	0.000978315
Whole_set	Trans_N2	Transcriptionfactor_Binding_Site	pha-4_L2 stage larvae	2136	121.6	189	3.31496e-06
Whole_set	Trans_N2	Transcriptionfactor_Binding_Site	pha-4_starved L1 stage larvae	1778	101.2	147	0.026945
Whole_set	Trans_N2	Transcriptionfactor_Binding_Site	pha-4_Young Adult	764	43.5	76	0.0155052
Whole_set	Trans_N2	Transcriptionfactor_Binding_Site	pqm-1_L3 stage larvae	1488	84.7	142	5.50147e-06
Whole_set	Trans_N2	Transcriptionfactor_Binding_Site	R02D3.7_L3 stage larvae	2450	139.5	209	7.95204e-06
Whole_set	Trans_N2	Transcriptionfactor_Binding_Site	sax-3_L4 stage larvae	1976	112.5	176	9.34283e-06
Whole_set	Trans_N2	Transcriptionfactor_Binding_Site	unc-62_Day Four Young Adult	1114	63.4	114	6.03224e-06
Whole_set	Trans_N2	Transcriptionfactor_Binding_Site	W03F9.2_L4-Young Adult	3856	219.5	304	3.02328e-06
Whole_set	Trans_N2	Phenotype	slow growth	1775	101	150	0.00576074
Whole_set	Trans_N2	Disease	MELAS syndrome	5	0.3	4	0.0123163
Whole_set	Trans_N2	RNAi_phenotype	lysosome-related organelle morphology variant	310	17.6	40	0.00913017
Whole_set	Trans_N2	RNAi_phenotype	slow growth	1810	103	150	0.0182171
Recovery	Cis_Recovery	Gene_Ontology	innate immune response	296	17.5	40	0.00708726
Recovery	Cis_Recovery	Gene_class	bath	44	2.6	16	3.71945e-06
Recovery	Cis_Recovery	Gene_class	btb	21	1.2	13	9.78315e-09
Recovery	Cis_Recovery	Gene_class	fbxa	218	12.9	66	5.13427e-26
Recovery	Cis_Recovery	Gene_class	math	50	3	23	1.51523e-12
Recovery	Recovery_I:1.5-3	Gene_Ontology	synapse organization	9	0.1	3	0.020916
Recovery	Recovery_IV:1-2	Anatomy	dopaminergic neuron	1521	2.3	11	0.0204399
Recovery	Recovery_V:11.5-12	Transcriptionfactor_Binding_Site	aha-1_L4 stage larvae	390	0.3	6	0.000288721
Recovery	Recovery_V:11.5-12	Transcriptionfactor_Binding_Site	dpl-1_L4 stage larvae	3077	2.5	12	0.000513427
Recovery	Recovery_V:11.5-12	Transcriptionfactor_Binding_Site	fos-1_L3 stage larvae	1576	1.3	9	0.00170012
Recovery	Recovery_V:11.5-12	Transcriptionfactor_Binding_Site	nhr-11_L2 stage larvae	610	0.5	6	0.00617275
Recovery	Recovery_V:11.5-12	Transcriptionfactor_Binding_Site	nhr-6_L2 stage larvae	2035	1.7	10	0.00128967
Recovery	Recovery_V:11.5-12	Transcriptionfactor_Binding_Site	sax-3_L4 stage larvae	1976	1.6	9	0.014141
Recovery	Recovery_V:2.5-3	Gene_Ontology	flavonoid biosynthetic process	70	0	3	0.00182171
Recovery	Recovery_V:2.5-3	Gene_Ontology	flavonoid glucuronidation	70	0	3	0.00182171
Recovery	Recovery_V:2.5-3	Gene_Ontology	glucuronosyltransferase activity	64	0	3	0.00126031
Recovery	Recovery_V:2.5-3	Gene_Ontology	intracellular membrane-bounded organelle	113	0.1	3	0.0126031
Recovery	Recovery_V:2.5-3	Gene_Ontology	transferase activity, transferring hexosyl groups	81	0.1	3	0.0032395
Recovery	Recovery_V:2.5-3	Gene_class	ugt	65	0	3	0.00131971
Recovery	Trans_Recovery	Gene_class	nspc	17	0.6	8	3.71945e-05
Heat_stress	Cis_Heat-stress	Gene_Ontology	innate immune response	296	17.1	42	0.000468251
Heat_stress	Cis_Heat-stress	Gene_Ontology	phospholipid scramblase activity	8	0.5	5	0.0195199
Heat_stress	Cis_Heat-stress	Gene_Ontology	phospholipid scrambling	8	0.5	5	0.0195199
Heat_stress	Cis_Heat-stress	Gene_Ontology	protein homooligomerization	50	2.9	13	0.0114942
Heat_stress	Cis_Heat-stress	Gene_class	bath	44	2.5	18	1.86414e-08
Heat_stress	Cis_Heat-stress	Gene_class	btb	21	1.2	11	4.90319e-06
Heat_stress	Cis_Heat-stress	Gene_class	fbxa	218	12.6	73	4.47176e-33
Heat_stress	Cis_Heat-stress	Gene_class	math	50	2.9	23	8.92234e-13
Heat_stress	Cis_Heat-stress	Gene_class	nspe	7	0.4	5	0.0050174
Heat_stress	Cis_Heat-stress	Gene_class	scrm	8	0.5	5	0.0195199
Heat_stress	Heat-stress_I:2-3.5	Gene_Ontology	body morphogenesis	588	13.7	38	0.000112326
Heat_stress	Heat-stress_I:2-3.5	Gene_Ontology	cytosol	255	6	22	0.000759414
Heat_stress	Heat-stress_I:2-3.5	Anatomy	body wall musculature	1766	41.2	72	0.0234681
Heat_stress	Heat-stress_I:2-3.5	Anatomy	germ line	10434	243.7	313	7.95204e-07
Heat_stress	Heat-stress_I:2-3.5	Anatomy	hypodermis	2663	62.2	106	0.000173972
Heat_stress	Heat-stress_I:2-3.5	Anatomy	intestine	5078	118.6	171	0.000525386
Heat_stress	Heat-stress_I:2-3.5	Anatomy	muscle cell	1410	32.9	66	0.000436997
Heat_stress	Heat-stress_I:2-3.5	Anatomy	OLL	2819	65.8	102	0.0371945
Heat_stress	Heat-stress_I:2-3.5	Anatomy	PVD	2818	65.8	102	0.0371945
Heat_stress	Heat-stress_I:2-3.5	Transcriptionfactor_Binding_Site	aly-2_fed L1 stage larvae	1946	45.4	81	0.00199746
Heat_stress	Heat-stress_I:2-3.5	Transcriptionfactor_Binding_Site	aly-2_L3 stage larvae	1434	33.5	64	0.00417329
Heat_stress	Heat-stress_I:2-3.5	Transcriptionfactor_Binding_Site	ama-1_Embryo	1367	31.9	61	0.00813727
Heat_stress	Heat-stress_I:2-3.5	Transcriptionfactor_Binding_Site	ama-1_L3 stage larvae	4792	111.9	190	6.17275e-12
Heat_stress	Heat-stress_I:2-3.5	Transcriptionfactor_Binding_Site	ama-1_L4-Young Adult	2237	52.2	99	2.0916e-06
Heat_stress	Heat-stress_I:2-3.5	Transcriptionfactor_Binding_Site	ama-1_L4 stage larvae	2909	67.9	116	2.51466e-05
Heat_stress	Heat-stress_I:2-3.5	Transcriptionfactor_Binding_Site	ama-1_Young Adult	310	7.2	23	0.00692594
Heat_stress	Heat-stress_I:2-3.5	Transcriptionfactor_Binding_Site	C01B12.2_L2 stage larvae	2891	67.5	105	0.0214032
Heat_stress	Heat-stress_I:2-3.5	Transcriptionfactor_Binding_Site	dpl-1_fed L1 stage larvae	2103	49.1	86	0.00170012
Heat_stress	Heat-stress_I:2-3.5	Transcriptionfactor_Binding_Site	dpl-1_L4 stage larvae	3077	71.9	118	0.000178024
Heat_stress	Heat-stress_I:2-3.5	Transcriptionfactor_Binding_Site	dpl-1_Young Adult	1921	44.9	81	0.00114942
Heat_stress	Heat-stress_I:2-3.5	Transcriptionfactor_Binding_Site	efl-1_Young Adult	2912	68	105	0.0302328
Heat_stress	Heat-stress_I:2-3.5	Transcriptionfactor_Binding_Site	elt-3_fed L1 stage larvae	1424	33.3	65	0.00144703
Heat_stress	Heat-stress_I:2-3.5	Transcriptionfactor_Binding_Site	eor-1_L3 stage larvae	4223	98.6	156	3.98546e-06
Heat_stress	Heat-stress_I:2-3.5	Transcriptionfactor_Binding_Site	F45C12.2_fed L1 stage larvae	1351	31.5	60	0.0117619
Heat_stress	Heat-stress_I:2-3.5	Transcriptionfactor_Binding_Site	fos-1_L4 stage larvae	982	22.9	48	0.0102442
Heat_stress	Heat-stress_I:2-3.5	Transcriptionfactor_Binding_Site	hpl-2_fed L1 stage larvae	2417	56.4	98	0.000282149
Heat_stress	Heat-stress_I:2-3.5	Transcriptionfactor_Binding_Site	lin-15B_L4 stage larvae	531	12.4	33	0.00257323
Heat_stress	Heat-stress_I:2-3.5	Transcriptionfactor_Binding_Site	lin-35_fed L1 stage larvae	2479	57.9	96	0.00371945
Heat_stress	Heat-stress_I:2-3.5	Transcriptionfactor_Binding_Site	pes-1_L4 stage larvae	1909	44.6	76	0.0288721
Heat_stress	Heat-stress_I:2-3.5	Transcriptionfactor_Binding_Site	R02D3.7_L3 stage larvae	2450	57.2	113	4.47176e-09
Heat_stress	Heat-stress_I:2-3.5	Transcriptionfactor_Binding_Site	W03F9.2_L4-Young Adult	3856	90	142	4.90319e-05
Heat_stress	Heat-stress_I:2-3.5	Phenotype	larval lethal	795	18.6	41	0.0166142
Heat_stress	Heat-stress_I:2-3.5	Phenotype	locomotion variant	1361	31.8	60	0.0151523
Heat_stress	Heat-stress_I:2-3.5	Phenotype	sterile	2240	52.3	85	0.0479158
Heat_stress	Heat-stress_I:2-3.5	Development	embryo Ce	1082	25.3	55	0.00042705
Heat_stress	Heat-stress_I:2-3.5	Phenotype2go	body morphogenesis	633	14.8	36	0.00692594
Heat_stress	Heat-stress_I:2-3.5	Phenotype2go	locomotion	1391	32.5	60	0.030937
Heat_stress	Heat-stress_I:2-3.5	Phenotype2go	nematode larval development	1882	43.9	75	0.0331496
Heat_stress	Heat-stress_I:2-3.5	Phenotype2go	reproduction	2836	66.2	105	0.00852077
Heat_stress	Heat-stress_I:2-3.5	RNAi_phenotype	dumpy	307	7.2	22	0.0214032
Heat_stress	Heat-stress_I:2-3.5	RNAi_phenotype	transgene subcellular localization variant	1141	26.6	53	0.0135045
Heat_stress	Heat-stress_II:12-13.5	Phenotype	protein aggregation variant	454	3.7	17	0.000708726
Heat_stress	Heat-stress_II:12-13.5	RNAi_phenotype	protein aggregation variant	478	3.9	16	0.00795204
Heat_stress	Heat-stress_II:12-13.5	RNAi_phenotype	transgene subcellular localization variant	1141	9.3	25	0.0371945
Heat_stress	Heat-stress_IV:1-2.5	Anatomy	dopaminergic neuron	1521	18.1	59	1.14942e-12
Heat_stress	Heat-stress_IV:1-2.5	Transcriptionfactor_Binding_Site	daf-16_L4-Young Adult	2980	35.4	66	0.00195199
Heat_stress	Heat-stress_IV:1-2.5	Transcriptionfactor_Binding_Site	nhr-28_L4 stage larvae	2330	27.7	58	0.000234681
Heat_stress	Heat-stress_IV:1-2.5	Phenotype	organism hypersensitive desiccation	31	0.4	6	0.00131971
Heat_stress	Heat-stress_IV:1-2.5	Gene_class	ttr	56	0.7	7	0.00631653
Heat_stress	Heat-stress_V:1-3	Gene_Ontology	cytosolic large ribosomal subunit	53	0.3	5	0.0170012
Heat_stress	Heat-stress_V:1-3	Gene_Ontology	ribosome	154	0.9	8	0.00892234
Heat_stress	Heat-stress_V:1-3	Gene_Ontology	structural constituent of ribosome	174	1.1	9	0.00234681
Heat_stress	Heat-stress_V:1-3	KEGG	Ribosome	121	0.7	9	7.25235e-05
Heat_stress	Heat-stress_V:1-3	Anatomy	germ line	10434	63.5	91	0.00295446
Heat_stress	Heat-stress_V:1-3	Transcriptionfactor_Binding_Site	aly-2_fed L1 stage larvae	1946	11.8	29	0.0288721
Heat_stress	Heat-stress_V:1-3	Transcriptionfactor_Binding_Site	ama-1_fed L1 stage larvae	900	5.5	18	0.0447176
Heat_stress	Heat-stress_V:1-3	Transcriptionfactor_Binding_Site	hpl-2_fed L1 stage larvae	2417	14.7	33	0.0380609
Heat_stress	Heat-stress_V:1-3	Transcriptionfactor_Binding_Site	skn-1_fed L1 stage larvae	1969	12	30	0.0117619
Heat_stress	Heat-stress_V:1-3	Phenotype	avoids bacterial lawn	422	2.6	12	0.0380609
Heat_stress	Heat-stress_V:1-3	Phenotype	cell membrane organization biogenesis variant	319	1.9	11	0.0123163
Heat_stress	Heat-stress_V:1-3	Phenotype	germ cell compartment expansion variant	430	2.6	13	0.00777103
Heat_stress	Heat-stress_V:1-3	Phenotype	germ cell compartment morphology variant	298	1.8	11	0.00589493
Heat_stress	Heat-stress_V:1-3	Phenotype	gonad vesiculated	200	1.2	10	0.000832681
Heat_stress	Heat-stress_V:1-3	Phenotype	maternal sterile	957	5.8	20	0.00646366
Heat_stress	Heat-stress_V:1-3	Phenotype	oocyte number decreased	322	2	11	0.0135045
Heat_stress	Heat-stress_V:1-3	Phenotype	pachytene region organization variant	265	1.6	10	0.014141
Heat_stress	Heat-stress_V:1-3	Phenotype	pleiotropic defects severe early emb	121	0.7	8	0.00112326
Heat_stress	Heat-stress_V:1-3	Phenotype	rachis narrow	277	1.7	10	0.0219017
Heat_stress	Heat-stress_V:1-3	Phenotype2go	reproduction	2836	17.2	38	0.00892234
Heat_stress	Heat-stress_V:1-3	RNAi_phenotype	cell membrane organization biogenesis variant	338	2.1	11	0.0224119
Heat_stress	Heat-stress_V:1-3	RNAi_phenotype	chromosome condensation variant	223	1.4	9	0.0229339
Heat_stress	Heat-stress_V:1-3	RNAi_phenotype	germ cell compartment expansion variant	442	2.7	13	0.010727
Heat_stress	Heat-stress_V:1-3	RNAi_phenotype	germ cell compartment morphology variant	311	1.9	11	0.00934283
Heat_stress	Heat-stress_V:1-3	RNAi_phenotype	gonad vesiculated	207	1.3	10	0.00117619
Heat_stress	Heat-stress_V:1-3	RNAi_phenotype	larval arrest	1557	9.5	26	0.0117619
Heat_stress	Heat-stress_V:1-3	RNAi_phenotype	maternal sterile	980	6	23	9.78315e-05
Heat_stress	Heat-stress_V:1-3	RNAi_phenotype	oocyte number decreased	337	2	11	0.0219017
Heat_stress	Heat-stress_V:1-3	RNAi_phenotype	pachytene region organization variant	272	1.7	10	0.0182171
Heat_stress	Heat-stress_V:1-3	RNAi_phenotype	pleiotropic defects severe early emb	122	0.7	8	0.00123163
Heat_stress	Heat-stress_V:1-3	RNAi_phenotype	rachis narrow	287	1.7	10	0.030937
Heat_stress	Heat-stress_V:1-3	Gene_class	rpl	45	0.3	6	0.000204399
Heat_stress	Trans_Heat-stress	Gene_Ontology	oxidoreductase activity	389	29.5	56	0.0257323
Heat_stress	Trans_Heat-stress	Anatomy	coelomocyte	862	65.4	103	0.030937
Heat_stress	Trans_Heat-stress	Anatomy	dopaminergic neuron	1521	115.4	172	0.000617275
Heat_stress	Trans_Heat-stress	Anatomy	hypodermis	2663	202.1	292	1.51523e-07
Heat_stress	Trans_Heat-stress	Anatomy	intestine	5078	385.4	533	2.19017e-14
Heat_stress	Trans_Heat-stress	Anatomy	muscle cell	1410	107	178	5.25386e-08
Heat_stress	Trans_Heat-stress	Anatomy	OLL	2819	213.9	284	0.00199746
Heat_stress	Trans_Heat-stress	Anatomy	PVD	2818	213.9	284	0.00190756
Heat_stress	Trans_Heat-stress	Transcriptionfactor_Binding_Site	ama-1_L3 stage larvae	4792	363.7	452	0.000661422
Heat_stress	Trans_Heat-stress	Transcriptionfactor_Binding_Site	ama-1_L4-Young Adult	2237	169.8	226	0.0407829
Heat_stress	Trans_Heat-stress	Transcriptionfactor_Binding_Site	C01B12.2_L2 stage larvae	2891	219.4	296	0.000199746
Heat_stress	Trans_Heat-stress	Transcriptionfactor_Binding_Site	daf-16_L4-Young Adult	2980	226.2	306	7.77103e-05
Heat_stress	Trans_Heat-stress	Transcriptionfactor_Binding_Site	dpl-1_L4 stage larvae	3077	233.5	300	0.0173972
Heat_stress	Trans_Heat-stress	Transcriptionfactor_Binding_Site	eor-1_L3 stage larvae	4223	320.5	414	2.75727e-05
Heat_stress	Trans_Heat-stress	Transcriptionfactor_Binding_Site	fos-1_L2 stage larvae	2334	177.1	237	0.0148074
Heat_stress	Trans_Heat-stress	Transcriptionfactor_Binding_Site	fos-1_L3 stage larvae	1576	119.6	174	0.0026945
Heat_stress	Trans_Heat-stress	Transcriptionfactor_Binding_Site	hpl-2_fed L1 stage larvae	2417	183.4	250	0.00148074
Heat_stress	Trans_Heat-stress	Transcriptionfactor_Binding_Site	lin-35_fed L1 stage larvae	2479	188.1	259	0.000331496
Heat_stress	Trans_Heat-stress	Transcriptionfactor_Binding_Site	nhr-28_L4 stage larvae	2330	176.8	247	0.00020916
Heat_stress	Trans_Heat-stress	Transcriptionfactor_Binding_Site	nhr-77_L4 stage larvae	3756	285.1	364	0.00148074
Heat_stress	Trans_Heat-stress	Transcriptionfactor_Binding_Site	R02D3.7_L3 stage larvae	2450	185.9	266	4.57592e-06
Heat_stress	Trans_Heat-stress	Transcriptionfactor_Binding_Site	sax-3_L4 stage larvae	1976	150	212	0.00104828
Heat_stress	Trans_Heat-stress	Transcriptionfactor_Binding_Site	W03F9.2_L4-Young Adult	3856	292.6	374	0.000832681
Heat_stress	Trans_Heat-stress	Transcriptionfactor_Binding_Site	zag-1_L3 stage larvae	665	50.5	84	0.0288721
Heat_stress	Trans_Heat-stress	Gene_class	nspc	17	1.3	10	7.77103e-05
Control	Cis_Control	Gene_Ontology	glycoprotein catabolic process	16	0.9	7	0.0155052
Control	Cis_Control	Gene_Ontology	innate immune response	296	16.4	38	0.00956046
Control	Cis_Control	Gene_Ontology	protein homooligomerization	50	2.8	13	0.00708726
Control	Cis_Control	Gene_class	bath	44	2.4	17	1.14942e-07
Control	Cis_Control	Gene_class	btb	21	1.2	10	6.31653e-05
Control	Cis_Control	Gene_class	fbxa	218	12.1	66	1.0011e-27
Control	Cis_Control	Gene_class	math	50	2.8	21	7.77103e-11
Control	Control_X:0.5-2	Gene_Ontology	extracellular region	316	2.6	12	0.0436997
Control	Control_X:0.5-2	Anatomy	hyp3	39	0.3	5	0.0148074
Control	Control_X:0.5-2	Anatomy	hyp4	47	0.4	6	0.00214032
Control	Control_X:0.5-2	Anatomy	hyp5	44	0.4	6	0.00135045
Control	Control_X:0.5-2	Anatomy	intestine	5078	41.5	80	6.61422e-07
Control	Control_X:0.5-2	Anatomy	muscle cell	1410	11.5	29	0.0251466
Control	Control_X:0.5-2	Anatomy	neuron	3808	31.1	56	0.0282149
Control	Control_X:0.5-2	Anatomy	OLL	2819	23	53	1.38191e-05
Control	Control_X:0.5-2	Anatomy	PVD	2818	23	53	1.38191e-05
Control	Control_X:0.5-2	Anatomy	spermatheca	511	4.2	18	0.000871924
Control	Control_X:0.5-2	Phenotype	aldicarb resistant	225	1.8	11	0.00725235
Control	Control_X:0.5-2	Phenotype	organism metabolism processing variant	6	0	3	0.00131971
Control	Control_X:0.5-2	Phenotype	shrinker	9	0.1	3	0.0109769
Control	Control_X:0.5-2	Development	adult Ce	3245	26.5	55	0.000282149
Control	Control_X:4-6	Gene_Ontology	neuropeptide signaling pathway	91	0.3	10	1.04828e-10
Control	Control_X:4-6	Anatomy	dopaminergic neuron	1521	4.8	19	0.00050174
Control	Control_X:4-6	Anatomy	neuron	3808	12	30	0.00166142
Control	Control_X:4-6	Anatomy	RMGL	18	0.1	4	4.68251e-05
Control	Control_X:4-6	Anatomy	RMGR	18	0.1	4	4.68251e-05
Control	Control_X:4-6	Phenotype	backward point velocity increased	114	0.4	5	0.0339218
Control	Control_X:4-6	Phenotype	forward point velocity increased	111	0.4	5	0.0288721
Control	Control_X:4-6	Phenotype	path curvature decreased	95	0.3	5	0.0114942
Control	Control_X:4-6	Gene_class	flp	30	0.1	6	9.13017e-08
Control	Control_X:4-6	Gene_class	nlp	43	0.1	4	0.0050174
Control	Control_X:4-6	Gene_class	nspc	17	0.1	8	8.92234e-15
Control	Trans_Control	Gene_Ontology	innate immune response	296	10.8	41	9.56046e-10
Control	Trans_Control	Gene_Ontology	neuropeptide hormone activity	12	0.4	5	0.0371945
Control	Trans_Control	Gene_Ontology	neuropeptide signaling pathway	91	3.3	20	2.04399e-07
Control	Trans_Control	Gene_Ontology	response to xenobiotic stimulus	8	0.3	5	0.00128967
Control	Trans_Control	Anatomy	dopaminergic neuron	1521	55.6	90	0.0417329
Control	Trans_Control	Anatomy	intestine	5078	185.5	263	9.78315e-07
Control	Trans_Control	Anatomy	OLL	2819	103	154	0.00144703
Control	Trans_Control	Anatomy	PVD	2818	103	154	0.0014141
Control	Trans_Control	Anatomy	RMGL	18	0.7	6	0.0398546
Control	Trans_Control	Anatomy	RMGR	18	0.7	6	0.0398546
Control	Trans_Control	RNAi_phenotype	drug resistant	5	0.2	4	0.00135045
Control	Trans_Control	Gene_class	flp	30	1.1	11	5.13427e-06
Control	Trans_Control	Gene_class	nspc	17	0.6	11	5.62961e-10
